# Supplementary material for: Remodeling adipose tissue through in silico modulation of fat storage for the prevention of type 2 diabetes
Source: BMC Syst Biol. 2017 Jun 12;11:60. doi: 10.1186/s12918-017-0438-9 (PMC5468946; doi:10.1186/s12918-017-0438-9)
Supplement: Supplementary file 1 — Results from every deletion experiment in the article as well as the assignment of gene essentiality for optimal growth from the 6 cell-lines of the two studies used in the validation of the network. (XLSX 54 kb) [file 12918_2017_438_MOESM1_ESM.xlsx]

## Sheet: Sheet1
	Single gene deletion (ratio of production vs WT)				Experimental essentiallity for optimal growth						Single gene deletion (ratio of production vs WT)
	Not restricted		Restricted		CRISPR				Gene-trap mutagenesis		Visceral		Subcutaneous
Gene Name	Lipid Droplet	Biomass	Lipid Droplet	Biomass	KBM7	K562	Jiyoye	Raji	KBM7	HAP1	Lipid Droplet	Biomass	Lipid Droplet	Biomass
AACS	1	1	1	1							1	1	1	1
AADAC	1	1	1	1							1	1	1	1
AADAT	1	1	1	1							1	1	1	1
AASS	1	1	1	1							1	1	1	1
ABAT	1	1	1	1							1	1	1	1
ABCA1	1	0.9991	1	1							1	0.9371	1	0.9991
ABCB4	1	1	1	1							1	1	1	1
ABCC1	1	1	1	1		essential					1	1	1	1
ABCC2	1	1	1	1							1	1	1	1
ABCC4	1	1	1	1							1	1	1	1
ABCC5	1	1	1	1							1	1	1	1
ABCD1	1	1	1	1							1	1	1	1
ABCD2	1	1	1	1							1	1	1	1
ABCD3	1	1	1	1							1	1	1	1
ABCG5	1	1	1	1							1	1	1	1
ABCG8	1	1	1	1							1	1	1	1
ABHD5	1	1	1	1							1	1	1	1
ABHD6	1	1	1	1							1	1	1	1
ABP1	1	1	1	1	untested	untested	untested	untested			1	1	1	1
ACAA1	1	1	1	1							1	1	1	1
ACAA2	1	1	1	1							1	0.0409	1	1
ACACA	1	1	1	1					essential	essential	1	1	1	1
ACACB	1	1	1	1					untested	untested	1	1	1	1
ACAD10	1	1	1	1							1	1	1	1
ACAD11	1	1	1	1							1	1	1	1
ACAD8	1	1	1	1							1	1	1	1
ACAD9	1	1	1	1	essential			essential		essential	1	1	1	1
ACADL	0	0	0	0							0	0	0	0
ACADM	0.9926	0.9957	1	1							0.0026	0.0004	0.9926	0.9957
ACADS	1	1	1	1							1	1	1	1
ACADSB	0	0	0	0							0	0	0	0
ACADVL	1	1	1	1							1	1	1	1
ACAT1	1	1	1	1							1	1	1	1
ACAT2	1	1	1	1							1	1	1	1
ACER1	1	1	1	1							1	1	1	1
ACHE	1	1	1	1							1	1	1	1
ACLY	1	1	1	1	essential	essential	essential	essential	essential		1	1	1	1
ACMSD	1	1	1	1							1	1	1	1
ACO1	1	1	1	1							1	1	1	1
ACO2	1	1	1	1	essential	essential	essential	essential	essential	essential	1	1	1	1
ACOT1	1	1	1	1							1	1	1	1
ACOT12	1	1	1	1							1	1	1	1
ACOT2	1	1	1	1							1	1	1	1
ACOT7	1	1	1	1							1	1	1	1
ACOT8	1	1	1	1							1	1	1	1
ACOT9	1	1	1	1							1	1	1	1
ACOX1	1	1	1	1							1	1	1	1
ACOX2	1	1	1	1							1	1	1	1
ACOX3	1	1	1	1							1	1	1	1
ACP1	1	1	1	1							1	1	1	1
ACP2	1	1	1	1							1	1	1	1
ACP5	1	1	1	1							1	1	1	1
ACP6	1	1	1	1							1	1	1	1
ACSBG2	1	1	1	1					untested	untested	1	1	1	1
ACSF2	1	1	1	1							1	1	1	1
ACSL1	1	1	1	1				essential			1	1	0	0
ACSL3	1	1	1	1							1	1	1	1
ACSL4	1	1	1	1							1	1	1	1
ACSL5	1	1	1	1							1	1	1	1
ACSL6	1	1	1	1							1	1	1	1
ACSM5	1	1	1	1							1	1	1	1
ACSS1	1	1	1	1							1	1	1	1
ACSS2	1	1	1	1							1	1	1	1
ACSS3	1	1	1	1							1	1	1	1
ACY1	1	1	1	1							1	1	1	1
ACYP1	1	1	1	1							1	1	1	1
ACYP2	1	1	1	1							1	1	1	1
ADA	1	1	1	1							1	1	1	1
ADCY10	1	1	1	1							1	1	1	1
ADCY2	1	1	1	1							1	1	1	1
ADCY3	1	1	1	1							1	1	1	1
ADCY5	1	1	1	1							1	1	1	1
ADCY6	1	1	1	1							1	1	1	1
ADCY7	1	1	1	1					untested	untested	1	1	1	1
ADCY8	1	1	1	1							1	1	1	1
ADCY9	1	1	1	1							1	1	1	1
ADH1A	1	1	1	1							1	1	1	1
ADH1B	1	1	1	1							1	1	1	1
ADH1C	1	1	1	1	untested	untested	untested	untested	untested	untested	1	1	1	1
ADH5	0.7233	0.8733	0.143	0.0602							0.0001	0.0001	0.7233	0.8733
ADH7	1	1	1	1							1	1	1	1
ADHFE1	1	1	1	1							1	1	1	1
ADI1	1	1	1	1							1	1	1	1
ADK	1	1	1	1							1	1	1	1
ADO	1	1	1	1							1	1	1	1
ADPGK	1	1	1	1							1	1	1	1
ADSL	1	0	1	0	essential	essential	essential	essential	essential	essential	1	0	1	0
ADSS	1	1	1	1	essential	essential	essential	essential	essential	essential	1	1	1	1
ADSSL1	1	1	1	1							1	1	1	0.8123
AFMID	1	1	1	1							1	1	1	1
AGK	0.9254	0.9988	0.7314	0.7683							1	0.9888	0.9254	0.996
AGL	1	1	1	1							1	1	1	1
AGPAT1	1	1	1	1		essential	essential	essential			1	1	1	1
AGPAT2	1	1	1	1							1	1	1	1
AGPAT3	1	1	1	1							1	1	1	1
AGPAT4	1	1	1	1							1	1	1	1
AGPAT5	1	1	1	1		essential				essential	1	1	1	1
AGPAT6	1	1	1	1							1	1	1	1
AGPAT9	1	1	1	1							1	1	1	1
AGPS	0	1	0	1	essential						0	1	0	1
AGXT2	1	1	1	1							1	1	1	1
AGXT2L1	1	1	1	1	untested	untested	untested	untested			1	1	1	1
AHCY	1	1	1	1	essential	essential	essential	essential	essential	essential	1	1	1	1
AHCYL1	1	1	1	1		essential		essential			1	1	1	1
AHCYL2	1	1	1	1							1	1	1	1
AK1	1	1	1	1							1	1	1	1
AK2	1	1	1	1	essential		essential	essential	essential	essential	1	1	1	1
AK3	1	1	1	1							1	1	1	1
AK4	1	1	1	1							1	1	1	1
AK5	1	1	1	1							1	1	1	0.9996
AKAP5	1	1	1	1							1	1	1	1
AKD1	1	1	1	1	untested	untested	untested	untested	untested	untested	1	1	1	1
AKR1A1	0.9988	1	0.9994	1							0.0001	1	0.0001	0.3183
AKR1B1	1	1	1	1							1	1	1	1
AKR1C1	1	1	1	1							1	1	1	1
AKR1C2	1	1	1	1							1	1	1	1
AKR1C3	1	1	1	1							1	1	1	1
AKR7A2	1	1	1	1							1	1	1	1
ALAD	1	1	1	1	essential			essential			1	1	1	1
ALAS1	1	1	1	1	essential						1	1	1	1
ALAS2	1	1	1	1							1	1	1	1
ALDH18A1	1	1	1	1	essential	essential		essential	essential		1	1	1	1
ALDH1A1	1	1	1	1							1	1	1	1
ALDH1A2	1	1	1	1							1	1	1	1
ALDH1A3	1	1	1	1							1	1	1	1
ALDH1B1	1	1	1	1							1	1	1	1
ALDH1L1	1	1	0.9994	0.9999							1	1	1	1
ALDH1L2	1	1	1	1							1	1	1	1
ALDH2	1	1	1	1							1	1	1	1
ALDH3A2	1	1	1	1							1	1	1	1
ALDH3B1	1	1	1	1	untested	untested	untested	untested	untested	untested	1	1	1	1
ALDH3B2	1	1	1	1					untested	untested	1	1	1	1
ALDH4A1	1	0.9842	1	0.9944							1	1	1	0.9842
ALDH5A1	1	1	1	1							1	1	1	1
ALDH6A1	1	1	1	1							1	1	1	1
ALDH7A1	1	1	1	1							1	1	1	1
ALDH9A1	1	1	1	1							1	1	1	1
ALDOA	1	1	1	1	essential	essential	essential		essential	essential	1	1	1	1
ALDOC	1	1	1	1							1	1	1	0.9663
ALG12	1	1	1	1							1	1	1	1
ALG13	1	1	1	1					essential	essential	1	1	1	1
ALG14	1	1	1	1	essential		essential		essential	essential	1	1	1	1
ALG5	1	1	1	1			essential				1	1	1	1
ALG6	1	1	1	1			essential				1	1	1	1
ALG8	1	1	1	1					essential	essential	1	1	1	1
ALG9	1	1	1	1			essential				1	1	1	1
ALOX12	1	1	1	1							1	1	1	1
ALOX15	1	1	1	1					untested	untested	1	1	1	1
ALOX5	1	1	1	1							1	1	1	1
ALPL	1	1	1	1							1	1	1	1
ALPPL2	1	1	1	1							1	1	1	1
AMACR	1	1	1	1							1	1	1	1
AMD1	1	1	1	1	essential				essential	essential	1	1	1	1
AMDHD1	1	0.9908	1	0.989							1	0.7215	1	0.9908
AMPD2	1	1	1	1							1	1	1	1
AMPD3	1	1	1	1							1	1	1	1
AMT	1	1	1	1							1	1	1	1
ANPEP	1	1	1	1							1	1	1	1
AOC2	1	1	1	1							1	1	1	1
AOC3	1	1	1	1							1	1	1	1
AOX1	1	1	1	1							1	1	1	1
APIP	1	1	1	1							1	1	1	1
APRT	1	0.9996	1	0.9999	essential						1	0.0001	1	0.9995
AQP1	1	1	1	1							1	1	1	1
AQP10	1	1	1	1							1	1	1	1
AQP3	1	1	1	1							1	1	1	1
AQP6	1	1	1	1							1	1	1	1
AQP7	1	1	1	1							1	1	1	1
AQP9	1	1	1	1							1	1	1	1
ARCN1	1	1	1	1	essential	essential	essential	essential	essential	essential	1	1	1	1
ARG1	1	1	1	1							1	1	1	1
ARG2	1	1	1	1							1	1	1	1
ARL2	1	1	1	1	essential	essential	essential	essential	essential	essential	1	1	1	1
ARL2BP	1	1	1	1							1	1	1	1
ARNT	1	1	1	1							1	1	1	1
ASAH1	1	1	1	1							1	1	1	1
ASL	1	0	1	0							1	0	1	0
ASNS	1	0	1	0							1	0	1	0
ASS1	1	0	1	0							1	0	1	0
ATIC	1	0	1	0	essential	essential	essential	essential	essential	essential	1	0	1	0
ATP10A	1	1	1	1							1	1	1	1
ATP1A1	1	1	1	1	essential	essential		essential	essential	essential	1	1	1	1
ATP1A2	1	1	1	1							1	1	1	1
ATP1B1	1	1	1	1							1	1	1	1
ATP1B2	1	1	1	1							1	1	1	1
ATP1B3	1	1	1	1		essential	essential				1	1	1	1
ATP1B4	1	1	1	1							1	1	1	1
ATP2B1	1	1	1	1							1	1	1	1
ATP2B2	1	1	1	1							1	1	1	1
ATP2B3	1	1	1	1							1	1	1	1
ATP2B4	1	1	1	1							1	1	1	1
ATP4B	1	1	1	1							1	1	1	1
ATP5A1	1	1	1	1	essential	essential	essential	essential	essential	essential	1	1	1	1
ATP5B	1	1	1	1	essential	essential			essential	essential	1	1	1	1
ATP5C1	1	1	1	1			essential		essential	essential	1	1	1	1
ATP5D	1	1	1	1	essential	essential	essential	essential			1	1	1	1
ATP5E	1	1	1	1					essential	essential	1	1	1	1
ATP5F1	1	1	1	1		essential			essential	essential	1	1	1	1
ATP5G1	1	1	1	1							1	1	1	1
ATP5G2	1	1	1	1							1	1	1	1
ATP5G3	1	1	1	1							1	1	1	1
ATP5H	1	1	1	1					essential	essential	1	1	1	1
ATP5I	1	1	1	1							1	1	1	1
ATP5J	1	1	1	1			essential			essential	1	1	1	1
ATP5J2	1	1	1	1					essential	essential	1	1	1	1
ATP5L	1	1	1	1		essential			essential	essential	1	1	1	1
ATP5L2	1	1	1	1					untested	untested	1	1	1	1
ATP5O	1	1	1	1	essential	essential	essential	essential	essential	essential	1	1	1	1
ATP5S	1	1	1	1							1	1	1	1
ATP6AP1	1	1	1	1	essential	essential	essential	essential	essential	essential	1	1	1	1
ATP6V0A1	1	1	1	1							1	1	1	1
ATP6V0A2	1	1	1	1			essential				1	1	1	1
ATP6V0A3	1	1	1	1	untested	untested	untested	untested	untested	untested	1	1	1	1
ATP6V0B	1	1	1	1	essential	essential	essential	essential	essential	essential	1	1	1	1
ATP6V0C	1	1	1	1	essential	essential	essential	essential	essential	essential	1	1	1	1
ATP6V0D1	1	1	1	1			essential	essential	essential	essential	1	1	1	1
ATP6V0D2	1	1	1	1							1	1	1	1
ATP6V0E1	1	1	1	1							1	1	1	1
ATP6V0E2	1	1	1	1							1	1	1	1
ATP6V1A	1	1	1	1	essential	essential	essential	essential	essential	essential	1	1	1	1
ATP6V1B1	1	1	1	1							1	1	1	1
ATP6V1B2	1	1	1	1	essential	essential	essential	essential		essential	1	1	1	1
ATP6V1C1	1	1	1	1	essential						1	1	1	1
ATP6V1C2	1	1	1	1							1	1	1	1
ATP6V1D	1	1	1	1	essential	essential	essential	essential	essential	essential	1	1	1	1
ATP6V1E1	1	1	1	1		essential	essential	essential	essential	essential	1	1	1	1
ATP6V1E2	1	1	1	1							1	1	1	1
ATP6V1F	1	1	1	1	essential		essential	essential	essential	essential	1	1	1	1
ATP6V1G1	1	1	1	1	essential		essential	essential	essential	essential	1	1	1	1
ATP6V1G2	1	1	1	1							1	1	1	1
ATP6V1G3	1	1	1	1							1	1	1	1
ATP6V1H	1	1	1	1		essential	essential	essential			1	1	1	1
ATP8A1	1	1	1	1							1	1	1	1
ATPAF1	1	1	1	1					untested	untested	1	1	1	1
AUH	1	1	1	1							1	1	1	1
B3GALT1	1	1	1	1					untested	untested	1	1	1	1
B3GALT4	1	1	1	1							1	1	1	1
B3GALTL	1	1	1	1							1	1	1	1
B3GNT1	1	1	1	1							1	1	1	1
B3GNT4	1	1	1	1							1	1	1	1
B3GNTL1	1	1	1	1							1	1	1	1
B4GALNT3	1	1	1	1							1	1	1	1
B4GALT1	1	1	1	1							1	1	1	1
B4GALT2	1	1	1	1							1	1	1	1
B4GALT3	1	1	1	1							1	1	1	1
B4GALT5	1	1	1	1					essential	essential	1	1	1	1
B4GALT6	1	1	1	1							1	1	1	1
B4GALT7	1	1	1	1							1	1	1	1
BCAT1	1	1	1	1							1	1	1	1
BCAT2	1	1	1	1					untested	untested	1	1	1	1
BCHE	1	1	1	1							1	1	1	1
BCKDHA	1	1	1	1							1	1	1	1
BCKDHB	1	1	1	1							1	1	1	1
BDH1	1	1	1	1							1	1	1	1
BDH2	1	1	1	1							1	1	1	1
BHMT2	1	1	1	1							1	1	1	1
BLVRA	1	1	1	1							1	1	1	1
BLVRB	1	1	1	1							1	1	1	1
BPGM	1	1	1	1							1	1	0.995	0.965
BPNT1	1	1	1	1					untested	untested	1	1	1	1
C12orf5	1	1	1	1							1	1	1	1
C9orf103	1	1	1	1	untested	untested	untested	untested	untested	untested	1	1	1	1
CA1	1	1	1	1					untested	untested	1	1	1	1
CA12	1	1	1	1							1	1	1	1
CA13	1	1	1	1							1	1	1	1
CA2	1	1	1	1							1	1	1	1
CA3	1	1	1	1							1	1	1	1
CA4	1	1	1	1							1	1	1	1
CA5B	1	0.9748	1	1							1	1	1	0.9748
CAD	1	0	1	0	essential	essential	essential		essential	essential	1	0	1	0
CANT1	1	1	1	1							1	1	1	1
CARNS1	1	1	1	1			essential				1	1	1	1
CAT	1	1	1	1							1	1	1	1
CBR1	1	1	1	1							1	1	1	1
CBR3	1	1	1	1							1	1	1	1
CBR4	1	1	1	1							1	1	1	1
CBS	1	1	1	1							1	1	1	1
CCBL1	1	1	1	1							1	1	1	1
CCBL2	1	1	1	1							1	1	1	1
CD36	1	1	1	1							1	1	1	1
CDIPT	0	0	0	0	essential	essential	essential	essential	essential	essential	0	0	0	0
CDO1	1	1	1	1							1	1	1	1
CDS1	1	1	1	1							1	1	0	0
CDS2	1	1	1	1		essential	essential				1	1	1	1
CECR1	1	1	1	1							1	1	1	1
CEPT1	0	0.9977	0	0.6671				essential			0	0	0	0.9977
CERS2	1	1	1	1							1	1	1	1
CERS3	1	1	1	1							1	1	1	1
CERS5	1	1	1	1							1	1	1	1
CERS6	1	1	1	1							1	1	1	1
CHDH	1	1	1	1							1	1	1	1
CHKA	0	0	0	0	essential	essential	essential	essential	essential		0	0	0	0
CHKB	0	0	0	0							0	0	0	0
CHPT1	1	1	1	1							1	1	0.7581	0.9863
CIDEA	1	1	1	1							1	1	1	1
CKB	1	1	1	1							1	1	1	1
CKMT1B	1	1	1	1							1	1	1	1
CKMT2	1	1	1	1							1	1	1	1
CLYBL	0.9967	0.9969	0.9917	0.9933							1	1	0.9967	0.9969
CMAS	1	1	1	1							1	1	1	1
CMPK1	1	0	1	0					essential	essential	1	0	1	0
CNDP1	1	1	1	1							1	1	1	1
COASY	1	1	1	1	essential	essential	essential	essential	essential	essential	1	1	1	1
COL4A3BP	1	1	1	1					essential		1	1	1	0.9907
COMT	1	1	1	1		essential					1	1	1	1
COPA	1	1	1	1	essential	essential	essential	essential	essential	essential	1	1	1	1
COPB1	1	1	1	1	essential	essential	essential	essential	essential	essential	1	1	1	1
COPB2	1	1	1	1	essential	essential	essential	essential	essential	essential	1	1	1	1
COPE	1	1	1	1	essential	essential	essential	essential	essential	essential	1	1	1	1
COPG1	1	1	1	1	essential		essential		essential	essential	1	1	1	1
COPZ1	1	1	1	1	essential	essential	essential	essential	essential	essential	1	1	1	1
COQ2	1	1	1	1	essential			essential	essential		1	1	1	1
COQ3	1	1	1	1	essential		essential		essential	essential	1	1	1	1
COQ5	1	1	1	1	essential				essential	essential	1	1	1	1
COQ7	1	1	1	1			essential				1	1	1	1
COX10	1	1	1	1	essential		essential	essential	essential	essential	1	1	1	1
COX15	1	1	1	1	essential	essential	essential	essential	essential	essential	1	1	1	1
COX17	1	1	1	1	essential	essential	essential	essential	essential	essential	1	1	1	1
COX4I1	1	1	1	1	essential	essential	essential	essential	essential		1	1	1	1
COX4I2	1	1	1	1		essential					1	1	1	1
COX5A	1	1	1	1			essential				1	1	1	1
COX5B	1	1	1	1	essential	essential	essential	essential	essential	essential	1	1	1	1
COX6A1	1	1	1	1							1	1	1	1
COX6A2	1	1	1	1							1	1	1	1
COX6B1	1	1	1	1	essential		essential	essential	essential	essential	1	1	1	1
COX6B2	1	1	1	1							1	1	1	1
COX6C	1	1	1	1							1	1	1	1
COX7A1	1	1	1	1							1	1	1	1
COX7A2	1	1	1	1							1	1	1	1
COX7B	1	1	1	1			essential	essential	essential	essential	1	1	1	1
COX7B2	1	1	1	1							1	1	1	1
COX7C	1	1	1	1	essential	essential	essential	essential	essential	essential	1	1	1	1
COX8A	1	1	1	1							1	1	1	1
COX8C	1	1	1	1							1	1	1	1
CP	1	1	1	1							1	1	1	1
CPOX	1	1	1	1							1	1	1	1
CPS1	1	0	1	0							1	0	1	0
CPT1A	1	1	1	1							0	0	1	1
CPT1B	1	1	1	1							1	1	0.952	0.9479
CPT2	1	1	1	1							1	1	0.9474	0.9015
CRAT	1	1	1	1							0	0	1	1
CRLS1	1	0	1	0	essential	essential	essential		essential	essential	1	0	1	0
CRMP1	1	1	1	1							1	1	1	1
CROT	1	1	1	1							1	1	1	1
CRYZ	1	1	1	1							1	1	1	1
CS	1	1	1	1						essential	1	1	1	1
CSAD	1	1	1	1							1	1	1	1
CTH	1	1	1	1							1	1	1	1
CTPS	1	1	1	1	untested	untested	untested	untested	untested	untested	1	1	1	0.7248
CTPS1	1	1	1	1	essential	essential	essential	essential	essential	essential	1	1	1	0.7248
CTPS2	1	1	1	1							1	1	1	0.9241
CYB5D1	1	1	1	1							1	1	1	1
CYBRD1	1	1	1	1							1	1	1	1
CYC1	1	1	1	1	essential	essential	essential				1	1	1	1
CYP17A1	1	1	1	1							1	1	1	1
CYP1A2	1	1	1	1							1	1	1	1
CYP1B1	1	1	1	1							1	1	1	1
CYP26B1	1	1	1	1							1	1	1	1
CYP2A6	1	1	1	1							1	1	1	1
CYP2A7	1	1	1	1							1	1	1	1
CYP2B6	1	1	1	1							1	1	1	1
CYP2C8	1	1	1	1							1	1	1	1
CYP2D6	1	1	1	1							1	1	1	1
CYP3A4	1	1	1	1							1	1	1	1
CYP3A43	1	1	1	1							1	1	1	1
CYP4A22	1	1	1	1							1	1	1	1
CYP4B1	1	1	1	1							1	1	1	1
CYP4F11	1	1	1	1							1	1	1	1
CYP4F12	1	1	1	1							1	1	1	1
CYP4F2	1	1	1	1							1	1	1	1
CYP4F3	1	1	1	1							1	1	1	1
CYP51A1	0	0.0003	0	0.0007							0	0	0	0.0003
DAGLB	1	1	1	1							1	1	1	1
DAK	1	1	1	1							1	1	1	1
DBI	1	1	1	1							1	1	1	1
DBT	1	1	1	1							1	1	1	1
DCK	1	1	1	1							1	1	1	1
DCTD	1	1	1	1							1	1	1	1
DCTPP1	1	1	1	1							1	1	1	1
DCXR	1	1	1	1							1	1	1	1
DECR1	0.977	0.9997	0.9966	0.9972							0.2347	0.0409	0.977	0.9997
DECR2	1	1	1	1							1	1	1	1
DEGS1	0	0	0	0							0	0	0	0
DERA	1	0.9993	1	0.9998							1	0.0002	1	0.9993
DGAT1	0	1	0	1							0	1	0	1
DGKA	1	1	1	1							1	1	1	1
DGKD	1	1	1	1							1	1	1	1
DGKG	1	1	1	1							1	1	1	1
DGKH	1	1	1	1							1	1	1	1
DGKI	1	1	1	1							1	1	1	1
DGKZ	1	1	1	1							1	1	1	1
DGUOK	1	0.9997	1	0.9999							1	0.0001	1	0.9997
DHCR24	0	0.0003	0	0.0007							0	0	0	0.0003
DHCR7	0	0.0003	0	0.0007							0	0	0	0.0003
DHDDS	1	1	1	1	essential	essential	essential	essential	essential	essential	1	1	1	1
DHFR	1	1	1	1	essential	essential	essential	essential	essential	essential	1	1	1	1
DHODH	1	0	1	0	essential	essential	essential	essential	untested	untested	1	0	1	0
DHPS	1	1	1	1		essential	essential	essential		essential	1	1	1	1
DHRS3	1	1	1	1							1	1	1	1
DHRS4	1	1	1	1							1	1	1	1
DHRS9	1	1	1	1							1	1	1	1
DHTKD1	1	1	1	1							1	1	1	1
DIO1	1	1	1	1							1	1	1	1
DIO2	1	1	1	1							1	1	1	1
DLAT	0.995	1	0.9298	0.9357							1	1	0.995	1
DLD	0.995	1	0.9015	0.9128	essential	essential		essential	essential	essential	1	1	0.995	1
DLST	1	1	1	1	essential	essential	essential	essential	essential	essential	1	1	1	1
DMGDH	1	1	1	1							1	1	1	1
DNM1	1	1	1	1							1	1	1	1
DNM1L	1	1	1	1	essential	essential	essential	essential	essential	essential	1	1	1	1
DNM2	1	1	1	1	essential	essential	essential	essential	essential	essential	1	1	1	1
DOLK	1	1	1	1	essential	essential	essential	essential			1	1	1	1
DOLPP1	1	1	1	1	essential				essential		1	1	1	1
DPAGT1	1	1	1	1	essential	essential	essential	essential			1	1	1	1
DPEP2	1	1	1	1					untested	untested	1	1	1	1
DPM1	1	1	1	1			essential				1	1	1	1
DPM2	1	1	1	1							1	1	1	1
DPM3	1	1	1	1							1	1	1	1
DPYD	1	1	1	1							1	1	1	1
DPYSL2	1	1	1	1							1	1	1	1
DPYSL3	1	1	1	1							1	1	1	1
DTYMK	1	0	1	0	essential	essential	essential	essential	essential	essential	1	0	1	0
DUOX1	1	1	1	1							1	1	1	1
DUT	1	1	1	1	essential			essential	essential	essential	1	1	1	1
EBP	0	0.0003	0	0.0007							0	0	0	0.0003
ECH1	1	1	1	1							1	1	1	1
ECHDC1	1	1	1	1							1	1	1	1
ECHDC2	1	1	1	1							1	1	1	1
ECHS1	0	0	0	0							0	0	0	0
ECI1	1	1	1	1							1	0.0409	1	1
ECI2	1	1	1	1							1	0.0409	1	1
EGFL8	1	1	1	1							1	1	1	1
EGFR	1	1	1	1							1	1	1	1
EHHADH	1	1	1	1							1	1	1	1
ELOVL1	0.729	0.907	0.1437	0.0689				essential			0.0009	0.0006	0.7002	0.6039
ELOVL2	1	1	1	1							1	1	1	1
ELOVL3	1	1	1	1							1	1	1	1
ELOVL4	0.7328	0.9102	0.143	0.0602							0.0001	0.0001	0.7328	0.9077
ELOVL5	1	1	1	1						essential	1	1	1	1
ELOVL6	1	1	1	1							1	1	1	1
ENGASE	1	1	1	1							1	1	1	1
ENO1	0.995	0.9649	0.948	0.9506	essential	essential	essential	essential	essential	essential	1	1	0.995	0.9649
ENOPH1	1	1	1	1							1	1	1	1
ENPP1	1	1	1	1							1	1	1	1
ENPP2	1	1	1	1							1	1	1	1
ENTPD1	1	1	1	1							1	1	1	1
ENTPD4	1	1	1	1							1	1	1	1
ENTPD6	1	1	1	1							1	1	1	1
ENTPD8	1	1	1	1							1	1	1	1
EPHX1	1	1	1	1							1	1	1	1
EPHX2	1	1	1	1							1	1	1	1
ERBB2	1	1	1	1							1	1	1	1
ESCO1	1	1	1	1							1	1	1	1
ESD	1	1	1	1							1	1	1	1
ETFA	1	1	1	1							1	1	1	1
ETFB	1	1	1	1							1	1	1	1
ETFDH	1	1	1	1							1	1	1	1
ETNK1	1	1	1	1					essential		1	1	1	0.9999
FABP12	1	1	1	1							1	1	1	1
FABP3	1	1	1	1							1	1	1	1
FABP4	1	1	1	1							1	1	1	1
FABP5	1	1	1	1	untested	untested	untested	untested			1	1	1	1
FADS1	0.686	0.9024	0.1414	0.0726							0.0001	0.0001	0.686	0.9014
FADS2	1	1	1	1		essential					1	1	1	1
FADS3	1	1	1	1							1	1	0.959	0.9988
FAH	1	1	1	1							1	1	1	1
FAM213B	1	1	1	1					untested	untested	1	1	1	1
FAR2	0	1	0	1							0	1	0	1
FASN	0.7247	0.6623	0.1441	0.0737	essential		essential	essential			0.0011	0.0006	0.7247	0.6623
FBP1	1	1	1	1							1	1	1	1
FBP2	1	1	1	1							1	1	1	1
FDFT1	0	0.0003	0	0.0007				essential		essential	0	0	0	0.0003
FDPS	1	1	1	1	essential	essential	essential	essential	essential	essential	1	1	0.9978	1
FECH	1	1	1	1					essential		1	1	1	1
FH	0.7673	0	0.725	0	essential		essential		essential	essential	0.0001	0	0.7673	0
FIG4	1	1	1	1							1	1	1	1
FLAD1	1	1	1	1							1	1	1	1
FPGT	1	1	1	1							1	1	1	1
FTCD	1	0.9908	1	0.989							1	0.7215	1	0.9908
FTH1	1	1	1	1							1	1	1	1
FTH1P5	1	1	1	1	untested	untested	untested	untested	untested	untested	1	1	1	1
FUCA1	1	1	1	1							1	1	1	1
FUT11	1	1	1	1							1	1	1	1
FUT2	1	1	1	1							1	1	1	1
FUT8	1	1	1	1							1	1	1	1
FXN	1	1	1	1					essential	essential	1	1	1	1
FXYD2	1	1	1	1							1	1	1	1
G6PC2	1	1	1	1							1	1	1	1
G6PC3	1	1	1	1							1	1	1	1
G6PD	1	1	1	1			essential				1	1	1	1
GAA	1	1	1	1							1	1	1	1
GADL1	1	1	1	1							1	1	1	1
GALC	1	1	1	1							1	1	1	1
GALE	1	1	1	1	essential						1	1	1	1
GALK1	1	1	1	1							1	1	1	1
GALK2	1	1	1	1							1	1	1	1
GALM	1	1	1	1							1	1	1	1
GALT	1	1	1	1							1	1	1	1
GAMT	1	1	1	1							1	1	1	1
GANC	1	1	1	1							1	1	1	1
GAPDH	0.9933	0.9629	0.948	0.9506	essential	essential	essential	essential	essential	essential	0.167	1	0.9933	0.9629
GART	1	0	1	0	essential	essential	essential	essential	essential	essential	1	0	1	0
GATM	1	1	1	1							1	1	1	1
GBA	1	1	1	1							1	1	1	1
GBE1	1	1	1	1							1	1	1	1
GCAT	1	1	1	1							1	1	1	1
GCDH	1	1	1	1							1	1	1	1
GCH1	1	1	1	1							1	1	1	1
GCK	1	1	1	1							1	1	1	1
GCLC	1	1	1	1	essential	essential	essential		essential		1	1	1	1
GCLM	1	1	1	1							1	1	1	1
GCNT2	1	1	1	1							1	1	1	1
GCSH	1	1	1	1	essential				essential		1	1	1	1
GFPT1	1	1	1	1	essential	essential	essential	essential	essential		1	1	1	1
GGCT	1	1	1	1							1	1	1	1
GGH	1	1	1	1							1	1	1	1
GGPS1	1	1	1	1	essential	essential	essential	essential	essential	essential	1	1	1	1
GGT5	1	1	1	1							1	1	1	1
GGT6	1	1	1	1							1	1	1	1
GLA	1	1	1	1							1	1	1	1
GLB1	1	1	1	1							1	1	1	1
GLDC	1	1	1	1							1	1	1	1
GLO1	1	1	1	1							1	1	1	1
GLOD4	1	1	1	1							1	1	1	1
GLRX	1	1	1	1							1	1	1	1
GLRX2	1	1	1	1							1	1	1	1
GLS	1	1	1	1					essential		1	1	1	1
GLT6D1	1	1	1	1							1	1	1	1
GLT8D2	1	1	1	1							1	1	1	1
GLUD1	1	1	1	1							1	1	1	1
GLUD2	1	1	1	1							1	1	1	1
GLUL	1	0	1	0							1	0	1	0
GLYAT	1	1	1	1							1	1	1	1
GLYCTK	1	1	1	1							1	1	1	1
GMDS	1	1	1	1							1	1	1	1
GMPPA	1	1	1	1							1	1	1	1
GMPPB	1	1	1	1	essential	essential	essential	essential			1	1	1	1
GMPR2	1	1	1	1							1	1	1	1
GMPS	1	0	1	0	essential	essential	essential	essential	essential	essential	1	0	1	0
GNE	1	1	1	1							1	1	1	1
GNPAT	1	1	1	1							1	1	1	1
GNPDA1	1	1	1	1							1	1	1	1
GNPDA2	1	1	1	1							1	1	1	1
GNPNAT1	1	1	1	1							1	1	1	1
GOT1	1	1	1	1			essential				1	1	1	0.9776
GOT1L1	1	1	1	1							1	1	1	0.9776
GOT2	1	1	1	1							1	1	1	1
GPAA1	1	1	1	1							1	1	1	1
GPAM	1	1	1	1					untested	untested	1	1	1	1
GPCPD1	0.9951	0.9938	0.9855	0.9883							0	0	0.9951	0.9934
GPD1	1	1	1	1							1	1	1	1
GPD1L	1	1	1	1							1	1	1	1
GPD2	1	1	1	1							1	1	1	1
GPI	0.9999	1	0.9505	0.9508	essential	essential	essential				1	1	0.9999	1
GPIHBP1	0.0966	0.3183	0.8356	0.8359							0	0	0.0966	0.3183
GPLD1	1	1	1	1							1	1	1	1
GPT	1	0.9896	1	1					untested	untested	1	1	1	0.9896
GPX1	1	1	1	1							1	1	1	1
GPX3	1	1	1	1							1	1	1	1
GPX4	1	1	1	1							1	1	1	1
GPX7	1	1	1	1							1	1	1	1
GPX8	1	1	1	1							1	1	1	1
GRHPR	1	1	1	1		essential					1	1	1	1
GSS	1	1	1	1	essential	essential			essential		1	1	1	1
GSTA1	1	1	1	1							1	1	1	1
GSTA2	1	1	1	1							1	1	1	1
GSTA3	1	1	1	1							1	1	1	1
GSTA4	1	1	1	1							1	1	1	1
GSTA5	1	1	1	1					untested	untested	1	1	1	1
GSTK1	1	1	1	1							1	1	1	1
GSTM1	1	1	1	1							1	1	1	1
GSTM2	1	1	1	1							1	1	1	1
GSTM3	1	1	1	1					untested	untested	1	1	1	1
GSTM4	1	1	1	1							1	1	1	1
GSTM5	1	1	1	1							1	1	1	1
GSTO1	1	1	1	1							1	1	1	1
GSTO2	1	1	1	1							1	1	1	1
GSTP1	1	1	1	1		essential					1	1	1	1
GSTT1	1	1	1	1							1	1	1	1
GSTZ1	1	1	1	1							1	1	1	1
GUCY1A2	1	1	1	1							1	1	1	1
GUCY1A3	1	1	1	1							1	1	1	1
GUCY1B3	1	1	1	1							1	1	1	1
GUCY2C	1	1	1	1							1	1	1	1
GUK1	1	0	1	0	essential	essential	essential	essential	essential	essential	1	0	1	0
GUSB	1	1	1	1							1	1	1	1
GYG1	1	1	1	1							1	1	1	1
GYG2	1	1	1	1							1	1	1	1
GYS1	1	1	1	1							1	1	1	1
H6PD	1	1	1	1							1	1	1	1
HAAO	1	1	1	1							1	1	1	1
HACL1	1	1	1	1							1	1	1	1
HADH	1	1	1	1							1	1	1	0.9996
HADHA	0.9679	0.9945	0.9492	0.9624							0	0	0.9679	0.9945
HADHB	0.9679	0.9945	0.9492	0.9624							0	0	0.9679	0.9945
HAGH	1	1	1	1							1	1	1	1
HAL	1	0.9908	1	0.989							1	0.7215	1	0.9908
HDC	1	1	1	1							1	1	1	1
HDLBP	1	1	1	1				essential			1	1	1	1
HEPH	1	1	1	1							1	1	1	1
HEXA	1	1	1	1							1	1	1	1
HEXB	1	1	1	1							1	1	1	1
HGD	1	1	1	1							1	1	1	1
HIBADH	1	1	1	1							1	1	1	1
HIBCH	0.995	0.9216	1	0.9899							1	1	0.995	0.9215
HIF1A	1	1	1	1							1	1	1	1
HK1	1	1	1	1							1	1	1	1
HK2	1	1	1	1	essential	essential	essential	essential		essential	1	1	1	1
HK3	1	1	1	1							1	1	1	1
HMBS	1	1	1	1	essential						1	1	1	1
HMGCL	1	1	1	1							1	1	1	1
HMGCLL1	1	1	1	1							1	1	1	1
HMGCR	0	0.0003	0	0.0007	essential	essential	essential	essential	essential	essential	0	0	0	0.0003
HMGCS1	0.6584	0.9903	0.9934	0.9991	essential	essential	essential	essential	essential	essential	0	0	0.6584	0.9903
HMOX1	1	1	1	1							1	1	1	1
HMOX2	1	1	1	1							1	1	1	1
HNMT	1	1	1	1							1	1	1	1
HOGA1	1	1	1	1							1	1	1	1
HPD	1	1	1	1							1	1	1	1
HPGD	1	1	1	1							1	1	1	1
HPGDS	1	1	1	1							1	1	1	1
HPRT1	1	1	1	1			essential				1	1	1	1
HSD11B1	1	1	1	1							1	1	1	1
HSD17B10	1	1	1	1	essential	essential	essential	essential	essential	essential	1	1	1	1
HSD17B11	1	1	1	1							1	1	1	1
HSD17B12	0.7267	0.8781	0.143	0.0602	essential	essential		essential	essential	essential	0.0001	0.0001	0.7267	0.8781
HSD17B4	1	1	1	1							1	1	1	1
HSD17B7	0	0.0003	0	0.0007							0	0	0	0.0003
HSD17B8	1	1	1	1							1	1	1	1
IDH1	1	1	1	1							1	1	1	1
IDH2	1	1	1	1							1	1	1	1
IDH3A	1	1	1	1	essential	essential	essential	essential			1	1	1	1
IDH3B	1	1	1	1							1	1	1	1
IDH3G	1	1	1	1							1	1	1	1
IDI1	0	0.0003	0.0001	0.0007					essential	essential	0	0	0	0.0003
IDO1	1	1	1	1							1	1	1	1
IDO2	1	1	1	1	untested	untested	untested	untested	untested	untested	1	1	1	1
IL4I1	1	1	1	1							1	1	1	1
IMPA1	1	1	1	1							1	1	1	1
IMPA2	1	1	1	1							1	1	1	1
IMPAD1	1	1	1	1							1	1	1	1
IMPDH1	1	1	1	1							1	1	1	0.9997
IMPDH2	1	1	1	1	essential	essential	essential		essential	essential	1	1	1	1
INMT	1	1	1	1							1	1	1	1
INPP1	1	1	1	1							1	1	1	1
INPP4A	1	1	1	1							1	1	1	1
INPP4B	1	1	1	1							1	1	1	1
INPP5A	1	1	1	1							1	1	1	1
INPP5B	1	1	1	1							1	1	1	1
INPP5D	1	1	1	1	untested	untested	untested	untested	untested	untested	1	1	1	1
INPP5E	1	1	1	1							1	1	1	1
INPP5J	1	1	1	1							1	1	1	1
INPP5K	1	1	1	1							1	1	1	1
INPPL1	1	1	1	1		essential					1	1	1	1
IP6K1	1	1	1	1							1	1	1	1
IP6K2	1	1	1	1							1	1	1	1
IPPK	1	1	1	1	essential				essential	essential	1	1	1	1
IREB2	1	1	1	1	essential						1	1	1	1
IRG1	1	1	1	1					untested	untested	1	1	1	1
ISYNA1	0.9999	1	0.9505	0.9496							1	1	0.9999	1
ITPA	1	1	1	1							1	1	1	1
ITPK1	1	1	1	1	essential	essential	essential	essential	essential		1	1	1	1
ITPKB	1	1	1	1					untested	untested	1	1	1	1
ITPKC	1	1	1	1							1	1	1	1
IVD	1	1	1	1							1	1	1	1
KDSR	0	0	0	0	essential				essential		0	0	0	0
KL	1	1	1	1							1	1	1	1
KMO	1	1	1	1							1	1	1	1
KPNA6	1	1	1	1		essential				essential	1	1	1	1
KPNB1	1	1	1	1	essential	essential	essential	essential	essential	essential	1	1	1	1
KYNU	1	1	1	1							1	1	1	1
L2HGDH	1	1	1	1							1	1	1	1
LCAT	0.7319	1	0.1529	0.2277							0	1	0.7319	1
LDHA	1	1	1	1							1	1	1	1
LDHAL6A	1	1	1	1							1	1	1	1
LDHB	1	1	1	1							1	1	1	1
LDHC	1	1	1	1							1	1	1	1
LDHD	1	1	1	1							1	1	1	1
LEFTY1	1	1	1	1							1	1	1	1
LGALS13	1	1	1	1							1	1	1	1
LHPP	1	1	1	1							1	1	1	1
LIPA	0.9478	1	0.1712	0.2277							1	1	0.9478	1
LIPE	1	1	1	1							1	1	1	1
LIPT1	1	1	1	1	essential	essential					1	1	1	1
LIPT2	1	1	1	1	essential						1	1	1	1
LMNB1	1	1	1	1							1	1	1	1
LPCAT1	1	1	1	1							1	1	1	1
LPCAT2	1	1	1	1							1	1	1	1
LPCAT4	1	1	1	1							1	1	1	1
LPGAT1	1	1	1	1							1	1	1	1
LPIN1	1	1	1	1							1	1	0.7001	0.9725
LPIN2	1	1	1	1							1	1	0.9727	0.9994
LPL	0.0966	0.3183	0.8356	0.8359							0	0	0.0966	0.3183
LRAT	1	1	1	1							1	1	1	1
LSS	0	0.0003	0	0.0007				essential			0	0	0	0.0003
LTA4H	1	1	1	1							1	1	1	1
LTC4S	1	1	1	1							1	1	1	1
LYPLA1	1	1	1	1							1	1	1	1
LYPLA2	1	1	1	1							1	1	1	1
MAN2A1	1	1	1	1							1	1	1	1
MAN2A2	1	1	1	1					untested	untested	1	1	1	1
MAOA	1	1	1	1							1	1	1	1
MAOB	1	1	1	1							1	1	1	1
MARK1	1	1	1	1							1	1	1	1
MAT2A	1	1	1	1	essential	essential	essential	essential	essential	essential	1	1	1	1
MAT2B	1	1	1	1							1	1	1	1
MBOAT2	1	1	1	1							1	1	1	1
MCAT	1	1	1	1							1	1	1	1
MCCC1	1	1	1	1							1	1	1	1
MCCC2	1	1	1	1							1	1	1	1
MCEE	1	1	1	1							1	1	1	1
MDH1	1	1	1	1							1	1	1	1
MDH1B	1	1	1	1							1	1	1	1
MDH2	1	1	1	1							1	1	1	1
ME1	1	1	1	1							1	1	1	1
ME2	1	1	1	1							1	1	1	1
ME3	1	1	1	1					untested	untested	1	1	1	1
MECR	1	1	1	1	essential						1	1	1	1
MGAM	1	1	1	1							1	1	1	1
MGAT2	1	1	1	1							1	1	1	1
MGAT3	1	1	1	1		essential					1	1	1	1
MGAT4A	1	1	1	1					untested	untested	1	1	1	1
MGAT4C	1	1	1	1					untested	untested	1	1	1	1
MGAT5	1	1	1	1					untested	untested	1	1	1	1
MGLL	1	1	1	1							1	1	0.965	1
MGST1	1	1	1	1							1	1	1	1
MGST2	1	1	1	1							1	1	1	1
MGST3	1	1	1	1							1	1	1	1
MIA3	1	1	1	1					essential		1	1	1	0.9975
MINPP1	1	1	1	1							1	1	1	1
MIOX	1	1	1	1							1	1	1	1
MLYCD	1	1	1	1							1	1	1	1
MMAA	1	1	1	1							1	1	1	1
MMAB	1	1	1	1							1	1	1	1
MOCS1	1	1	1	1							1	1	1	1
MPI	1	1	1	1	essential						1	1	1	1
MPST	1	1	1	1							1	1	1	1
MRI1	1	1	1	1							1	1	1	1
MSMO1	0	0.0003	0	0.0007						essential	0	0	0	0.0003
MT-ATP6	1	1	1	1	untested	untested	untested	untested	untested	untested	1	1	1	1
MT-ATP8	1	1	1	1	untested	untested	untested	untested	untested	untested	1	1	1	1
MT-CO1	1	1	1	1	untested	untested	untested	untested	untested	untested	1	1	1	1
MT-CO2	1	1	1	1	untested	untested	untested	untested	untested	untested	1	1	1	1
MT-CO3	1	1	1	1	untested	untested	untested	untested	untested	untested	1	1	1	1
MT-CYB	1	1	1	1	untested	untested	untested	untested	untested	untested	1	1	1	1
MT-ND1	1	1	1	1	untested	untested	untested	untested	untested	untested	1	1	1	1
MT-ND2	1	1	1	1	untested	untested	untested	untested	untested	untested	1	1	1	1
MT-ND3	1	1	1	1	untested	untested	untested	untested	untested	untested	1	1	1	1
MT-ND4	1	1	1	1	untested	untested	untested	untested	untested	untested	1	1	1	1
MT-ND4L	1	1	1	1	untested	untested	untested	untested	untested	untested	1	1	1	1
MT-ND5	1	1	1	1	untested	untested	untested	untested	untested	untested	1	1	1	1
MT-ND6	1	1	1	1	untested	untested	untested	untested	untested	untested	1	1	1	1
MTAP	1	1	1	1							1	1	1	1
MTHFD1	1	0.9937	1	0.9955	essential	essential	essential		essential	essential	1	1	1	0.9937
MTHFD1L	1	1	1	1	essential				essential		1	1	1	1
MTHFD2	1	1	1	1	essential				essential		1	1	1	1
MTHFD2L	1	1	1	1					untested	untested	1	0	1	1
MTHFD2P1	1	1	1	1	untested	untested	untested	untested	untested	untested	1	1	1	1
MTHFR	1	0.9992	0.9877	0.9913							1	1	1	0.9992
MTHFS	1	1	1	1							1	1	1	1
MTM1	1	1	1	1							1	1	1	1
MTMR12	1	1	1	1							1	1	1	1
MTMR7	1	1	1	1							1	1	1	1
MTR	1	1	1	1		essential					1	1	1	1
MUT	1	1	1	1							1	1	1	1
MVD	0	0.0003	0	0.0007	essential	essential	essential	essential	essential	essential	0	0	0	0.0003
MVK	0	0.0003	0.0001	0.0007	essential	essential	essential	essential			0	0	0	0.0003
NAA10	1	1	1	1	essential		essential	essential	essential	essential	1	1	1	1
NAA15	1	1	1	1	essential		essential	essential	essential	essential	1	1	1	1
NAA16	1	1	1	1							1	1	1	1
NAA60	1	1	1	1							1	1	1	1
NADK	1	1	1	1	essential				essential		1	1	1	1
NADKD1	1	1	1	1	untested	untested	untested	untested			1	1	1	1
NADSYN1	1	1	1	1							1	1	1	1
NAGK	1	1	1	1							1	1	1	1
NAGS	1	1	1	1							1	1	1	1
NAMPT	1	1	1	1	essential	essential	essential	essential	essential		1	1	1	1
NANS	1	1	1	1							1	1	1	1
NAPRT1	1	1	1	1							1	1	1	1
NDUFA1	1	1	1	1			essential			essential	1	1	1	1
NDUFA10	1	1	1	1			essential				1	1	1	1
NDUFA11	1	1	1	1	essential		essential				1	1	1	1
NDUFA12	1	1	1	1							1	1	1	1
NDUFA13	1	1	1	1	essential	essential	essential	essential	untested	untested	1	1	1	1
NDUFA2	1	1	1	1	essential		essential				1	1	1	1
NDUFA3	1	1	1	1							1	1	1	1
NDUFA4	1	1	1	1							1	1	1	1
NDUFA5	1	1	1	1							1	1	1	1
NDUFA6	1	1	1	1						essential	1	1	1	1
NDUFA7	1	1	1	1							1	1	1	1
NDUFA8	1	1	1	1			essential			essential	1	1	1	1
NDUFA9	1	1	1	1					essential	essential	1	1	1	1
NDUFAB1	1	1	1	1	essential	essential	essential	essential	essential	essential	1	1	1	1
NDUFB1	1	1	1	1							1	1	1	1
NDUFB10	1	1	1	1	essential			essential			1	1	1	1
NDUFB11	1	1	1	1			essential			essential	1	1	1	1
NDUFB2	1	1	1	1							1	1	1	1
NDUFB3	1	1	1	1							1	1	1	1
NDUFB4	1	1	1	1			essential		essential	essential	1	1	1	1
NDUFB5	1	1	1	1						essential	1	1	1	1
NDUFB6	1	1	1	1	essential		essential			essential	1	1	1	1
NDUFB7	1	1	1	1			essential	essential		essential	1	1	1	1
NDUFB8	1	1	1	1	essential		essential	essential			1	1	1	1
NDUFB9	1	1	1	1			essential	essential			1	1	1	1
NDUFC1	1	1	1	1			essential				1	1	1	1
NDUFC2	1	1	1	1						essential	1	1	1	1
NDUFS1	1	1	1	1			essential			essential	1	1	1	1
NDUFS2	1	1	1	1	essential		essential				1	1	1	1
NDUFS3	1	1	1	1						essential	1	1	1	1
NDUFS4	1	1	1	1							1	1	1	1
NDUFS5	1	1	1	1						essential	1	1	1	1
NDUFS6	1	1	1	1							1	1	1	1
NDUFS7	1	1	1	1			essential				1	1	1	1
NDUFS8	1	1	1	1			essential				1	1	1	1
NDUFV1	1	1	1	1	essential		essential				1	1	1	1
NDUFV2	1	1	1	1					essential	essential	1	1	1	1
NDUFV3	1	1	1	1							1	1	1	1
NEU1	1	1	1	1							1	1	1	1
NEU2	1	1	1	1							1	1	1	1
NIF3L1	1	1	1	1							1	1	1	1
NIT2	1	1	1	1							1	1	1	1
NME1	1	1	1	1	NME1-NME2					untested	untested	1	1	1
NME1-NME2	1	1	1	1	untested	untested	untested	untested	untested	untested	1	1	1	1
NME2	1	1	1	1					untested	untested	1	1	1	1
NME3	1	1	1	1							1	1	1	1
NME4	1	1	1	1							1	1	1	1
NME6	1	1	1	1							1	1	1	1
NME7	1	1	1	1							1	1	1	1
NMNAT1	1	1	1	1	essential		essential	essential	essential	essential	1	1	1	1
NMNAT2	1	1	1	1							1	1	1	1
NMNAT3	1	1	1	1							1	1	1	1
NMRK1	1	1	1	1							1	1	1	1
NMRK2	1	1	1	1							1	1	1	1
NNMT	1	1	1	1							1	1	1	1
NNT	1	1	1	1							1	1	1	1
NOS2	1	1	1	1							1	1	1	1
NPC1L1	1	1	1	1							1	1	1	1
NPEPPS	1	1	1	1		essential					1	1	1	1
NPL	1	1	1	1					untested	untested	1	1	1	1
NPR1	1	1	1	1							1	1	1	1
NPR2	1	1	1	1							1	1	1	1
NSDHL	0	0.0003	0	0.0007							0	0	0	0.0003
NT5C	1	1	1	1							1	1	1	1
NT5C1B	1	1	1	1							1	1	1	1
NT5C2	1	1	1	1					untested	untested	1	1	1	1
NT5C3L	1	1	1	1	untested	untested	untested	untested	untested	untested	1	1	1	1
NT5E	1	1	1	1							1	1	1	1
NT5M	1	1	1	1							1	1	1	1
NTPCR	1	1	1	1							1	1	1	1
NUDT12	1	1	1	1							1	1	1	1
NUDT14	1	1	1	1							1	1	1	1
NUDT3	1	1	1	1					untested	untested	1	1	1	1
NUDT4	1	1	1	1	essential						1	1	1	1
NUDT5	1	1	1	1					essential		1	1	1	1
NUDT9	1	1	1	1							1	1	1	1
NUP107	1	1	1	1	essential	essential	essential	essential	essential	essential	1	1	1	1
NUP133	1	1	1	1	essential	essential	essential	essential	essential	essential	1	1	1	1
NUP153	1	1	1	1					essential	essential	1	1	1	1
NUP155	1	1	1	1	essential	essential	essential	essential	essential	essential	1	1	1	1
NUP160	1	1	1	1	essential	essential	essential	essential	essential	essential	1	1	1	1
NUP188	1	1	1	1	essential	essential	essential	essential	essential	essential	1	1	1	1
NUP205	1	1	1	1			essential	essential	essential	essential	1	1	1	1
NUP210	1	1	1	1							1	1	1	1
NUP214	1	1	1	1	essential	essential	essential	essential	essential	essential	1	1	1	1
NUP35	1	1	1	1						essential	1	1	1	1
NUP37	1	1	1	1					untested	untested	1	1	1	1
NUP43	1	1	1	1	essential			essential	essential	essential	1	1	1	1
NUP50	1	1	1	1					essential	essential	1	1	1	1
NUP53	1	1	1	1	untested	untested	untested	untested	untested	untested	1	1	1	1
NUP54	1	1	1	1	essential		essential	essential	essential	essential	1	1	1	1
NUP62	1	1	1	1	essential	essential	essential	essential			1	1	1	1
NUP62CL	1	1	1	1							1	1	1	1
NUP85	1	1	1	1	essential	essential	essential	essential	essential	essential	1	1	1	1
NUP88	1	1	1	1	essential	essential		essential	essential	essential	1	1	1	1
NUP93	1	1	1	1	essential	essential	essential	essential	essential	essential	1	1	1	1
NUP98	1	1	1	1	essential	essential	essential	essential	essential	essential	1	1	1	1
NUPL1	1	1	1	1		essential	essential	essential	essential	essential	1	1	1	1
NUPL2	1	1	1	1					essential	essential	1	1	1	1
NUS1	1	1	1	1	essential	essential	essential	essential	essential	essential	1	1	1	1
OAT	1	0	1	0							1	0	1	0
OCRL	1	1	1	1							1	1	1	1
ODC1	1	1	1	1						essential	1	1	1	1
OGDH	1	1	1	1	essential	essential	essential	essential	essential	essential	1	1	1	1
OLAH	1	1	1	1							1	1	1	1
OPLAH	1	1	1	1	untested	untested	untested	untested	untested	untested	1	1	1	1
OTC	1	0	1	0							1	0	1	0
OXCT1	1	1	1	1							1	1	1	1
OXSM	1	1	1	1	essential						1	1	1	1
P4HA1	1	1	1	1					untested	untested	1	1	1	1
P4HA2	1	1	1	1							1	1	1	1
P4HA3	1	1	1	1							1	1	1	1
P4HB	1	1	1	1							1	1	1	1
PAFAH1B1	1	1	1	1	essential	essential	essential	essential	essential	essential	1	1	1	1
PAFAH1B2	1	1	1	1							1	1	1	1
PAFAH1B3	1	1	1	1							1	1	1	1
PAFAH2	1	1	1	1							1	1	1	1
PAH	1	0	1	0							1	0	1	0
PAICS	1	0	1	0	essential	essential	essential		essential	essential	1	0	1	0
PANK1	1	1	1	1							1	1	1	1
PANK2	1	1	1	1							1	1	1	1
PANK3	1	1	1	1	essential						1	1	1	1
PANK4	1	1	1	1							1	1	1	1
PAPL	1	1	1	1							1	1	1	1
PAPSS1	1	1	1	1							1	1	1	1
PAPSS2	1	1	1	1							1	1	1	1
PC	1	0.9748	1	1							1	1	1	0.9748
PCBD1	1	1	1	1							1	1	1	1
PCCA	1	1	1	1							1	1	1	1
PCCB	1	1	1	1							1	1	1	1
PCK1	1	1	1	1							1	1	1	1
PCK2	1	1	1	1							1	1	1	1
PCTP	1	0.9992	0.9877	0.9913							1	1	1	0.9992
PCYOX1	1	1	1	1							1	1	1	1
PCYT1A	1	1	1	1	essential	essential	essential		essential	essential	1	1	1	1
PCYT1B	1	1	1	1							1	1	1	0.9996
PCYT2	0	0.9977	0	0.6671			essential				0	0	0	0.9977
PDE10A	1	1	1	1							1	1	1	1
PDE11A	1	1	1	1							1	1	1	1
PDE1A	1	1	1	1					untested	untested	1	1	1	1
PDE1C	1	1	1	1							1	1	1	1
PDE2A	1	1	1	1							1	1	1	1
PDE3B	1	1	1	1							1	1	1	1
PDE4A	1	1	1	1				essential			1	1	1	1
PDE4B	1	1	1	1							1	1	1	1
PDE4C	1	1	1	1							1	1	1	1
PDE4D	1	1	1	1							1	1	1	1
PDE5A	1	1	1	1							1	1	1	1
PDE6D	1	1	1	1							1	1	1	1
PDE7B	1	1	1	1							1	1	1	1
PDE8A	1	1	1	1							1	1	1	1
PDE8B	1	1	1	1							1	1	1	1
PDE9A	1	1	1	1							1	1	1	1
PDHA1	1	1	1	1				essential			1	1	1	1
PDHA2	1	1	1	1							1	1	1	1
PDHB	0.995	1	0.9298	0.9357							1	1	0.995	1
PDHX	0.995	1	0.9298	0.9357							1	1	0.995	1
PDSS1	1	1	1	1	essential		essential		essential	essential	1	1	1	1
PDSS2	1	1	1	1	essential				essential	essential	1	1	1	1
PDXK	1	1	1	1	essential				essential		1	1	1	1
PECR	1	1	1	1							1	1	1	1
PEMT	1	0.9992	0.9877	0.9913							1	1	1	0.9992
PFAS	1	0	1	0	essential	essential	essential	essential	essential	essential	1	0	1	0
PFKFB1	1	1	1	1							1	1	1	1
PFKFB2	1	1	1	1							1	1	1	1
PFKFB3	1	1	1	1							1	1	1	1
PFKL	1	1	1	1							1	1	1	1
PFKM	1	1	1	1							1	1	1	1
PFKP	1	1	1	1							1	1	1	1
PGAM1	1	1	1	1	essential	essential	essential	essential	essential	essential	1	1	0.995	0.965
PGAM4	1	1	1	1							1	1	0.995	0.965
PGAP1	1	1	1	1							1	1	1	1
PGD	1	1	1	1	essential	essential	essential	essential	essential	essential	1	1	1	1
PGK1	1	1	1	1	essential	essential	essential		essential	essential	1	1	1	0.9952
PGK2	1	1	1	1							1	1	1	0.9952
PGLS	1	1	1	1							1	1	1	1
PGM1	1	1	1	1							1	1	1	1
PGM2	1	1	1	1							1	1	1	0.9993
PGM3	1	1	1	1	essential	essential			essential	essential	1	1	1	1
PGS1	1	0	1	0	essential	essential	essential		essential	essential	1	0	1	0
PHGDH	0.9992	1	1	1		essential					1	1	0.9992	1
PHOSPHO1	1	1	1	1							1	1	1	1
PHOSPHO2	1	1	1	1							1	1	1	1
PHYH	1	1	1	1							1	1	1	1
PI4K2A	1	1	1	1							1	1	1	1
PI4K2B	1	1	1	1							1	1	1	1
PI4KA	1	1	1	1	essential	essential			untested	untested	1	1	1	1
PI4KB	1	1	1	1	essential		essential	essential	essential		1	1	1	1
PIGA	1	1	1	1							1	1	1	1
PIGC	1	1	1	1					untested	untested	1	1	1	1
PIGF	1	1	1	1							1	1	1	1
PIGG	1	1	1	1							1	1	1	1
PIGH	1	1	1	1						essential	1	1	1	1
PIGK	1	1	1	1						essential	1	1	1	1
PIGL	1	1	1	1							1	1	1	1
PIGN	1	1	1	1							1	1	1	1
PIGP	1	1	1	1							1	1	1	1
PIGQ	1	1	1	1							1	1	1	1
PIGS	1	1	1	1				essential		essential	1	1	1	1
PIGT	1	1	1	1						essential	1	1	1	1
PIGU	1	1	1	1						essential	1	1	1	1
PIGY	1	1	1	1					untested	untested	1	1	1	1
PIK3C2A	1	1	1	1							1	1	1	1
PIK3C2B	1	1	1	1							1	1	1	1
PIK3C2G	1	1	1	1					untested	untested	1	1	1	1
PIK3C3	1	1	1	1	essential	essential			essential	essential	1	1	1	1
PIK3CA	1	1	1	1						essential	1	1	1	1
PIK3CB	1	1	1	1					untested	untested	1	1	1	1
PIK3CD	1	1	1	1			essential	essential		essential	1	1	1	1
PIK3CG	1	1	1	1							1	1	1	1
PIK3R1	1	1	1	1							1	1	1	1
PIK3R3	1	1	1	1							1	1	1	1
PIK3R4	1	1	1	1					essential	essential	1	1	1	1
PIK3R5	1	1	1	1							1	1	1	1
PIKFYVE	1	1	1	1					essential		1	1	1	1
PIP4K2A	1	1	1	1					essential		1	1	1	1
PIP4K2C	1	1	1	1							1	1	1	1
PIP5K1B	1	1	1	1							1	1	1	1
PIP5K1C	1	1	1	1							1	1	1	1
PIPOX	1	1	1	1							1	1	1	1
PISD	0.9654	0.9993	0.5951	0.6633	essential	essential			untested	untested	1	0	0.9654	0.9977
PKD2	1	1	1	1							1	1	1	1
PKM	1	1	1	1	essential	essential	essential	essential			1	1	1	1
PKM2	1	1	1	1	untested	untested	untested	untested	untested	untested	1	1	1	1
PLA2G12A	1	1	1	1							1	1	0.9996	0.9995
PLA2G16	1	1	1	1							1	1	1	1
PLA2G2A	1	1	1	1							1	1	0.9996	0.9995
PLA2G3	1	1	1	1							1	1	0.9996	0.9995
PLA2G4A	1	1	1	1							1	1	0.9996	0.9995
PLA2G4B	1	1	1	1					untested	untested	1	1	0.9996	0.9995
PLA2G4C	1	1	1	1							1	1	0.9996	0.9995
PLA2G4E	1	1	1	1					untested	untested	1	1	0.9996	0.9995
PLA2G4F	1	1	1	1							1	1	0.9996	0.9995
PLA2G5	1	1	1	1							1	1	0.9996	0.9995
PLA2G6	1	1	1	1							1	1	0.9994	0.9992
PLA2G7	1	1	1	1							1	1	1	1
PLB1	1	1	1	1							1	1	0.9996	0.9995
PLCB2	1	1	1	1							1	1	1	1
PLCB3	1	1	1	1		essential					1	1	1	1
PLCB4	1	1	1	1							1	1	1	1
PLCD1	1	1	1	1							1	1	1	1
PLCD4	1	1	1	1							1	1	1	1
PLCE1	1	1	1	1					untested	untested	1	1	1	1
PLCG1	1	1	1	1							1	1	1	1
PLCG2	1	1	1	1							1	1	1	1
PLCH1	1	1	1	1							1	1	1	1
PLCH2	1	1	1	1	untested	untested	untested	untested			1	1	1	1
PLCL1	1	1	1	1							1	1	1	1
PLD1	1	1	1	1							1	1	1	1
PLD2	1	1	1	1							1	1	1	1
PLD3	1	1	1	1							1	1	1	1
PLIN2	1	1	1	1							1	1	1	1
PLIN3	1	1	1	1							1	1	1	1
PLIN4	1	1	1	1							1	1	1	1
PMM1	1	1	1	1							1	1	1	1
PMM2	1	1	1	1			essential		essential	essential	1	1	1	1
PMVK	0	0.0003	0.0001	0.0007	essential	essential			essential	essential	0	0	0	0.0003
PNLIPRP3	1	1	1	1							1	1	1	1
PNMT	1	1	1	1							1	1	1	1
PNP	1	1	1	1							1	1	1	0.9997
PNPLA2	1	1	1	1							1	1	0.9919	1
PNPLA4	1	1	1	1							1	1	1	1
PNPLA6	1	1	1	1							1	1	0.9995	0.9993
PNPLA7	1	1	1	1							1	1	1	1
PNPLA8	1	1	1	1							1	1	1	1
PNPO	1	1	1	1							1	1	1	1
POMGNT1	1	1	1	1							1	1	1	1
PON1	1	1	1	1							1	1	1	1
PON2	1	1	1	1							1	1	1	1
PPA1	1	1	1	1	essential	essential	essential	essential	essential	essential	1	1	1	1
PPA2	1	1	1	1	essential		essential	essential	essential	essential	1	1	1	1
PPAP2A	1	1	1	1							1	1	0.9727	0.9994
PPAP2B	1	1	1	1							1	1	0.9727	0.9994
PPAT	1	0	1	0	essential	essential	essential	essential	essential	essential	1	0	1	0
PPCS	1	1	1	1	essential	essential			essential		1	1	1	1
PPIP5K2	1	1	1	1	essential				essential		1	1	1	1
PPOX	1	1	1	1							1	1	1	1
PPP1CA	1	1	1	1	essential	essential					1	1	1	1
PPP1CB	1	1	1	1	essential	essential	essential	essential	essential	essential	1	1	1	1
PPP1CC	1	1	1	1	essential					essential	1	1	1	1
PPT1	1	1	1	1							1	1	1	1
PPT2	1	1	1	1							1	1	1	1
PRDX1	1	1	1	1					untested	untested	1	1	1	1
PRDX2	1	1	1	1		essential					1	1	1	1
PRDX3	1	1	1	1							1	1	1	1
PRDX6	1	1	1	1							1	1	1	1
PRKACA	1	1	1	1							1	1	1	1
PRKACB	1	1	1	1							1	1	1	1
PRKACG	1	1	1	1							1	1	1	1
PRODH	1	1	1	1							1	1	1	1
PRODH2	1	1	1	1							1	1	1	1
PROSC	1	1	1	1							1	1	1	1
PRPS1	1	1	1	1							1	1	1	0.8235
PRPS1L1	1	1	1	1							1	1	1	0.8235
PRPS2	1	1	1	1							1	1	1	0.882
PRUNE	1	1	1	1		essential		essential			1	1	1	1
PSAT1	0.9992	1	1	1					essential		1	1	0.9992	1
PSPH	1	1	1	1							1	1	1	1
PTDSS1	0.9094	0.999	1	1						essential	1	1	0.9094	0.999
PTEN	1	1	1	1		essential					1	1	1	1
PTGDS	1	1	1	1							1	1	1	1
PTGES2	1	1	1	1							1	1	1	1
PTGES3	1	1	1	1					essential		1	1	1	1
PTGS1	1	1	1	1							1	1	1	1
PTGS2	1	1	1	1							1	1	1	1
PTPLA	1	1	1	1							1	1	1	1
PTPLAD1	1	1	1	1							1	1	1	1
PTPLAD2	1	1	1	1							1	1	1	1
PTPLB	1	1	1	1							1	1	1	1
PTS	1	1	1	1							1	1	1	1
PXDN	1	1	1	1							1	1	1	1
PXDNL	1	1	1	1							1	1	1	1
PYCR1	1	1	1	1							1	1	1	1
PYCR2	1	1	1	1							1	1	1	1
PYCRL	1	1	1	1							1	1	1	1
PYGB	1	1	1	1							1	1	1	1
PYGL	1	1	1	1							1	1	1	1
QDPR	1	0	1	0							1	0	1	0
QPRT	1	1	1	1							1	1	1	1
RBKS	1	1	1	1							1	1	1	1
RDH10	1	1	1	1							1	1	1	1
RDH11	1	1	1	1							1	1	1	1
RDH12	1	1	1	1					untested	untested	1	1	1	1
RDH13	1	1	1	1							1	1	1	1
RDH14	1	1	1	1							1	1	1	1
RDH5	1	1	1	1			essential				1	1	1	1
RDH8	1	1	1	1		essential			untested	untested	1	1	1	1
RENBP	1	1	1	1							1	1	1	1
RFK	1	1	1	1	essential	essential	essential	essential	untested	untested	1	1	1	1
RPE	1	1	1	1				essential	essential	essential	1	1	1	1
RPEL1	1	1	1	1	untested	untested	untested	untested	untested	untested	1	1	1	1
RPIA	1	0.9978	1	0.999					essential	essential	1	0	1	0.9978
RRM1	1	0	1	0	essential	essential	essential	essential	essential	essential	1	0	1	0
RRM2	1	1	1	1	essential	essential	essential	essential	essential	essential	1	1	1	1
RRM2B	1	1	1	1							1	1	1	1
RWDD2A	1	1	1	1							1	1	1	1
SACM1L	1	1	1	1	essential	essential	essential	essential	essential	essential	1	1	1	1
SAT1	1	1	1	1							1	1	1	1
SC5DL	0	0.0003	0	0.0007	untested	untested	untested	untested	untested	untested	0	0	0	0.0003
SCARB1	1	1	1	1							1	1	1	1
SCCPDH	1	1	1	1							1	1	1	1
SCD	1	1	1	1	essential	essential		essential	essential	essential	1	1	0.9606	1
SCD5	1	1	1	1							1	1	1	1
SCLY	1	1	1	1					untested	untested	1	1	1	1
SDHA	0.7673	0.6053	0.725	0.7084	essential	essential	essential	essential	essential	essential	0.0001	0	0.7673	0.6043
SDHB	0.7673	0.6053	0.725	0.7084	essential	essential	essential	essential	essential	essential	0.0001	0	0.7673	0.6043
SDHC	0.7673	0.6053	0.725	0.7084		essential	essential	essential	essential	essential	0.0001	0	0.7673	0.6043
SDHD	0.7673	0.6053	0.725	0.7084	essential		essential		essential	essential	0.0001	0	0.7673	0.6043
SDR16C5	1	1	1	1							1	1	1	1
SDS	1	1	1	1							1	1	1	1
SDSL	1	1	1	1							1	1	1	1
SEC13	1	1	1	1	essential	essential	essential	essential	essential	essential	1	1	1	1
SEH1	1	1	1	1	untested	untested	untested	untested	untested	untested	1	1	1	1
SEPHS1	1	1	1	1		essential			essential		1	1	1	1
SEPHS2	1	1	1	1	essential				untested	untested	1	1	1	1
SFXN3	1	1	1	1					untested	untested	1	1	1	1
SGMS1	1	1	1	1		essential			essential		1	1	1	1
SGMS2	1	1	1	1							1	1	1	1
SGPL1	1	1	1	1							1	1	1	1
SHMT1	1	0.9992	0.9877	0.987							1	0.9081	1	0.9992
SHMT2	1	1	1	1	essential	essential			essential	essential	1	1	1	1
SLC12A2	1	1	1	1							1	1	1	1
SLC12A3	1	1	1	1							1	1	1	1
SLC12A4	1	1	1	1							1	1	1	1
SLC12A5	1	1	1	1							1	1	1	1
SLC12A6	1	1	1	1							1	1	1	1
SLC12A7	1	1	1	1							1	1	1	1
SLC13A2	1	1	1	1							1	1	1	1
SLC14A1	1	1	1	1	untested	untested	untested	untested	untested	untested	1	1	1	1
SLC15A2	1	1	1	1							1	1	1	1
SLC16A1	1	1	1	1		essential	essential	essential		essential	1	1	1	1
SLC16A2	1	1	1	1					untested	untested	1	1	1	1
SLC16A3	1	1	1	1					untested	untested	1	1	1	1
SLC16A4	1	1	1	1							1	1	1	1
SLC16A5	1	1	1	1							1	1	1	1
SLC16A7	1	1	1	1							1	1	1	1
SLC17A3	1	1	1	1							1	1	1	1
SLC17A6	1	1	1	1							1	1	1	1
SLC17A7	0.9998	0.9722	1	1							1	1	0.9998	0.9722
SLC18A2	1	1	1	1							1	1	1	1
SLC19A1	1	1	1	1							1	1	1	1
SLC19A2	1	1	1	1							1	1	1	1
SLC19A3	1	1	1	1							1	1	1	1
SLC1A1	1	1	1	1							1	1	1	1
SLC1A3	1	1	1	1							1	1	1	1
SLC1A4	1	1	1	1							1	1	1	1
SLC1A5	1	1	1	1		essential					1	1	1	1
SLC1A7	1	1	1	1							1	1	1	1
SLC20A1	1	1	1	1	essential	essential	essential	essential			1	1	1	1
SLC22A3	1	1	1	1							1	1	1	1
SLC22A4	1	1	1	1							1	1	1	1
SLC22A5	1	1	1	1							1	1	1	1
SLC22A7	1	1	1	1							1	1	1	1
SLC23A1	1	1	1	1							1	1	1	1
SLC23A2	1	1	1	1							1	1	1	1
SLC24A1	1	1	1	1							1	1	1	1
SLC24A3	1	1	1	1							1	1	1	1
SLC25A1	1	1	1	1	essential		essential				1	1	1	1
SLC25A10	1	1	1	1							1	1	0.9988	0.9791
SLC25A11	1	1	1	1							1	1	1	1
SLC25A12	1	1	1	1							1	1	1	1
SLC25A13	1	1	1	1							1	1	1	1
SLC25A15	1	1	1	1							1	1	1	1
SLC25A16	1	1	1	1					untested	untested	1	1	1	1
SLC25A18	1	1	1	1							1	1	1	1
SLC25A19	1	1	1	1					essential	essential	1	1	1	1
SLC25A2	1	1	1	1							1	1	1	1
SLC25A20	0	0	0	0							0	0	0	0
SLC25A21	1	1	1	1							1	1	1	1
SLC25A22	1	1	1	1							1	1	1	1
SLC25A27	1	1	1	1							1	1	1	1
SLC25A28	1	1	1	1							1	1	1	1
SLC25A3	0.9119	0.6866	1	0.9768	essential	essential			essential	essential	0.8719	0.1018	0.9119	0.6866
SLC25A4	1	1	1	1							1	1	1	1
SLC25A5	1	1	1	1						essential	1	1	1	1
SLC25A6	1	1	1	1							1	1	1	1
SLC26A2	1	1	1	1							1	1	1	1
SLC26A4	1	1	1	1							1	1	1	1
SLC26A7	1	1	1	1							1	1	1	1
SLC26A9	1	1	1	1							1	1	1	1
SLC27A1	1	1	1	1							1	1	1	1
SLC27A3	1	1	1	1					untested	untested	1	1	1	1
SLC27A6	1	1	1	1							1	1	1	1
SLC29A1	1	1	1	1							1	1	1	1
SLC29A3	1	1	1	1							1	1	1	1
SLC2A1	1	1	1	1			essential			essential	1	1	1	1
SLC2A10	1	1	1	1							1	1	1	1
SLC2A14	1	1	1	1							1	1	1	1
SLC2A2	1	1	1	1							1	1	1	1
SLC2A3	1	1	1	1							1	1	1	1
SLC2A4	1	1	1	1							1	1	1	1
SLC30A7	1	1	1	1							1	1	1	1
SLC33A1	1	1	1	1			essential				1	1	1	1
SLC35A2	1	1	1	1					essential		1	1	1	1
SLC35A3	1	1	1	1							1	1	1	1
SLC35C1	1	1	1	1							1	1	1	1
SLC35D1	1	1	1	1							1	1	1	1
SLC35D2	1	1	1	1							1	1	1	1
SLC36A1	1	1	1	1							1	1	1	1
SLC36A4	1	1	1	1							1	1	1	1
SLC37A1	1	0	1	0							1	0	1	0
SLC37A4	1	1	1	1	untested	untested	untested	untested	untested	untested	1	1	1	1
SLC38A1	1	1	1	1							1	1	1	1
SLC38A2	1	1	1	1							1	1	1	1
SLC38A4	1	1	1	1							1	1	1	1
SLC39A1	1	1	1	1							1	1	1	1
SLC39A14	1	1	1	1							1	1	1	1
SLC39A3	1	1	1	1							1	1	1	1
SLC39A4	1	1	1	1							1	1	1	1
SLC39A6	1	1	1	1							1	1	1	1
SLC39A7	1	1	1	1							1	1	1	1
SLC3A1	1	1	1	1							1	1	1	1
SLC3A2	1	1	1	1	essential						1	1	1	1
SLC40A1	1	1	1	1							1	1	1	1
SLC43A1	1	1	1	1							1	1	1	1
SLC44A1	0.9991	0.9677	0.9872	0.9774							0.0001	0	0.9991	0.9676
SLC46A1	1	1	1	1	untested	untested	untested	untested	untested	untested	1	1	1	1
SLC4A10	1	1	1	1							1	1	1	1
SLC4A2	1	1	1	1							1	1	1	1
SLC4A5	1	1	1	1							1	1	1	1
SLC4A8	1	1	1	1							1	1	1	1
SLC5A1	1	1	1	1							1	1	1	1
SLC5A11	1	1	1	1							1	1	1	1
SLC5A3	1	1	1	1	essential				untested	untested	1	1	1	1
SLC5A5	1	1	1	1							1	1	1	1
SLC5A6	1	1	1	1							1	1	1	1
SLC6A1	1	1	1	1							1	1	1	1
SLC6A13	1	1	1	1							1	1	1	1
SLC6A14	1	1	1	1							1	1	1	1
SLC6A15	1	1	1	1							1	1	1	1
SLC6A18	1	1	1	1							1	1	1	1
SLC6A2	1	1	1	1							1	1	1	1
SLC6A20	1	1	1	1							1	1	1	1
SLC6A3	1	1	1	1							1	1	1	1
SLC6A5	1	1	1	1							1	1	1	1
SLC6A7	1	1	1	1							1	1	1	1
SLC6A8	1	1	1	1							1	1	1	1
SLC6A9	1	1	1	1						essential	1	1	1	1
SLC7A1	1	1	1	1							1	1	1	1
SLC7A10	1	1	1	1							1	1	1	1
SLC7A11	1	1	1	1	essential						1	1	1	1
SLC7A2	1	1	1	1							1	1	1	1
SLC7A5	1	1	1	1		essential	essential	essential			1	1	1	1
SLC7A6	1	1	1	1							1	1	1	1
SLC7A7	1	1	1	1							1	1	1	1
SLC7A8	1	1	1	1							1	1	1	1
SLC7A9	1	1	1	1							1	1	1	1
SLC8A3	1	1	1	1							1	1	1	1
SLC9A1	1	1	1	1							1	1	1	1
SLC9A4	1	1	1	1							1	1	1	1
SLC9A7	1	1	1	1							1	1	1	1
SLC9A9	1	1	1	1							1	1	1	1
SLCO1A2	1	1	1	1							1	1	1	1
SLCO1C1	1	1	1	1							1	1	1	1
SLCO2B1	1	1	1	1							1	1	1	1
SLCO3A1	1	1	1	1							1	1	1	1
SLCO4A1	1	1	1	1					untested	untested	1	1	1	1
SMPD1	1	1	1	1							1	1	1	1
SMPD2	1	1	1	1							1	1	1	1
SMPD3	1	1	1	1							1	1	1	1
SMS	1	1	1	1							1	1	1	1
SOAT1	1	1	1	1							1	1	1	1
SOAT2	1	1	1	1							1	1	1	1
SOD1	1	1	1	1	essential		essential	essential	essential	essential	1	1	1	1
SOD2	1	1	1	1	essential	essential	essential		essential	essential	1	1	1	1
SOD3	1	1	1	1							1	1	1	1
SORD	1	1	1	1							1	1	1	1
SPHK1	1	1	1	1							1	1	1	1
SPR	1	1	1	1							1	1	1	1
SPTLC1	0	0	0	0	essential				essential		0	0	0	0
SPTLC2	1	1	1	1	essential			essential	essential		1	1	1	0.7871
SPTLC3	1	1	1	1							1	1	1	0.8444
SPTSSA	1	1	1	1	essential				essential		1	1	1	0.8444
SPTSSB	1	1	1	1							1	1	1	0.8444
SQLE	0	0.0003	0	0.0007							0	0	0	0.0003
SRD5A3	1	1	1	1	essential		essential		essential	essential	1	1	1	1
SRM	1	1	1	1	essential		essential				1	1	1	1
SRR	1	1	1	1							1	1	1	1
ST3GAL1	1	1	1	1					untested	untested	1	1	1	1
ST3GAL2	1	1	1	1							1	1	1	1
ST3GAL3	1	1	1	1							1	1	1	1
ST3GAL4	1	1	1	1							1	1	1	1
ST3GAL5	1	1	1	1							1	1	1	1
ST3GAL6	1	1	1	1					untested	untested	1	1	1	1
ST6GALNAC3	1	1	1	1							1	1	1	1
ST8SIA1	1	1	1	1							1	1	1	1
STARD3	1	1	1	1							1	1	1	1
STARD4	1	1	1	1							1	1	1	1
STARD5	1	1	1	1							1	1	1	1
STARD6	1	1	1	1					untested	untested	1	1	1	1
STS	1	1	1	1							1	1	1	1
SUCLA2	1	1	1	1							1	1	1	1
SUCLG1	0.8953	0.799	0.8293	0.8122			essential				0.0001	0	0.8953	0.799
SUCLG2	1	1	1	1							1	1	1	1
SULT1A1	1	1	1	1							1	1	1	1
SULT1A2	1	1	1	1							1	1	1	1
SULT2B1	1	1	1	1							1	1	1	1
SUOX	1	1	1	1						essential	1	1	1	1
SURF1	1	1	1	1	essential						1	1	1	1
SYNJ1	1	1	1	1							1	1	1	1
SYNJ2	1	1	1	1							1	1	1	1
TALDO1	1	1	1	1							1	1	1	1
TAT	1	1	1	1							1	1	1	1
TAZ	1	1	1	1	essential	essential	essential				1	1	1	1
TBXAS1	1	1	1	1							1	1	1	1
TCIRG1	1	1	1	1							1	1	1	1
TDO2	1	1	1	1							1	1	1	1
TECR	0.7233	0.897	0.143	0.0602					essential	essential	0.0001	0.0001	0.7233	0.8946
THEM5	1	1	1	1							1	1	1	1
THTPA	1	1	1	1							1	1	1	1
TK2	1	1	1	1							1	1	1	1
TKT	1	1	1	1	essential	essential	essential		essential	essential	1	1	1	1
TKTL2	1	1	1	1							1	1	1	1
TM7SF2	0	0.0003	0	0.0007							0	0	0	0.0003
TMEM55A	1	1	1	1							1	1	1	1
TPI1	0.9735	0.9894	0.9502	0.9512	essential	essential	essential		essential	essential	1	1	0.9735	0.9888
TPK1	1	1	1	1							1	1	1	1
TRPM2	1	1	1	1							1	1	1	1
TST	1	1	1	1							1	1	1	1
TSTA3	1	1	1	1							1	1	1	1
TXNRD1	1	1	1	1			essential		untested	untested	1	1	1	1
TXNRD2	1	1	1	1		essential					1	1	1	1
TXNRD3	1	1	1	1	untested	untested	untested	untested	untested	untested	1	1	1	1
TYMP	1	1	1	1							1	1	1	1
TYMS	1	0	1	0	essential	essential	essential		essential	essential	1	0	1	0
UAP1L1	1	1	1	1							1	1	1	1
UCK1	1	1	1	1							1	1	1	1
UCKL1	1	1	1	1							1	1	1	1
UCP1	1	1	1	1							1	1	1	1
UCP2	1	1	1	1							1	1	1	1
UCP3	1	1	1	1							1	1	1	1
UEVLD	1	1	1	1							1	1	1	1
UGCG	1	1	1	1							1	1	1	1
UGDH	1	1	1	1							1	1	1	1
UGP2	1	1	1	1					essential		1	1	1	1
UGT1A1	1	1	1	1					untested	untested	1	1	1	1
UGT1A10	1	1	1	1							1	1	1	1
UGT1A3	1	1	1	1					untested	untested	1	1	1	1
UGT1A4	1	1	1	1							1	1	1	1
UGT1A5	1	1	1	1					untested	untested	1	1	1	1
UGT1A6	1	1	1	1							1	1	1	1
UGT1A7	1	1	1	1							1	1	1	1
UGT1A8	1	1	1	1							1	1	1	1
UGT1A9	1	1	1	1					untested	untested	1	1	1	1
UGT2A1	1	1	1	1							1	1	1	1
UGT2A2	1	1	1	1					untested	untested	1	1	1	1
UGT8	1	1	1	1							1	1	1	1
UMPS	1	0	1	0	essential	essential	essential	essential	essential	essential	1	0	1	0
UQCR10	1	1	1	1			essential				1	1	1	1
UQCR11	1	1	1	1							1	1	1	1
UQCRB	1	1	1	1	essential					essential	1	1	1	1
UQCRC1	1	1	1	1	essential	essential	essential	essential	essential	essential	1	1	1	1
UQCRC2	1	1	1	1	essential	essential	essential		essential	essential	1	1	1	1
UQCRFS1	1	1	1	1	essential		essential	essential	essential	essential	1	1	1	1
UQCRH	1	1	1	1	essential	essential	essential	essential			1	1	1	1
UQCRQ	1	1	1	1					essential	essential	1	1	1	1
UROC1	1	0.9908	1	0.989							1	0.7215	1	0.9908
UROD	1	1	1	1	essential		essential	essential	essential	essential	1	1	1	1
UROS	1	1	1	1							1	1	1	1
VAC14	1	1	1	1							1	1	1	1
VAPA	1	1	1	1					essential		1	1	1	0.9949
VAPB	1	1	1	1							1	1	1	0.9914
VNN1	1	1	1	1							1	1	1	1
VNN2	1	1	1	1							1	1	1	1
VPS26A	1	1	1	1					untested	untested	1	1	1	1
VPS26B	1	1	1	1							1	1	1	1
VPS29	1	1	1	1	essential	essential	essential	essential	essential	essential	1	1	1	1
VPS35	1	1	1	1			essential	essential	essential	essential	1	1	1	1
XDH	1	1	1	1							1	1	1	1
XYLB	1	1	1	1							1	1	1	1
ZADH2	1	1	1	1							1	1	1	1
