# Supplementary material for: Remodeling adipose tissue through in silico modulation of fat storage for the prevention of type 2 diabetes
Source: BMC Syst Biol. 2017 Jun 12;11:60. doi: 10.1186/s12918-017-0438-9 (PMC5468946; doi:10.1186/s12918-017-0438-9)
Supplement: Supplementary file 2 — R code for the simulation and validation if iTC1390adip. (ZIP 452 kb) [file 12918_2017_438_MOESM2_ESM.zip]

Archive with 14 entries (11 files):
- iTC1390adip_Rsession/
- iTC1390adip_Rsession/iTC1390adip.RData
- __MACOSX/
- __MACOSX/iTC1390adip_Rsession/
- __MACOSX/iTC1390adip_Rsession/._iTC1390adip.RData
- iTC1390adip_Rsession/Lean.R
- __MACOSX/iTC1390adip_Rsession/._Lean.R
- iTC1390adip_Rsession/Obese.R
- __MACOSX/iTC1390adip_Rsession/._Obese.R
- iTC1390adip_Rsession/READ-ME.docx
- __MACOSX/iTC1390adip_Rsession/._READ-ME.docx
- iTC1390adip_Rsession/Validation.R
- __MACOSX/iTC1390adip_Rsession/._Validation.R
- __MACOSX/._iTC1390adip_Rsession
