# Supplementary material for: Remodeling adipose tissue through in silico modulation of fat storage for the prevention of type 2 diabetes
Source: BMC Syst Biol. 2017 Jun 12;11:60. doi: 10.1186/s12918-017-0438-9 (PMC5468946; doi:10.1186/s12918-017-0438-9)
Supplement: Supplementary file 2 — R code for the simulation and validation if iTC1390adip. (ZIP 452 kb) [file 12918_2017_438_MOESM2_ESM.zip › iTC1390adip_Rsession/Lean.R]

SYBIL_SETTINGS("SOLVER","cplexAPI")
LeanNetwork=iTC1390adipNoEx
LeanProd=c()
LeanRes=c()
LeanNetwork=changeBounds(LeanNetwork, c("EX21","EX27","EX28"),c(0,0,0),c(1000,1000,1000))
LeanNetwork=changeBounds(LeanNetwork, c("EX42","EX43","EX49"),c(-1000,-1000,-1000),c(0,0,0))

#LIPID DROPLET PRODUCTION AS OBJECTIVE
LeanNetwork=changeObjFunc(LeanNetwork,"obj",1)
LeanNetwork=changeBounds(LeanNetwork,"obj",0,1000)
#ACETYL-COA PRODUCTION AS OBJECTIVE
#LeanNetwork=addReact(LeanNetwork,"Test",c("acetyl_CoA[m]","CoA[m]"),c(-1,1),ub=1000)
#LeanNetwork=changeObjFunc(LeanNetwork,"Test",1)

LeanNetwork=changeBounds(LeanNetwork,c("EX1","EX7","EX26"),c(0.1367753,1.3362,2.2960211),c(0.2146807,2.1072,4.1163975))
res=optimizeProb(LeanNetwork)
ld=mod_obj(res)
LeanProd=c(LeanProd,ld)
LeanRes=c(LeanRes,res)
LeanNetwork=changeBounds(LeanNetwork,c("EX1","EX7","EX26"),c(0.0666456,0.7258,2.576262),c(0.1350194,1.1952,4.4610684))
res=optimizeProb(LeanNetwork)
ld=mod_obj(res)
LeanProd=c(LeanProd,ld)
LeanRes=c(LeanRes,res)
LeanNetwork=changeBounds(LeanNetwork,c("EX1","EX7","EX26"),c(0.1051181,2.7884,1.4395984),c(0.2116501,4.1118,1.995356))
res=optimizeProb(LeanNetwork)
ld=mod_obj(res)
LeanProd=c(LeanProd,ld)
LeanRes=c(LeanRes,res)
LeanNetwork=changeBounds(LeanNetwork,c("EX1","EX7","EX26"),c(0.1572227,2.5033,0.4374915),c(0.2644839,5.3291,0.7368649))
res=optimizeProb(LeanNetwork)
ld=mod_obj(res)
LeanProd=c(LeanProd,ld)
LeanRes=c(LeanRes,res)
LeanNetwork=changeBounds(LeanNetwork,c("EX1","EX7","EX26"),c(0.2399976,1.956,0.2113146),c(0.5000342,4.311,0.4748532))
res=optimizeProb(LeanNetwork)
ld=mod_obj(res)
LeanProd=c(LeanProd,ld)
LeanRes=c(LeanRes,res)
LeanNetwork=changeBounds(LeanNetwork,c("EX1","EX7","EX26"),c(0.2861887,1.1355,0.0345981),c(0.4866985,2.6033,0.2037247))
res=optimizeProb(LeanNetwork)
ld=mod_obj(res)
LeanProd=c(LeanProd,ld)
LeanRes=c(LeanRes,res)
LeanNetwork=changeBounds(LeanNetwork,c("EX1","EX7","EX26"),c(0.2548599,0.9433,0.0620414),c(0.8860141,2.6513,0.5520992))
res=optimizeProb(LeanNetwork)
ld=mod_obj(res)
LeanProd=c(LeanProd,ld)
LeanRes=c(LeanRes,res)
LeanNetwork=changeBounds(LeanNetwork,c("EX1","EX7","EX26"),c(0.2186008,1.0281,0.2198909),c(0.6181724,1.6185,0.6052359))
res=optimizeProb(LeanNetwork)
ld=mod_obj(res)
LeanProd=c(LeanProd,ld)
LeanRes=c(LeanRes,res)
LeanNetwork=changeBounds(LeanNetwork,c("EX1","EX7","EX26"),c(0.2813769,1.1253,0.3156267),c(0.4096611,2.0447,0.4914297))
res=optimizeProb(LeanNetwork)
ld=mod_obj(res)
LeanProd=c(LeanProd,ld)
LeanRes=c(LeanRes,res)
LeanNetwork=changeBounds(LeanNetwork,c("EX1","EX7","EX26"),c(0.1886251,0.9227,0.6212708),c(0.3077179,1.3299,0.9888008))
res=optimizeProb(LeanNetwork)
ld=mod_obj(res)
LeanProd=c(LeanProd,ld)
LeanRes=c(LeanRes,res)
LeanNetwork=changeBounds(LeanNetwork,c("EX1","EX7","EX26"),c(0.2875632,2.6996,0.6794557),c(0.949924,4.3622,1.3451383))
res=optimizeProb(LeanNetwork)
ld=mod_obj(res)
LeanProd=c(LeanProd,ld)
LeanRes=c(LeanRes,res)
LeanNetwork=changeBounds(LeanNetwork,c("EX1","EX7","EX26"),c(0.3661578,2.06,0.5101247),c(0.670875,4.1872,1.0559531))
res=optimizeProb(LeanNetwork)
ld=mod_obj(res)
LeanProd=c(LeanProd,ld)
LeanRes=c(LeanRes,res)
LeanNetwork=changeBounds(LeanNetwork,c("EX1","EX7","EX26"),c(0.5196856,1.5883,0.3620482),c(0.99886,2.4761,0.7315764))
res=optimizeProb(LeanNetwork)
ld=mod_obj(res)
LeanProd=c(LeanProd,ld)
LeanRes=c(LeanRes,res)
LeanNetwork=changeBounds(LeanNetwork,c("EX1","EX7","EX26"),c(0.5171246,1.3571,0.2757284),c(0.9897772,2.2959,0.6637502))
res=optimizeProb(LeanNetwork)
ld=mod_obj(res)
LeanProd=c(LeanProd,ld)
LeanRes=c(LeanRes,res)
LeanNetwork=changeBounds(LeanNetwork,c("EX1","EX7","EX26"),c(0.5315947,0.7573,0.2714151),c(0.9198471,2.1671,1.1413965))
res=optimizeProb(LeanNetwork)
ld=mod_obj(res)
LeanProd=c(LeanProd,ld)
LeanRes=c(LeanRes,res)
LeanNetwork=changeBounds(LeanNetwork,c("EX1","EX7","EX26"),c(0.3669563,1.4048,0.3147551),c(0.6513711,2.122,0.7642427))
res=optimizeProb(LeanNetwork)
ld=mod_obj(res)
LeanProd=c(LeanProd,ld)
LeanRes=c(LeanRes,res)
LeanNetwork=changeBounds(LeanNetwork,c("EX1","EX7","EX26"),c(0.2367484,0.9769,0.2602328),c(0.9243414,1.6689,1.0064574))
res=optimizeProb(LeanNetwork)
ld=mod_obj(res)
LeanProd=c(LeanProd,ld)
LeanRes=c(LeanRes,res)
LeanNetwork=changeBounds(LeanNetwork,c("EX1","EX7","EX26"),c(0.1926998,0.6931,0.3551736),c(0.3146054,1.5233,0.5505574))
res=optimizeProb(LeanNetwork)
ld=mod_obj(res)
LeanProd=c(LeanProd,ld)
LeanRes=c(LeanRes,res)
LeanNetwork=changeBounds(LeanNetwork,c("EX1","EX7","EX26"),c(0.2669703,2.0245,0.3634646),c(0.4226117,3.2295,0.530025))
res=optimizeProb(LeanNetwork)
ld=mod_obj(res)
LeanProd=c(LeanProd,ld)
LeanRes=c(LeanRes,res)
LeanNetwork=changeBounds(LeanNetwork,c("EX1","EX7","EX26"),c(0.3875523,2.9825,0.268619),c(0.6526409,4.4225,0.5386664))
res=optimizeProb(LeanNetwork)
ld=mod_obj(res)
LeanProd=c(LeanProd,ld)
LeanRes=c(LeanRes,res)
LeanNetwork=changeBounds(LeanNetwork,c("EX1","EX7","EX26"),c(0.580429,2.428,0.2173789),c(1.0454572,4.004,0.4897491))
res=optimizeProb(LeanNetwork)
ld=mod_obj(res)
LeanProd=c(LeanProd,ld)
LeanRes=c(LeanRes,res)
LeanNetwork=changeBounds(LeanNetwork,c("EX1","EX7","EX26"),c(0.7249819,1.6187,0.2414394),c(1.0656187,2.7289,0.4036364))
res=optimizeProb(LeanNetwork)
ld=mod_obj(res)
LeanProd=c(LeanProd,ld)
LeanRes=c(LeanRes,res)
LeanNetwork=changeBounds(LeanNetwork,c("EX1","EX7","EX26"),c(0.3898623,1.3703,0.2656831),c(0.8541721,2.9447,0.4623971))
res=optimizeProb(LeanNetwork)
ld=mod_obj(res)
LeanProd=c(LeanProd,ld)
LeanRes=c(LeanRes,res)
LeanNetwork=changeBounds(LeanNetwork,c("EX1","EX7","EX26"),c(0.5091637,1.4397,0.239695),c(0.7250987,3.0237,0.3929008))
res=optimizeProb(LeanNetwork)
ld=mod_obj(res)
LeanProd=c(LeanProd,ld)
LeanRes=c(LeanRes,res)
LeanNetwork=changeBounds(LeanNetwork,c("EX1","EX7","EX26"),c(0.5202149,1.737,0.2316077),c(0.8269747,3.134,0.4978931))
res=optimizeProb(LeanNetwork)
ld=mod_obj(res)
LeanProd=c(LeanProd,ld)
LeanRes=c(LeanRes,res)
LeanNetwork=changeBounds(LeanNetwork,c("EX1","EX7","EX26"),c(0.2509744,0.9343,0.2783641),c(0.5781056,2.0177,0.5368257))
res=optimizeProb(LeanNetwork)
ld=mod_obj(res)
LeanProd=c(LeanProd,ld)
LeanRes=c(LeanRes,res)
LeanNetwork=changeBounds(LeanNetwork,c("EX1","EX7","EX26"),c(0.0999218,0.5113,0.4889553),c(0.1555784,1.2067,0.7338923))
res=optimizeProb(LeanNetwork)
ld=mod_obj(res)
LeanProd=c(LeanProd,ld)
LeanRes=c(LeanRes,res)
LeanNetwork=changeBounds(LeanNetwork,c("EX1","EX7","EX26"),c(0.0256582,0.3368,0.7369065),c(0.065768,0.4982,1.2944457))
res=optimizeProb(LeanNetwork)
ld=mod_obj(res)
LeanProd=c(LeanProd,ld)
LeanRes=c(LeanRes,res)
LeanNetwork=changeBounds(LeanNetwork,c("EX1","EX7","EX26"),c(0.0127916,0.4532,1.2284497),c(0.064361,0.6548,2.1533383))
res=optimizeProb(LeanNetwork)
ld=mod_obj(res)
LeanProd=c(LeanProd,ld)
LeanRes=c(LeanRes,res)
