# Supplementary material for: Remodeling adipose tissue through in silico modulation of fat storage for the prevention of type 2 diabetes
Source: BMC Syst Biol. 2017 Jun 12;11:60. doi: 10.1186/s12918-017-0438-9 (PMC5468946; doi:10.1186/s12918-017-0438-9)
Supplement: Supplementary file 2 — R code for the simulation and validation if iTC1390adip. (ZIP 452 kb) [file 12918_2017_438_MOESM2_ESM.zip › iTC1390adip_Rsession/Obese.R]

SYBIL_SETTINGS("SOLVER","cplexAPI")
ObsNetwork=iTC1390adipNoEx
ObsProd=c()
ObsRes=c()
ObsNetwork=changeBounds(ObsNetwork, c("EX21","EX27","EX28"),c(0,0,0),c(1000,1000,1000))
ObsNetwork=changeBounds(ObsNetwork, c("EX42","EX43","EX49"),c(-1000,-1000,-1000),c(0,0,0))

#LIPID DROPLET PRODUCTION AS OBJECTIVE
ObsNetwork=changeObjFunc(ObsNetwork,"obj",1)
ObsNetwork=changeBounds(ObsNetwork,"obj",0,1000)
#ACETYL-COA PRODUCTION AS OBJECTIVE
#ObsNetwork=addReact(ObsNetwork,"Test",c("acetyl_CoA[m]","CoA[m]"),c(-1,1),ub=1000)
#ObsNetwork=changeObjFunc(ObsNetwork,"Test",1)

ObsNetwork=changeBounds(ObsNetwork,c("EX1","EX7","EX26"),c(0.0408569,0.4171,0.683066),c(0.0799953,0.5521,1.1485742))
res=optimizeProb(ObsNetwork)
ld=mod_obj(res)
ObsProd=c(ObsProd,ld)
ObsRes=c(ObsRes,res)
ObsNetwork=changeBounds(ObsNetwork,c("EX1","EX7","EX26"),c(0.0485169,0.3936,0.6325878),c(0.0882983,0.627,1.1017162))
res=optimizeProb(ObsNetwork)
ld=mod_obj(res)
ObsProd=c(ObsProd,ld)
ObsRes=c(ObsRes,res)
ObsNetwork=changeBounds(ObsNetwork,c("EX1","EX7","EX26"),c(0.0476644,2.0017,0.7523462),c(0.1138896,3.3795,1.424217))
res=optimizeProb(ObsNetwork)
ld=mod_obj(res)
ObsProd=c(ObsProd,ld)
ObsRes=c(ObsRes,res)
ObsNetwork=changeBounds(ObsNetwork,c("EX1","EX7","EX26"),c(0.0338808,1.2316,0.5966525),c(0.1114908,2.07,1.0013769))
res=optimizeProb(ObsNetwork)
ld=mod_obj(res)
ObsProd=c(ObsProd,ld)
ObsRes=c(ObsRes,res)
ObsNetwork=changeBounds(ObsNetwork,c("EX1","EX7","EX26"),c(0.0540941,0.1361,0.2927834),c(0.1569887,0.5711,0.5079056))
res=optimizeProb(ObsNetwork)
ld=mod_obj(res)
ObsProd=c(ObsProd,ld)
ObsRes=c(ObsRes,res)
ObsNetwork=changeBounds(ObsNetwork,c("EX1","EX7","EX26"),c(0.116783,0.4587,0.1203809),c(0.1972106,0.9841,0.2521361))
res=optimizeProb(ObsNetwork)
ld=mod_obj(res)
ObsProd=c(ObsProd,ld)
ObsRes=c(ObsRes,res)
ObsNetwork=changeBounds(ObsNetwork,c("EX1","EX7","EX26"),c(0.1083423,0.4116,0.1007387),c(0.1629567,0.827,0.1616691))
res=optimizeProb(ObsNetwork)
ld=mod_obj(res)
ObsProd=c(ObsProd,ld)
ObsRes=c(ObsRes,res)
ObsNetwork=changeBounds(ObsNetwork,c("EX1","EX7","EX26"),c(0.064735,0.5802,0.0909801),c(0.2068818,0.7936,0.1423255))
res=optimizeProb(ObsNetwork)
ld=mod_obj(res)
ObsProd=c(ObsProd,ld)
ObsRes=c(ObsRes,res)
ObsNetwork=changeBounds(ObsNetwork,c("EX1","EX7","EX26"),c(0.0689343,0.4513,0.1160079),c(0.1367319,0.6917,0.1685131))
res=optimizeProb(ObsNetwork)
ld=mod_obj(res)
ObsProd=c(ObsProd,ld)
ObsRes=c(ObsRes,res)
ObsNetwork=changeBounds(ObsNetwork,c("EX1","EX7","EX26"),c(0.1032348,0.4216,0.166074),c(0.2061336,1.0712,0.2346638))
res=optimizeProb(ObsNetwork)
ld=mod_obj(res)
ObsProd=c(ObsProd,ld)
ObsRes=c(ObsRes,res)
ObsNetwork=changeBounds(ObsNetwork,c("EX1","EX7","EX26"),c(0.1109879,0.8742,0.1882272),c(0.1762607,1.116,0.341022))
res=optimizeProb(ObsNetwork)
ld=mod_obj(res)
ObsProd=c(ObsProd,ld)
ObsRes=c(ObsRes,res)
ObsNetwork=changeBounds(ObsNetwork,c("EX1","EX7","EX26"),c(0.0772561,1.2253,0.1369977),c(0.2540585,2.2287,0.2416441))
res=optimizeProb(ObsNetwork)
ld=mod_obj(res)
ObsProd=c(ObsProd,ld)
ObsRes=c(ObsRes,res)
ObsNetwork=changeBounds(ObsNetwork,c("EX1","EX7","EX26"),c(0.0747664,0.3636,0.0718553),c(0.1405796,0.8348,0.1260571))
res=optimizeProb(ObsNetwork)
ld=mod_obj(res)
ObsProd=c(ObsProd,ld)
ObsRes=c(ObsRes,res)
ObsNetwork=changeBounds(ObsNetwork,c("EX1","EX7","EX26"),c(0.0765136,0.3258,0.0197118),c(0.1418786,0.7426,0.049897))
res=optimizeProb(ObsNetwork)
ld=mod_obj(res)
ObsProd=c(ObsProd,ld)
ObsRes=c(ObsRes,res)
ObsNetwork=changeBounds(ObsNetwork,c("EX1","EX7","EX26"),c(0.1545762,0.5144,0.0578748),c(0.2973852,1.0224,0.1347268))
res=optimizeProb(ObsNetwork)
ld=mod_obj(res)
ObsProd=c(ObsProd,ld)
ObsRes=c(ObsRes,res)
ObsNetwork=changeBounds(ObsNetwork,c("EX1","EX7","EX26"),c(0.0930879,0.5821,0.0948192),c(0.2626687,0.8909,0.205417))
res=optimizeProb(ObsNetwork)
ld=mod_obj(res)
ObsProd=c(ObsProd,ld)
ObsRes=c(ObsRes,res)
ObsNetwork=changeBounds(ObsNetwork,c("EX1","EX7","EX26"),c(0.1119697,0.4136,0.1426706),c(0.2856751,0.717,0.2774704))
res=optimizeProb(ObsNetwork)
ld=mod_obj(res)
ObsProd=c(ObsProd,ld)
ObsRes=c(ObsRes,res)
ObsNetwork=changeBounds(ObsNetwork,c("EX1","EX7","EX26"),c(0.0834999,0.3658,0.2035219),c(0.1680451,0.5524,0.3920459))
res=optimizeProb(ObsNetwork)
ld=mod_obj(res)
ObsProd=c(ObsProd,ld)
ObsRes=c(ObsRes,res)
ObsNetwork=changeBounds(ObsNetwork,c("EX1","EX7","EX26"),c(0.0972922,1.2626,0.2103406),c(0.1793954,1.7594,0.4821592))
res=optimizeProb(ObsNetwork)
ld=mod_obj(res)
ObsProd=c(ObsProd,ld)
ObsRes=c(ObsRes,res)
ObsNetwork=changeBounds(ObsNetwork,c("EX1","EX7","EX26"),c(0.1327787,1.2667,0.1483314),c(0.2122745,2.2847,0.3956298))
res=optimizeProb(ObsNetwork)
ld=mod_obj(res)
ObsProd=c(ObsProd,ld)
ObsRes=c(ObsRes,res)
ObsNetwork=changeBounds(ObsNetwork,c("EX1","EX7","EX26"),c(0.0782083,0.4054,0.0714429),c(0.1680431,1.0854,0.2052011))
res=optimizeProb(ObsNetwork)
ld=mod_obj(res)
ObsProd=c(ObsProd,ld)
ObsRes=c(ObsRes,res)
ObsNetwork=changeBounds(ObsNetwork,c("EX1","EX7","EX26"),c(0.0876704,0.1832,0.0284571),c(0.1201638,0.5184,0.0628655))
res=optimizeProb(ObsNetwork)
ld=mod_obj(res)
ObsProd=c(ObsProd,ld)
ObsRes=c(ObsRes,res)
ObsNetwork=changeBounds(ObsNetwork,c("EX1","EX7","EX26"),c(0.1153247,0.376,0.0809187),c(0.1770319,0.6726,0.1360415))
res=optimizeProb(ObsNetwork)
ld=mod_obj(res)
ObsProd=c(ObsProd,ld)
ObsRes=c(ObsRes,res)
ObsNetwork=changeBounds(ObsNetwork,c("EX1","EX7","EX26"),c(0.0998147,0.3512,0.1067844),c(0.2228841,0.7124,0.1824956))
res=optimizeProb(ObsNetwork)
ld=mod_obj(res)
ObsProd=c(ObsProd,ld)
ObsRes=c(ObsRes,res)
ObsNetwork=changeBounds(ObsNetwork,c("EX1","EX7","EX26"),c(0.1138742,0.2554,0.1331345),c(0.2002246,0.6062,0.2139297))
res=optimizeProb(ObsNetwork)
ld=mod_obj(res)
ObsProd=c(ObsProd,ld)
ObsRes=c(ObsRes,res)
ObsNetwork=changeBounds(ObsNetwork,c("EX1","EX7","EX26"),c(0.080493,0.3677,0.1247346),c(0.1860412,0.6017,0.2157674))
res=optimizeProb(ObsNetwork)
ld=mod_obj(res)
ObsProd=c(ObsProd,ld)
ObsRes=c(ObsRes,res)
ObsNetwork=changeBounds(ObsNetwork,c("EX1","EX7","EX26"),c(0.0399713,0.1859,0.1866255),c(0.0707645,0.4065,0.2759827))
res=optimizeProb(ObsNetwork)
ld=mod_obj(res)
ObsProd=c(ObsProd,ld)
ObsRes=c(ObsRes,res)
ObsNetwork=changeBounds(ObsNetwork,c("EX1","EX7","EX26"),c(0.0187395,0.0807,0.3020723),c(0.0397931,0.1723,0.3937913))
res=optimizeProb(ObsNetwork)
ld=mod_obj(res)
ObsProd=c(ObsProd,ld)
ObsRes=c(ObsRes,res)
ObsNetwork=changeBounds(ObsNetwork,c("EX1","EX7","EX26"),c(0.018761,0.2532,0.3141886),c(0.0695348,0.3902,0.4078664))
res=optimizeProb(ObsNetwork)
ld=mod_obj(res)
ObsProd=c(ObsProd,ld)
ObsRes=c(ObsRes,res)
