# Supplementary material for: Remodeling adipose tissue through in silico modulation of fat storage for the prevention of type 2 diabetes
Source: BMC Syst Biol. 2017 Jun 12;11:60. doi: 10.1186/s12918-017-0438-9 (PMC5468946; doi:10.1186/s12918-017-0438-9)
Supplement: Supplementary file 2 — R code for the simulation and validation if iTC1390adip. (ZIP 452 kb) [file 12918_2017_438_MOESM2_ESM.zip › iTC1390adip_Rsession/Validation.R]

library(sybil)
SYBIL_SETTINGS("SOLVER","cplexAPI")
SYBIL_SETTINGS("ALGORITHM","mtf")
temp=iTC1390adipNoEx
res=c()
print(1)
Modified=addExchReact(temp,c("glucose[s]","O2[s]"),c(-1000,-1000),c(0,0))
Modified=addExchReact(Modified,c("H2O[s]","CO2[s]"),c(0,0),c(1000,1000))
Modified=addReact(Modified,"NEW1",c("ATP[c]","H2O[c]","ADP[c]","Pi[c]"),c(-1,-1,1,1),lb=1,reversible=TRUE)
ans=optimizeProb(Modified)
res=c(res,lp_stat(ans))
print(2)
Modified=addExchReact(temp,c("O2[s]","palmitate[s]"),c(-1000,-1000),c(0,0))
Modified=addExchReact(Modified,c("CO2[s]","H2O[s]"),c(0,0),c(1000,1000))
Modified=addReact(Modified,"NEW1",c("ATP[c]","H2O[c]","ADP[c]","Pi[c]"),c(-1,-1,1,1),lb=1,reversible=TRUE)
ans=optimizeProb(Modified)
res=c(res,lp_stat(ans))
print(3)
Modified=addExchReact(temp,c("glucose[s]","O2[s]"),c(-1000,-1000),c(0,0))
Modified=addExchReact(Modified,c("CO2[s]","H2O[s]"),c(0,0),c(1000,1000))
Modified=addReact(Modified,"NEW1",c("GTP[c]","H2O[c]","GDP[c]","Pi[c]"),c(-1,-1,1,1),lb=1,reversible=TRUE)
ans=optimizeProb(Modified)
res=c(res,lp_stat(ans))
print(4)
Modified=addExchReact(temp,c("glucose[s]","O2[s]"),c(-1000,-1000),c(0,0))
Modified=addExchReact(Modified,c("CO2[s]","H2O[s]"),c(0,0),c(1000,1000))
Modified=addReact(Modified,"NEW1",c("CTP[c]","H2O[c]","CDP[c]","Pi[c]"),c(-1,-1,1,1),lb=1,reversible=TRUE)
ans=optimizeProb(Modified)
res=c(res,lp_stat(ans))
print(5)
Modified=addExchReact(temp,c("glucose[s]","O2[s]"),c(-1000,-1000),c(0,0))
Modified=addExchReact(Modified,c("CO2[s]","H2O[s]"),c(0,0),c(1000,1000))
Modified=addReact(Modified,"NEW1",c("UTP[c]","H2O[c]","UDP[c]","Pi[c]"),c(-1,-1,1,1),lb=1,reversible=TRUE)
ans=optimizeProb(Modified)
res=c(res,lp_stat(ans))
print(6)
Modified=addExchReact(temp,c("glucose[s]"),c(-1000),c(0))
Modified=addExchReact(Modified,c("H2O[s]","CO2[s]","L_lactate[c]"),c(0,0,0),c(1000,1000,1000))
Modified=addReact(Modified,"NEW1",c("ATP[c]","H2O[c]","ADP[c]","Pi[c]"),c(-1,-1,1,1),lb=1,reversible=TRUE)
ans=optimizeProb(Modified)
res=c(res,lp_stat(ans))
print(7)
Modified=addExchReact(temp,c("glucose[s]"),c(-1000),c(0))
Modified=addExchReact(Modified,c("CO2[s]","H2O[s]","L_lactate[c]"),c(0,0,0),c(1000,1000,1000))
Modified=addReact(Modified,"NEW1",c("GTP[c]","H2O[c]","GDP[c]","Pi[c]"),c(-1,-1,1,1),lb=1,reversible=TRUE)
ans=optimizeProb(Modified)
res=c(res,lp_stat(ans))
print(8)
Modified=addExchReact(temp,c("glucose[s]"),c(-1000),c(0))
Modified=addExchReact(Modified,c("CO2[s]","H2O[s]","L_lactate[c]"),c(0,0,0),c(1000,1000,1000))
Modified=addReact(Modified,"NEW1",c("CTP[c]","H2O[c]","CDP[c]","Pi[c]"),c(-1,-1,1,1),lb=1,reversible=TRUE)
ans=optimizeProb(Modified)
res=c(res,lp_stat(ans))
print(9)
Modified=addExchReact(temp,c("glucose[s]"),c(-1000),c(0))
Modified=addExchReact(Modified,c("L_lactate[c]","CO2[s]","H2O[s]"),c(0,0,0),c(1000,1000,1000))
Modified=addReact(Modified,"NEW1",c("UTP[c]","H2O[c]","UDP[c]","Pi[c]"),c(-1,-1,1,1),lb=1,reversible=TRUE)
ans=optimizeProb(Modified)
res=c(res,lp_stat(ans))
print(10)
Modified=addExchReact(temp,c("Pi[s]","O2[s]","NH3[s]","glucose[s]"),c(-1000,-1000,-1000,-1000),c(0,0,0,0))
Modified=addExchReact(Modified,c("H2O[s]","CO2[s]","ATP[c]"),c(0,0,1),c(1000,1000,1000))
ans=optimizeProb(Modified)
res=c(res,lp_stat(ans))
print(11)
Modified=addExchReact(temp,c("glucose[s]","NH3[s]","O2[s]","Pi[s]"),c(-1000,-1000,-1000,-1000),c(0,0,0,0))
Modified=addExchReact(Modified,c("H2O[s]","CO2[s]","CTP[c]"),c(0,0,1),c(1000,1000,1000))
ans=optimizeProb(Modified)
res=c(res,lp_stat(ans))
print(12)
Modified=addExchReact(temp,c("Pi[s]","O2[s]","NH3[s]","glucose[s]"),c(-1000,-1000,-1000,-1000),c(0,0,0,0))
Modified=addExchReact(Modified,c("GTP[c]","H2O[s]","CO2[s]"),c(1,0,0),c(1000,1000,1000))
ans=optimizeProb(Modified)
res=c(res,lp_stat(ans))
print(13)
Modified=addExchReact(temp,c("Pi[s]","O2[s]","NH3[s]","glucose[s]"),c(-1000,-1000,-1000,-1000),c(0,0,0,0))
Modified=addExchReact(Modified,c("H2O[s]","CO2[s]","UTP[c]"),c(0,0,1),c(1000,1000,1000))
ans=optimizeProb(Modified)
res=c(res,lp_stat(ans))
print(14)
Modified=addExchReact(temp,c("NH3[s]","glucose[s]","Pi[s]","O2[s]"),c(-1000,-1000,-1000,-1000),c(0,0,0,0))
Modified=addExchReact(Modified,c("CO2[s]","H2O[s]","dATP[c]"),c(0,0,1),c(1000,1000,1000))
ans=optimizeProb(Modified)
res=c(res,lp_stat(ans))
print(15)
Modified=addExchReact(temp,c("Pi[s]","O2[s]","NH3[s]","glucose[s]"),c(-1000,-1000,-1000,-1000),c(0,0,0,0))
Modified=addExchReact(Modified,c("dCTP[c]","H2O[s]","CO2[s]"),c(1,0,0),c(1000,1000,1000))
ans=optimizeProb(Modified)
res=c(res,lp_stat(ans))
print(16)
Modified=addExchReact(temp,c("Pi[s]","O2[s]","NH3[s]","glucose[s]"),c(-1000,-1000,-1000,-1000),c(0,0,0,0))
Modified=addExchReact(Modified,c("CO2[s]","dGTP[c]","H2O[s]"),c(0,1,0),c(1000,1000,1000))
ans=optimizeProb(Modified)
res=c(res,lp_stat(ans))
print(17)
Modified=addExchReact(temp,c("O2[s]","Pi[s]","glucose[s]","NH3[s]"),c(-1000,-1000,-1000,-1000),c(0,0,0,0))
Modified=addExchReact(Modified,c("CO2[s]","dTTP[c]","H2O[s]"),c(0,1,0),c(1000,1000,1000))
ans=optimizeProb(Modified)
res=c(res,lp_stat(ans))
print(18)
Modified=addExchReact(temp,c("adenosine[s]","Pi[s]"),c(-1,-1000),c(-1,0))
Modified=addExchReact(Modified,c("ATP[s]","H2O[s]"),c(1,0),c(1000,1000))
Modified=addReact(Modified,"NEW1",c("ATP[c]","H2O[c]","ADP[c]","Pi[c]"),c(-1,-1,1,1),lb=-1000,reversible=TRUE)
ans=optimizeProb(Modified)
res=c(res,lp_stat(ans))
print(19)
Modified=addExchReact(temp,c("hypoxanthine[s]","NH3[s]","H+[c]","ribose_1_phosphate[c]","Pi[s]","H2O[s]","O2[s]"),c(-1,-1000,-1000,-1,-1000,-1000,-1000),c(-1,0,0,-1,0,0,0))
Modified=addExchReact(Modified,c("PPi[s]","ATP[s]","H2O[s]","H+[c]"),c(0,1,0,0),c(1000,1000,1000,1000))
Modified=addReact(Modified,"NEW1",c("ATP[c]","H2O[c]","ADP[c]","Pi[c]"),c(-1,-1,1,1),lb=-1000,reversible=TRUE)
ans=optimizeProb(Modified)
res=c(res,lp_stat(ans))
print(20)
Modified=addExchReact(temp,c("thymine[s]","NH3[s]","H+[c]","H2O[s]","Pi[s]","2_deoxy_D_ribose_1_phosphate[c]","O2[s]"),c(-1,-1000,-1000,-1000,-1000,-1,-1000),c(-1,0,0,0,0,-1,0))
Modified=addExchReact(Modified,c("PPi[s]","H2O[s]","dTTP[c]","H+[c]"),c(0,0,1,0),c(1000,1000,1000,1000))
Modified=addReact(Modified,"NEW1",c("ATP[c]","H2O[c]","ADP[c]","Pi[c]"),c(-1,-1,1,1),lb=-1000,reversible=TRUE)
ans=optimizeProb(Modified)
res=c(res,lp_stat(ans))
print(21)
Modified=addExchReact(temp,c("glucose[s]","O2[s]"),c(-1000,-1000),c(0,0))
Modified=addExchReact(Modified,c("H2O[s]","CO2[s]"),c(0,0),c(1000,1000))
Modified=addReact(Modified,"NEW1",c("NADH[c]","NAD+[c]"),c(-1,1),lb=1,reversible=TRUE)
ans=optimizeProb(Modified)
res=c(res,lp_stat(ans))
print(22)
Modified=addExchReact(temp,c("O2[s]","glucose[s]"),c(-1000,-1000),c(0,0))
Modified=addExchReact(Modified,c("H2O[s]","CO2[s]"),c(0,0),c(1000,1000))
Modified=addReact(Modified,"NEW1",c("NADPH[c]","NADP+[c]"),c(-1,1),lb=1,reversible=TRUE)
ans=optimizeProb(Modified)
res=c(res,lp_stat(ans))
print(23)
Modified=addExchReact(temp,c("H2O[s]","O2[s]","L_lactate[s]"),c(-1000,-1000,-1000),c(0,0,0))
Modified=addExchReact(Modified,c("glucose[s]","CO2[s]","H2O[s]"),c(1,0,0),c(1000,1000,1000))
ans=optimizeProb(Modified)
res=c(res,lp_stat(ans))
print(24)
Modified=addExchReact(temp,c("glycogenin[c]","O2[s]","glucose[s]"),c(-1,-1000,-11),c(-1,0,-11))
Modified=addExchReact(Modified,c("CO2[s]","H2O[s]","glycogenin_G11[c]"),c(0,0,1),c(1000,1000,1000))
Modified=addReact(Modified,"NEW1",c("ATP[c]","H2O[c]","ADP[c]","Pi[c]"),c(-1,-1,1,1),lb=-1000,reversible=TRUE)
Modified=addReact(Modified,"NEW2",c("ATP[c]","H2O[c]","ADP[c]","Pi[c]","NADH[c]","NAD+[c]"),c(-1,-1,1,1,-1,1),lb=-1000,reversible=TRUE)
Modified=addReact(Modified,"NEW3",c("ATP[c]","H2O[c]","ADP[c]","Pi[c]","NADH[c]","NAD+[c]","NADPH[c]","NADP+[c]"),c(-1,-1,1,1,-1,1,-1,1),lb=-1000,reversible=TRUE)
ans=optimizeProb(Modified)
res=c(res,lp_stat(ans))
print(25)
Modified=addExchReact(temp,c("glycogenin_G11[c]","H2O[s]"),c(-1,-1000),c(-1,0))
Modified=addExchReact(Modified,c("glucose[s]","glycogenin[c]"),c(11,1),c(11,1))
Modified=addReact(Modified,"NEW1",c("glucose-1-phosphate[c]","H2O[c]","glucose[c]","Pi[c]"),c(-1,-1,1,1),lb=-1000,reversible=TRUE)
ans=optimizeProb(Modified)
res=c(res,lp_stat(ans))
print(26)
Modified=addExchReact(temp,c("fructose[s]","O2[s]"),c(-1000,-1000),c(-1,-1))
Modified=addExchReact(Modified,c("H2O[s]","CO2[s]"),c(0,0),c(1000,1000))
ans=optimizeProb(Modified)
res=c(res,lp_stat(ans))
print(27)
Modified=addExchReact(temp,c("galactose[s]","O2[s]"),c(-1000,-1000),c(-1,-1))
Modified=addExchReact(Modified,c("H2O[s]","CO2[s]"),c(0,0),c(1000,1000))
ans=optimizeProb(Modified)
res=c(res,lp_stat(ans))
print(28)
Modified=addExchReact(temp,c("NH3[s]","glucose[s]","Pi[s]","O2[s]"),c(-1000,-1000,-1000,-1000),c(0,0,0,0))
Modified=addExchReact(Modified,c("UDP_glucose[c]","CO2[s]","H2O[s]"),c(1,0,0),c(1000,1000,1000))
ans=optimizeProb(Modified)
res=c(res,lp_stat(ans))
print(29)
Modified=addExchReact(temp,c("glucose[s]","NH3[s]","O2[s]","Pi[s]"),c(-1000,-1000,-1000,-1000),c(0,0,0,0))
Modified=addExchReact(Modified,c("CO2[s]","H2O[s]","UDP_galactose[c]"),c(0,0,1),c(1000,1000,1000))
ans=optimizeProb(Modified)
res=c(res,lp_stat(ans))
print(30)
Modified=addExchReact(temp,c("O2[s]","Pi[s]","glucose[s]","NH3[s]"),c(-1000,-1000,-1000,-1000),c(0,0,0,0))
Modified=addExchReact(Modified,c("UDP_glucuronate[c]","CO2[s]","H2O[s]"),c(1,0,0),c(1000,1000,1000))
ans=optimizeProb(Modified)
res=c(res,lp_stat(ans))
print(31)
Modified=addExchReact(temp,c("glucose[s]","NH3[s]","O2[s]","Pi[s]"),c(-1000,-1000,-1000,-1000),c(0,0,0,0))
Modified=addExchReact(Modified,c("GDP_L_fucose[c]","H2O[s]","CO2[s]"),c(1,0,0),c(1000,1000,1000))
ans=optimizeProb(Modified)
res=c(res,lp_stat(ans))
print(32)
Modified=addExchReact(temp,c("glucose[s]","NH3[s]","O2[s]","Pi[s]"),c(-1000,-1000,-1000,-1000),c(0,0,0,0))
Modified=addExchReact(Modified,c("GDP_mannose[c]","CO2[s]","H2O[s]"),c(1,0,0),c(1000,1000,1000))
ans=optimizeProb(Modified)
res=c(res,lp_stat(ans))
print(33)
Modified=addExchReact(temp,c("glucose[s]","NH3[s]","O2[s]","Pi[s]"),c(-1000,-1000,-1000,-1000),c(0,0,0,0))
Modified=addExchReact(Modified,c("H2O[s]","CO2[s]","UDP_N_acetyl_D_galactosamine[c]"),c(0,0,1),c(1000,1000,1000))
ans=optimizeProb(Modified)
res=c(res,lp_stat(ans))
print(34)
Modified=addExchReact(temp,c("glucose[s]","NH3[s]","O2[s]","Pi[s]"),c(-1000,-1000,-1000,-1000),c(0,0,0,0))
Modified=addExchReact(Modified,c("CMP_N_acetylneuraminate[c]","H2O[s]","CO2[s]"),c(1,0,0),c(1000,1000,1000))
ans=optimizeProb(Modified)
res=c(res,lp_stat(ans))
print(35)
Modified=addExchReact(temp,c("Pi[s]","O2[s]","NH3[s]","glucose[s]"),c(-1000,-1000,-1000,-1000),c(0,0,0,0))
Modified=addExchReact(Modified,c("H2O[s]","CO2[s]","N_acetylglucosamine[c]"),c(0,0,1),c(1000,1000,1000))
ans=optimizeProb(Modified)
res=c(res,lp_stat(ans))
print(36)
Modified=addExchReact(temp,c("O2[s]","Pi[s]","glucose[s]","NH3[s]"),c(-1000,-1000,-1000,-1000),c(0,0,0,0))
Modified=addExchReact(Modified,c("glucuronate[c]","CO2[s]","H2O[s]"),c(1,0,0),c(1000,1000,1000))
ans=optimizeProb(Modified)
res=c(res,lp_stat(ans))
print(37)
Modified=addExchReact(temp,c("O2[s]","Pi[s]","glucose[s]","NH3[s]"),c(-1000,-1000,-1000,-1000),c(0,0,0,0))
Modified=addExchReact(Modified,c("CO2[s]","alanine[s]","H2O[s]"),c(0,1,0),c(1000,1000,1000))
ans=optimizeProb(Modified)
res=c(res,lp_stat(ans))
print(38)
Modified=addExchReact(temp,c("glucose[s]","NH3[s]","O2[s]","Pi[s]"),c(-1000,-1000,-1000,-1000),c(0,0,0,0))
Modified=addExchReact(Modified,c("H2O[s]","CO2[s]","arginine[s]"),c(0,0,1),c(1000,1000,1000))
ans=optimizeProb(Modified)
res=c(res,lp_stat(ans))
print(39)
Modified=addExchReact(temp,c("NH3[s]","glucose[s]","Pi[s]","O2[s]"),c(-1000,-1000,-1000,-1000),c(0,0,0,0))
Modified=addExchReact(Modified,c("asparagine[s]","CO2[s]","H2O[s]"),c(1,0,0),c(1000,1000,1000))
ans=optimizeProb(Modified)
res=c(res,lp_stat(ans))
print(40)
Modified=addExchReact(temp,c("NH3[s]","glucose[s]","Pi[s]","O2[s]"),c(-1000,-1000,-1000,-1000),c(0,0,0,0))
Modified=addExchReact(Modified,c("H2O[s]","CO2[s]","aspartate[c]"),c(0,0,1),c(1000,1000,1000))
ans=optimizeProb(Modified)
res=c(res,lp_stat(ans))
print(41)
Modified=addExchReact(temp,c("NH3[s]","glucose[s]","Pi[s]","O2[s]"),c(-1000,-1000,-1000,-1000),c(0,0,0,0))
Modified=addExchReact(Modified,c("CO2[s]","H2O[s]","glutamate[s]"),c(0,0,1),c(1000,1000,1000))
ans=optimizeProb(Modified)
res=c(res,lp_stat(ans))
print(42)
Modified=addExchReact(temp,c("O2[s]","Pi[s]","glucose[s]","NH3[s]"),c(-1000,-1000,-1000,-1000),c(0,0,0,0))
Modified=addExchReact(Modified,c("glycine[s]","H2O[s]","CO2[s]"),c(1,0,0),c(1000,1000,1000))
ans=optimizeProb(Modified)
res=c(res,lp_stat(ans))
print(43)
Modified=addExchReact(temp,c("glucose[s]","NH3[s]","O2[s]","Pi[s]"),c(-1000,-1000,-1000,-1000),c(0,0,0,0))
Modified=addExchReact(Modified,c("glutamine[s]","CO2[s]","H2O[s]"),c(1,0,0),c(1000,1000,1000))
ans=optimizeProb(Modified)
res=c(res,lp_stat(ans))
print(44)
Modified=addExchReact(temp,c("Pi[s]","O2[s]","NH3[s]","glucose[s]"),c(-1000,-1000,-1000,-1000),c(0,0,0,0))
Modified=addExchReact(Modified,c("proline[s]","CO2[s]","H2O[s]"),c(1,0,0),c(1000,1000,1000))
ans=optimizeProb(Modified)
res=c(res,lp_stat(ans))
print(45)
Modified=addExchReact(temp,c("glucose[s]","NH3[s]","O2[s]","Pi[s]"),c(-1000,-1000,-1000,-1000),c(0,0,0,0))
Modified=addExchReact(Modified,c("CO2[s]","H2O[s]","serine[s]"),c(0,0,1),c(1000,1000,1000))
ans=optimizeProb(Modified)
res=c(res,lp_stat(ans))
print(46)
Modified=addExchReact(temp,c("O2[s]","Pi[s]","glucose[s]","NH3[s]"),c(-1000,-1000,-1000,-1000),c(0,0,0,0))
Modified=addExchReact(Modified,c("H2O[s]","histidine[c]","CO2[s]"),c(0,1,0),c(1000,1000,1000))
ans=optimizeProb(Modified)
res=c(res,lp_stat(ans))
print(47)
Modified=addExchReact(temp,c("histidine[s]"),c(-1),c(-1))
Modified=addExchReact(Modified,c("histidine[c]"),c(1),c(1000))
ans=optimizeProb(Modified)
res=c(res,lp_stat(ans))
print(48)
Modified=addExchReact(temp,c("glucose[s]","NH3[s]","O2[s]","Pi[s]"),c(-1000,-1000,-1000,-1000),c(0,0,0,0))
Modified=addExchReact(Modified,c("isoleucine[c]","CO2[s]","H2O[s]"),c(1,0,0),c(1000,1000,1000))
ans=optimizeProb(Modified)
res=c(res,lp_stat(ans))
print(49)
Modified=addExchReact(temp,c("isoleucine[s]"),c(-1),c(-1))
Modified=addExchReact(Modified,c("isoleucine[c]"),c(1),c(1000))
ans=optimizeProb(Modified)
res=c(res,lp_stat(ans))
print(50)
Modified=addExchReact(temp,c("NH3[s]","glucose[s]","Pi[s]","O2[s]"),c(-1000,-1000,-1000,-1000),c(0,0,0,0))
Modified=addExchReact(Modified,c("leucine[c]","H2O[s]","CO2[s]"),c(1,0,0),c(1000,1000,1000))
ans=optimizeProb(Modified)
res=c(res,lp_stat(ans))
print(51)
Modified=addExchReact(temp,c("leucine[s]"),c(-1),c(-1))
Modified=addExchReact(Modified,c("leucine[c]"),c(1),c(1000))
ans=optimizeProb(Modified)
res=c(res,lp_stat(ans))
print(52)
Modified=addExchReact(temp,c("NH3[s]","glucose[s]","Pi[s]","O2[s]"),c(-1000,-1000,-1000,-1000),c(0,0,0,0))
Modified=addExchReact(Modified,c("lysine[c]","CO2[s]","H2O[s]"),c(1,0,0),c(1000,1000,1000))
ans=optimizeProb(Modified)
res=c(res,lp_stat(ans))
print(53)
Modified=addExchReact(temp,c("lysine[s]"),c(-1),c(-1))
Modified=addExchReact(Modified,c("lysine[c]"),c(1),c(1000))
ans=optimizeProb(Modified)
res=c(res,lp_stat(ans))
print(54)
Modified=addExchReact(temp,c("Pi[s]","O2[s]","NH3[s]","glucose[s]"),c(-1000,-1000,-1000,-1000),c(0,0,0,0))
Modified=addExchReact(Modified,c("methionine[c]","H2O[s]","CO2[s]"),c(1,0,0),c(1000,1000,1000))
ans=optimizeProb(Modified)
res=c(res,lp_stat(ans))
print(55)
Modified=addExchReact(temp,c("methionine[s]"),c(-1),c(-1))
Modified=addExchReact(Modified,c("methionine[c]"),c(1),c(1000))
ans=optimizeProb(Modified)
res=c(res,lp_stat(ans))
print(56)
Modified=addExchReact(temp,c("Pi[s]","O2[s]","NH3[s]","glucose[s]"),c(-1000,-1000,-1000,-1000),c(0,0,0,0))
Modified=addExchReact(Modified,c("phenylalanine[c]","CO2[s]","H2O[s]"),c(1,0,0),c(1000,1000,1000))
ans=optimizeProb(Modified)
res=c(res,lp_stat(ans))
print(57)
Modified=addExchReact(temp,c("phenylalanine[s]"),c(-1),c(-1))
Modified=addExchReact(Modified,c("phenylalanine[c]"),c(1),c(1000))
ans=optimizeProb(Modified)
res=c(res,lp_stat(ans))
print(58)
Modified=addExchReact(temp,c("NH3[s]","glucose[s]","Pi[s]","O2[s]"),c(-1000,-1000,-1000,-1000),c(0,0,0,0))
Modified=addExchReact(Modified,c("CO2[s]","threonine[c]","H2O[s]"),c(0,1,0),c(1000,1000,1000))
ans=optimizeProb(Modified)
res=c(res,lp_stat(ans))
print(59)
Modified=addExchReact(temp,c("threonine[s]"),c(-1),c(-1))
Modified=addExchReact(Modified,c("threonine[c]"),c(1),c(1000))
ans=optimizeProb(Modified)
res=c(res,lp_stat(ans))
print(60)
Modified=addExchReact(temp,c("glucose[s]","NH3[s]","O2[s]","Pi[s]"),c(-1000,-1000,-1000,-1000),c(0,0,0,0))
Modified=addExchReact(Modified,c("CO2[s]","H2O[s]","tryptophan[c]"),c(0,0,1),c(1000,1000,1000))
ans=optimizeProb(Modified)
res=c(res,lp_stat(ans))
print(61)
Modified=addExchReact(temp,c("tryptophan[s]"),c(-1),c(-1))
Modified=addExchReact(Modified,c("tryptophan[c]"),c(1),c(1000))
ans=optimizeProb(Modified)
res=c(res,lp_stat(ans))
print(62)
Modified=addExchReact(temp,c("Pi[s]","O2[s]","NH3[s]","glucose[s]"),c(-1000,-1000,-1000,-1000),c(0,0,0,0))
Modified=addExchReact(Modified,c("CO2[s]","H2O[s]","valine[c]"),c(0,0,1),c(1000,1000,1000))
ans=optimizeProb(Modified)
res=c(res,lp_stat(ans))
print(63)
Modified=addExchReact(temp,c("valine[s]"),c(-1),c(-1))
Modified=addExchReact(Modified,c("valine[c]"),c(1),c(1000))
ans=optimizeProb(Modified)
res=c(res,lp_stat(ans))
print(64)
Modified=addExchReact(temp,c("Pi[s]","O2[s]","sulfate[s]","NH3[s]","glucose[s]"),c(-1000,-1000,-1000,-1000,-1000),c(0,0,0,0,0))
Modified=addExchReact(Modified,c("cysteine[s]","H2O[s]","CO2[s]"),c(1,0,0),c(1000,1000,1000))
ans=optimizeProb(Modified)
res=c(res,lp_stat(ans))
print(65)
Modified=addExchReact(temp,c("threonine[s]","leucine[s]","sulfate[s]","lysine[s]","methionine[s]","Pi[s]","isoleucine[s]","O2[s]","tryptophan[s]","histidine[s]","phenylalanine[s]","NH3[s]","glucose[s]"),c(-1000,-1000,-1000,-1000,-1000,-1000,-1000,-1000,-1000,-1000,-1000,-1000,-1000),c(0,0,0,0,0,0,0,0,0,0,0,0,0))
Modified=addExchReact(Modified,c("cysteine[s]","CO2[s]","H2O[s]"),c(1,0,0),c(1000,1000,1000))
ans=optimizeProb(Modified)
res=c(res,lp_stat(ans))
print(66)
Modified=addExchReact(temp,c("sulfite[s]","O2[s]","Pi[s]","glucose[s]","NH3[s]"),c(-1000,-1000,-1000,-1000,-1000),c(0,0,0,0,0))
Modified=addExchReact(Modified,c("cystine[s]","H2O[s]","CO2[s]"),c(1,0,0),c(1000,1000,1000))
ans=optimizeProb(Modified)
res=c(res,lp_stat(ans))
print(67)
Modified=addExchReact(temp,c("Pi[s]","O2[s]","NH3[s]","glucose[s]"),c(-1000,-1000,-1000,-1000),c(0,0,0,0))
Modified=addExchReact(Modified,c("H2O[s]","CO2[s]","tyrosine[s]"),c(0,0,1),c(1000,1000,1000))
ans=optimizeProb(Modified)
res=c(res,lp_stat(ans))
print(68)
Modified=addExchReact(temp,c("glucose[s]","NH3[s]","histidine[s]","tryptophan[s]","phenylalanine[s]","O2[s]","isoleucine[s]","Pi[s]","methionine[s]","lysine[s]","sulfate[s]","leucine[s]","threonine[s]"),c(-1000,-1000,-1000,-1000,-1000,-1000,-1000,-1000,-1000,-1000,-1000,-1000,-1000),c(0,0,0,0,0,0,0,0,0,0,0,0,0))
Modified=addExchReact(Modified,c("CO2[s]","H2O[s]","tyrosine[s]"),c(0,0,1),c(1000,1000,1000))
ans=optimizeProb(Modified)
res=c(res,lp_stat(ans))
print(69)
Modified=addExchReact(temp,c("NH3[s]","glucose[s]","Pi[s]","O2[s]"),c(-1000,-1000,-1000,-1000),c(0,0,0,0))
Modified=addExchReact(Modified,c("homocysteine[c]","H2O[s]","CO2[s]"),c(1,0,0),c(1000,1000,1000))
ans=optimizeProb(Modified)
res=c(res,lp_stat(ans))
print(70)
Modified=addExchReact(temp,c("Pi[s]","isoleucine[s]","O2[s]","methionine[s]","NH3[s]","glucose[s]","histidine[s]","tryptophan[s]","phenylalanine[s]","threonine[s]","leucine[s]","lysine[s]","sulfate[s]"),c(-1000,-1000,-1000,-1000,-1000,-1000,-1000,-1000,-1000,-1000,-1000,-1000,-1000),c(0,0,0,0,0,0,0,0,0,0,0,0,0))
Modified=addExchReact(Modified,c("H2O[s]","homocysteine[c]","CO2[s]"),c(0,1,0),c(1000,1000,1000))
ans=optimizeProb(Modified)
res=c(res,lp_stat(ans))
print(71)
Modified=addExchReact(temp,c("Pi[s]","O2[s]","NH3[s]","glucose[s]"),c(-1000,-1000,-1000,-1000),c(0,0,0,0))
Modified=addExchReact(Modified,c("beta_alanine[s]","CO2[s]","H2O[s]"),c(1,0,0),c(1000,1000,1000))
ans=optimizeProb(Modified)
res=c(res,lp_stat(ans))
print(72)
Modified=addExchReact(temp,c("alanine[s]","O2[s]"),c(-1000,-1000),c(-1,-1))
Modified=addExchReact(Modified,c("urate[s]","H2O[s]","CO2[s]"),c(0,0,0),c(1000,1000,1000))
ans=optimizeProb(Modified)
res=c(res,lp_stat(ans))
print(73)
Modified=addExchReact(temp,c("O2[s]","arginine[s]"),c(-1000,-1000),c(-1,-1))
Modified=addExchReact(Modified,c("NH3[s]","CO2[s]","H2O[s]","urea[s]"),c(0,0,0,0),c(1000,1000,1000,1000))
ans=optimizeProb(Modified)
res=c(res,lp_stat(ans))
print(74)
Modified=addExchReact(temp,c("O2[s]","asparagine[s]"),c(-1000,-1000),c(-1,-1))
Modified=addExchReact(Modified,c("urate[s]","H2O[s]","CO2[s]"),c(0,0,0),c(1000,1000,1000))
ans=optimizeProb(Modified)
res=c(res,lp_stat(ans))
print(75)
Modified=addExchReact(temp,c("O2[s]","aspartate[s]"),c(-1000,-1000),c(-1,-1))
Modified=addExchReact(Modified,c("H2O[s]","urate[s]","CO2[s]"),c(0,0,0),c(1000,1000,1000))
ans=optimizeProb(Modified)
res=c(res,lp_stat(ans))
print(76)
Modified=addExchReact(temp,c("cysteine[s]","O2[s]"),c(-1000,-1000),c(-1,-1))
Modified=addExchReact(Modified,c("H2S[s]","H2O[s]","urate[s]","CO2[s]"),c(0,0,0,0),c(1000,1000,1000,1000))
ans=optimizeProb(Modified)
res=c(res,lp_stat(ans))
print(77)
Modified=addExchReact(temp,c("O2[s]","glutamate[s]"),c(-1000,-1000),c(-1,-1))
Modified=addExchReact(Modified,c("H2O[s]","urate[s]","CO2[s]"),c(0,0,0),c(1000,1000,1000))
ans=optimizeProb(Modified)
res=c(res,lp_stat(ans))
print(78)
Modified=addExchReact(temp,c("glycine[s]","O2[s]"),c(-1000,-1000),c(-1,-1))
Modified=addExchReact(Modified,c("H2O[s]","CO2[s]","NH3[s]"),c(0,0,0),c(1000,1000,1000))
ans=optimizeProb(Modified)
res=c(res,lp_stat(ans))
print(79)
Modified=addExchReact(temp,c("histidine[s]","O2[s]"),c(-1000,-1000),c(-1,-1))
Modified=addExchReact(Modified,c("CO2[s]","H2O[s]","urate[s]"),c(0,0,0),c(1000,1000,1000))
ans=optimizeProb(Modified)
res=c(res,lp_stat(ans))
print(80)
Modified=addExchReact(temp,c("isoleucine[s]","O2[s]"),c(-1000,-1000),c(-1,-1))
Modified=addExchReact(Modified,c("H2O[s]","urate[s]","CO2[s]"),c(0,0,0),c(1000,1000,1000))
ans=optimizeProb(Modified)
res=c(res,lp_stat(ans))
print(81)
Modified=addExchReact(temp,c("O2[s]","glutamine[s]"),c(-1000,-1000),c(-1,-1))
Modified=addExchReact(Modified,c("CO2[s]","H2O[s]","urate[s]"),c(0,0,0),c(1000,1000,1000))
ans=optimizeProb(Modified)
res=c(res,lp_stat(ans))
print(82)
Modified=addExchReact(temp,c("O2[s]","leucine[s]"),c(-1000,-1000),c(-1,-1))
Modified=addExchReact(Modified,c("H2O[s]","urate[s]","CO2[s]"),c(0,0,0),c(1000,1000,1000))
ans=optimizeProb(Modified)
res=c(res,lp_stat(ans))
print(83)
Modified=addExchReact(temp,c("lysine[s]","O2[s]"),c(-1000,-1000),c(-1,-1))
Modified=addExchReact(Modified,c("urate[s]","H2O[s]","CO2[s]"),c(0,0,0),c(1000,1000,1000))
ans=optimizeProb(Modified)
res=c(res,lp_stat(ans))
print(84)
Modified=addExchReact(temp,c("methionine[s]","O2[s]"),c(-1000,-1000),c(-1,-1))
Modified=addExchReact(Modified,c("CO2[s]","H2O[s]","urate[s]","H2S[s]"),c(0,0,0,0),c(1000,1000,1000,1000))
ans=optimizeProb(Modified)
res=c(res,lp_stat(ans))
print(85)
Modified=addExchReact(temp,c("O2[s]","phenylalanine[s]"),c(-1000,-1000),c(-1,-1))
Modified=addExchReact(Modified,c("CO2[s]","urate[s]","H2O[s]"),c(0,0,0),c(1000,1000,1000))
ans=optimizeProb(Modified)
res=c(res,lp_stat(ans))
print(86)
Modified=addExchReact(temp,c("proline[s]","O2[s]"),c(-1000,-1000),c(-1,-1))
Modified=addExchReact(Modified,c("CO2[s]","urate[s]","H2O[s]"),c(0,0,0),c(1000,1000,1000))
ans=optimizeProb(Modified)
res=c(res,lp_stat(ans))
print(87)
Modified=addExchReact(temp,c("serine[s]","O2[s]"),c(-1000,-1000),c(-1,-1))
Modified=addExchReact(Modified,c("CO2[s]","urate[s]","H2O[s]"),c(0,0,0),c(1000,1000,1000))
ans=optimizeProb(Modified)
res=c(res,lp_stat(ans))
print(88)
Modified=addExchReact(temp,c("threonine[s]","O2[s]"),c(-1000,-1000),c(-1,-1))
Modified=addExchReact(Modified,c("urate[s]","H2O[s]","CO2[s]"),c(0,0,0),c(1000,1000,1000))
ans=optimizeProb(Modified)
res=c(res,lp_stat(ans))
print(89)
Modified=addExchReact(temp,c("tryptophan[s]","O2[s]"),c(-1000,-1000),c(-1,-1))
Modified=addExchReact(Modified,c("CO2[s]","urate[s]","H2O[s]"),c(0,0,0),c(1000,1000,1000))
ans=optimizeProb(Modified)
res=c(res,lp_stat(ans))
print(90)
Modified=addExchReact(temp,c("O2[s]","tyrosine[s]"),c(-1000,-1000),c(-1,-1))
Modified=addExchReact(Modified,c("H2O[s]","urate[s]","CO2[s]"),c(0,0,0),c(1000,1000,1000))
ans=optimizeProb(Modified)
res=c(res,lp_stat(ans))
print(91)
Modified=addExchReact(temp,c("valine[s]","O2[s]"),c(-1000,-1000),c(-1,-1))
Modified=addExchReact(Modified,c("CO2[s]","urate[s]","H2O[s]"),c(0,0,0),c(1000,1000,1000))
ans=optimizeProb(Modified)
res=c(res,lp_stat(ans))
print(92)
Modified=addExchReact(temp,c("homocysteine[c]","O2[s]"),c(-1000,-1000),c(-1,-1))
Modified=addExchReact(Modified,c("CO2[s]","urate[s]","H2O[s]","H2S[s]"),c(0,0,0,0),c(1000,1000,1000,1000))
ans=optimizeProb(Modified)
res=c(res,lp_stat(ans))
print(93)
Modified=addExchReact(temp,c("ornithine[s]","O2[s]"),c(-1000,-1000),c(-1,-1))
Modified=addExchReact(Modified,c("CO2[s]","H2O[s]","urate[s]"),c(1,1,1),c(1000,1000,1000))
ans=optimizeProb(Modified)
res=c(res,lp_stat(ans))
print(94)
Modified=addExchReact(temp,c("O2[s]","beta_alanine[s]"),c(-1000,-1000),c(-1,-1))
Modified=addExchReact(Modified,c("urate[s]","H2O[s]","CO2[s]"),c(0,0,0),c(1000,1000,1000))
ans=optimizeProb(Modified)
res=c(res,lp_stat(ans))
print(95)
Modified=addExchReact(temp,c("isoleucine[s]","O2[s]","methionine[s]","glucose[s]","phenylalanine[s]","tryptophan[s]","histidine[s]","threonine[s]","valine[s]","leucine[s]","lysine[s]"),c(-1000,-1000,-1000,-1000,-1000,-1000,-1000,-1000,-1000,-1000,-1000),c(0,0,0,0,0,0,0,0,0,0,0))
Modified=addExchReact(Modified,c("H2S[s]","CO2[s]","H2O[s]","urate[s]"),c(0,0,0,0),c(1000,1000,1000,1000))
Modified=addExchReact(Modified,c("glycine[c]","alanine[c]","asparagine[c]","aspartate[c]","cysteine[c]","glutamate[c]","glutamine[c]","histidine[c]","isoleucine[c]","leucine[c]","lysine[c]","methionine[c]","phenylalanine[c]","proline[c]","serine[c]","threonine[c]","tryptophan[c]","tyrosine[c]","valine[c]"),rep(1,19),rep(1000,19))
ans=optimizeProb(Modified)
res=c(res,lp_stat(ans))
print(96)
Modified=addExchReact(temp,c("NH3[s]","glucose[s]","Pi[s]","O2[s]","Fe2+[s]"),c(-1000,-1000,-1000,-1000,-1000),c(0,0,0,0,0))
Modified=addExchReact(Modified,c("CO2[s]","H2O[s]","heme[s]"),c(0,0,1),c(1000,1000,1000))
ans=optimizeProb(Modified)
res=c(res,lp_stat(ans))
print(97)
Modified=addExchReact(temp,c("choline[s]","linolenate[s]","linoleate[s]","Pi[s]","O2[s]","isoleucine[c]","glucose[s]"),c(-1000,-1000,-1000,-1000,-1000,-1000,-1000),c(0,0,0,0,0,0,0))
Modified=addExchReact(Modified,c("urate[s]","H2O[s]","CO2[s]","PC_LD_pool[c]"),c(0,0,0,1),c(1000,1000,1000,1000))
ans=optimizeProb(Modified)
res=c(res,lp_stat(ans))
print(98)
Modified=addExchReact(temp,c("linoleate[s]","ethanolamine[c]","linolenate[s]","glucose[s]","O2[s]","Pi[s]"),c(-1000,-1000,-1000,-1000,-1000,-1000),c(0,0,0,0,0,0))
Modified=addExchReact(Modified,c("PE_LD_pool[c]","H2O[s]","CO2[s]"),c(1,0,0),c(1000,1000,1000))
ans=optimizeProb(Modified)
res=c(res,lp_stat(ans))
print(99)
Modified=addExchReact(temp,c("glucose[s]","O2[s]","Pi[s]","linoleate[s]","linolenate[s]","choline[s]"),c(-1000,-1000,-1000,-1000,-1000,-1000),c(0,0,0,0,0,0))
Modified=addExchReact(Modified,c("CO2[s]","H2O[s]","PS_LD_pool[c]"),c(0,0,1),c(1000,1000,1000))
ans=optimizeProb(Modified)
res=c(res,lp_stat(ans))
print(100)
Modified=addExchReact(temp,c("glucose[s]","Pi[s]","O2[s]","linoleate[s]","choline[s]","linolenate[s]"),c(-1000,-1000,-1000,-1000,-1000,-1000),c(0,0,0,0,0,0))
Modified=addExchReact(Modified,c("CO2[s]","PI_pool[c]","H2O[s]"),c(0,1,0),c(1000,1000,1000))
ans=optimizeProb(Modified)
res=c(res,lp_stat(ans))
print(101)
Modified=addExchReact(temp,c("glucose[s]","O2[s]","Pi[s]","linoleate[s]","linolenate[s]","choline[s]"),c(-1000,-1000,-1000,-1000,-1000,-1000),c(0,0,0,0,0,0))
Modified=addExchReact(Modified,c("CL_pool[c]","CO2[s]","H2O[s]"),c(1,0,0),c(1000,1000,1000))
ans=optimizeProb(Modified)
res=c(res,lp_stat(ans))
print(102)
Modified=addExchReact(temp,c("glucose[s]","Pi[s]","O2[s]","linoleate[s]","choline[s]","linolenate[s]"),c(-1000,-1000,-1000,-1000,-1000,-1000),c(0,0,0,0,0,0))
Modified=addExchReact(Modified,c("SM_pool[c]","H2O[s]","CO2[s]"),c(1,0,0),c(1000,1000,1000))
ans=optimizeProb(Modified)
res=c(res,lp_stat(ans))
print(103)
Modified=addExchReact(temp,c("O2[s]","Pi[s]","glucose[s]","linolenate[s]","choline[s]","linoleate[s]"),c(-1000,-1000,-1000,-1000,-1000,-1000),c(0,0,0,0,0,0))
Modified=addExchReact(Modified,c("ceramide_pool[c]","H2O[s]","CO2[s]"),c(1,0,0),c(1000,1000,1000))
ans=optimizeProb(Modified)
res=c(res,lp_stat(ans))
print(104)
Modified=addExchReact(temp,c("Pi[s]","O2[s]","glucose[s]","choline[s]","linolenate[s]","linoleate[s]"),c(-1000,-1000,-1000,-1000,-1000,-1000),c(0,0,0,0,0,0))
Modified=addExchReact(Modified,c("H2O[s]","CO2[s]","LacCer_pool[c]"),c(0,0,1),c(1000,1000,1000))
ans=optimizeProb(Modified)
res=c(res,lp_stat(ans))
print(105)
Modified=addExchReact(temp,c("Pi[s]","O2[s]","methionine[s]","NH3[s]","glucose[s]","pantothenate[s]"),c(-1000,-1000,-1000,-1000,-1000,-1000),c(0,0,0,0,0,0))
Modified=addExchReact(Modified,c("CO2[s]","H2O[s]","urate[s]","CoA[c]"),c(0,0,0,1),c(1000,1000,1000,1000))
ans=optimizeProb(Modified)
res=c(res,lp_stat(ans))
print(106)
Modified=addExchReact(temp,c("nicotinamide[s]","glucose[s]","NH3[s]","O2[s]","Pi[s]"),c(-1000,-1000,-1000,-1000,-1000),c(0,0,0,0,0))
Modified=addExchReact(Modified,c("NAD+[c]","CO2[s]","H2O[s]"),c(1,0,0),c(1000,1000,1000))
ans=optimizeProb(Modified)
res=c(res,lp_stat(ans))
print(107)
Modified=addExchReact(temp,c("nicotinamide[s]","NH3[s]","glucose[s]","Pi[s]","O2[s]"),c(-1000,-1000,-1000,-1000,-1000),c(0,0,0,0,0))
Modified=addExchReact(Modified,c("NADP+[c]","H2O[s]","CO2[s]"),c(1,0,0),c(1000,1000,1000))
ans=optimizeProb(Modified)
res=c(res,lp_stat(ans))
print(108)
Modified=addExchReact(temp,c("riboflavin[s]","Pi[s]","O2[s]","NH3[s]","glucose[s]"),c(-1000,-1000,-1000,-1000,-1000),c(0,0,0,0,0))
Modified=addExchReact(Modified,c("FAD[c]","H2O[s]","CO2[s]"),c(1,0,0),c(1000,1000,1000))
ans=optimizeProb(Modified)
res=c(res,lp_stat(ans))
print(109)
Modified=addExchReact(temp,c("isoleucine[s]","O2[s]","methionine[s]","glucose[s]","phenylalanine[s]","tryptophan[s]","histidine[s]","threonine[s]","valine[s]","leucine[s]","lysine[s]"),c(-1000,-1000,-1000,-1000,-1000,-1000,-1000,-1000,-1000,-1000,-1000),c(0,0,0,0,0,0,0,0,0,0,0))
Modified=addExchReact(Modified,c("thioredoxin[c]","H2S[s]","CO2[s]","H2O[s]","urate[s]"),c(1,0,0,0,0),c(1000,1000,1000,1000,1000))
ans=optimizeProb(Modified)
res=c(res,lp_stat(ans))
print(110)
Modified=addExchReact(temp,c("O2[s]","glucose[s]","folate[s]"),c(-1000,-1000,-1000),c(0,0,0))
Modified=addExchReact(Modified,c("THF[c]","H2O[s]","CO2[s]"),c(1,0,0),c(1000,1000,1000))
ans=optimizeProb(Modified)
res=c(res,lp_stat(ans))
print(111)
Modified=addExchReact(temp,c("O2[s]","Pi[s]","glucose[s]","pyridoxine[s]"),c(-1000,-1000,-1000,-1000),c(0,0,0,0))
Modified=addExchReact(Modified,c("pyridoxal_phosphate[c]","H2O[s]","CO2[s]"),c(1,0,0),c(1000,1000,1000))
ans=optimizeProb(Modified)
res=c(res,lp_stat(ans))
print(112)
Modified=addExchReact(temp,c("glucose[s]","O2[s]"),c(-1000,-1000),c(0,0))
Modified=addExchReact(Modified,c("acetoacetate[s]","H2O[s]","CO2[s]"),c(1,0,0),c(1000,1000,1000))
ans=optimizeProb(Modified)
res=c(res,lp_stat(ans))
print(113)
Modified=addExchReact(temp,c("O2[s]","glucose[s]"),c(-1000,-1000),c(0,0))
Modified=addExchReact(Modified,c("CO2[s]","(R)_3_hydroxybutanoate[c]","H2O[s]"),c(0,1,0),c(1000,1000,1000))
ans=optimizeProb(Modified)
res=c(res,lp_stat(ans))
print(114)
Modified=addExchReact(temp,c("O2[s]","Pi[s]","phenylalanine[s]","glucose[s]"),c(-1000,-1000,-1000,-1000),c(0,0,0,0))
Modified=addExchReact(Modified,c("H2O[s]","CO2[s]","farnesyl_PP[c]"),c(0,0,1),c(1000,1000,1000))
ans=optimizeProb(Modified)
res=c(res,lp_stat(ans))
print(115)
Modified=addExchReact(temp,c("O2[s]","glucose[s]"),c(-1000,-1000),c(0,0))
Modified=addExchReact(Modified,c("CO2[s]","H2O[s]","lauric_acid[c]"),c(0,0,1),c(1000,1000,1000))
ans=optimizeProb(Modified)
res=c(res,lp_stat(ans))
print(116)
Modified=addExchReact(temp,c("O2[s]","isoleucine[c]","glucose[s]"),c(-1000,-1000,-1000),c(0,0,0))
Modified=addExchReact(Modified,c("CO2[s]","tridecylic_acid[c]","urate[s]","H2O[s]"),c(0,1,0,0),c(1000,1000,1000,1000))
ans=optimizeProb(Modified)
res=c(res,lp_stat(ans))
print(117)
Modified=addExchReact(temp,c("glucose[s]","O2[s]"),c(-1000,-1000),c(0,0))
Modified=addExchReact(Modified,c("H2O[s]","CO2[s]","myristic_acid[c]"),c(0,0,1),c(1000,1000,1000))
ans=optimizeProb(Modified)
res=c(res,lp_stat(ans))
print(118)
Modified=addExchReact(temp,c("O2[s]","glucose[s]"),c(-1000,-1000),c(0,0))
Modified=addExchReact(Modified,c("CO2[s]","(9E)_tetradecenoic_acid[c]","H2O[s]"),c(0,1,0),c(1000,1000,1000))
ans=optimizeProb(Modified)
res=c(res,lp_stat(ans))
print(119)
Modified=addExchReact(temp,c("glucose[s]","O2[s]"),c(-1000,-1000),c(0,0))
Modified=addExchReact(Modified,c("(7Z)_tetradecenoic_acid[c]","CO2[s]","H2O[s]"),c(1,0,0),c(1000,1000,1000))
ans=optimizeProb(Modified)
res=c(res,lp_stat(ans))
print(120)
Modified=addExchReact(temp,c("O2[s]","glucose[s]"),c(-1000,-1000),c(0,0))
Modified=addExchReact(Modified,c("physeteric_acid[c]","H2O[s]","CO2[s]"),c(1,0,0),c(1000,1000,1000))
ans=optimizeProb(Modified)
res=c(res,lp_stat(ans))
print(121)
Modified=addExchReact(temp,c("O2[s]","isoleucine[c]","glucose[s]"),c(-1000,-1000,-1000),c(0,0,0))
Modified=addExchReact(Modified,c("pentadecylic_acid[c]","CO2[s]","H2O[s]","urate[s]"),c(1,0,0,0),c(1000,1000,1000,1000))
ans=optimizeProb(Modified)
res=c(res,lp_stat(ans))
print(122)
Modified=addExchReact(temp,c("glucose[s]","O2[s]"),c(-1000,-1000),c(0,0))
Modified=addExchReact(Modified,c("CO2[s]","H2O[s]","palmitate[c]"),c(0,0,1),c(1000,1000,1000))
ans=optimizeProb(Modified)
res=c(res,lp_stat(ans))
print(123)
Modified=addExchReact(temp,c("glucose[s]","O2[s]"),c(-1000,-1000),c(0,0))
Modified=addExchReact(Modified,c("H2O[s]","palmitolate[c]","CO2[s]"),c(0,1,0),c(1000,1000,1000))
ans=optimizeProb(Modified)
res=c(res,lp_stat(ans))
print(124)
Modified=addExchReact(temp,c("O2[s]","glucose[s]"),c(-1000,-1000),c(0,0))
Modified=addExchReact(Modified,c("7_palmitoleic_acid[c]","CO2[s]","H2O[s]"),c(1,0,0),c(1000,1000,1000))
ans=optimizeProb(Modified)
res=c(res,lp_stat(ans))
print(125)
Modified=addExchReact(temp,c("glucose[s]","isoleucine[c]","O2[s]"),c(-1000,-1000,-1000),c(0,0,0))
Modified=addExchReact(Modified,c("margaric_acid[c]","urate[s]","H2O[s]","CO2[s]"),c(1,0,0,0),c(1000,1000,1000,1000))
ans=optimizeProb(Modified)
res=c(res,lp_stat(ans))
print(126)
Modified=addExchReact(temp,c("isoleucine[c]","glucose[s]","O2[s]"),c(-1000,-1000,-1000),c(0,0,0))
Modified=addExchReact(Modified,c("CO2[s]","urate[s]","H2O[s]","(10Z)_heptadecenoic_acid[c]"),c(0,0,0,1),c(1000,1000,1000,1000))
ans=optimizeProb(Modified)
res=c(res,lp_stat(ans))
print(127)
Modified=addExchReact(temp,c("O2[s]","glucose[s]","isoleucine[c]"),c(-1000,-1000,-1000),c(0,0,0))
Modified=addExchReact(Modified,c("9_heptadecylenic_acid[c]","urate[s]","H2O[s]","CO2[s]"),c(1,0,0,0),c(1000,1000,1000,1000))
ans=optimizeProb(Modified)
res=c(res,lp_stat(ans))
print(128)
Modified=addExchReact(temp,c("glucose[s]","O2[s]"),c(-1000,-1000),c(0,0))
Modified=addExchReact(Modified,c("H2O[s]","stearate[c]","CO2[s]"),c(0,1,0),c(1000,1000,1000))
ans=optimizeProb(Modified)
res=c(res,lp_stat(ans))
print(129)
Modified=addExchReact(temp,c("O2[s]","glucose[s]"),c(-1000,-1000),c(0,0))
Modified=addExchReact(Modified,c("CO2[s]","H2O[s]","(13Z)_octadecenoic_acid[c]"),c(0,0,1),c(1000,1000,1000))
ans=optimizeProb(Modified)
res=c(res,lp_stat(ans))
print(130)
Modified=addExchReact(temp,c("glucose[s]","O2[s]"),c(-1000,-1000),c(0,0))
Modified=addExchReact(Modified,c("cis_vaccenic_acid[c]","CO2[s]","H2O[s]"),c(1,0,0),c(1000,1000,1000))
ans=optimizeProb(Modified)
res=c(res,lp_stat(ans))
print(131)
Modified=addExchReact(temp,c("glucose[s]","O2[s]"),c(-1000,-1000),c(0,0))
Modified=addExchReact(Modified,c("oleate[c]","CO2[s]","H2O[s]"),c(1,0,0),c(1000,1000,1000))
ans=optimizeProb(Modified)
res=c(res,lp_stat(ans))
print(132)
Modified=addExchReact(temp,c("glucose[s]","O2[s]"),c(-1000,-1000),c(0,0))
Modified=addExchReact(Modified,c("elaidate[c]","H2O[s]","CO2[s]"),c(1,0,0),c(1000,1000,1000))
ans=optimizeProb(Modified)
res=c(res,lp_stat(ans))
print(133)
Modified=addExchReact(temp,c("O2[s]","glucose[s]"),c(-1000,-1000),c(0,0))
Modified=addExchReact(Modified,c("(7Z)_octadecenoic_acid[c]","CO2[s]","H2O[s]"),c(1,0,0),c(1000,1000,1000))
ans=optimizeProb(Modified)
res=c(res,lp_stat(ans))
print(134)
Modified=addExchReact(temp,c("glucose[s]","O2[s]"),c(-1000,-1000),c(0,0))
Modified=addExchReact(Modified,c("(6Z,9Z)_octadecadienoic_acid[c]","CO2[s]","H2O[s]"),c(1,0,0),c(1000,1000,1000))
ans=optimizeProb(Modified)
res=c(res,lp_stat(ans))
print(135)
Modified=addExchReact(temp,c("isoleucine[c]","glucose[s]","O2[s]"),c(-1000,-1000,-1000),c(0,0,0))
Modified=addExchReact(Modified,c("nonadecylic_acid[c]","CO2[s]","urate[s]","H2O[s]"),c(1,0,0,0),c(1000,1000,1000,1000))
ans=optimizeProb(Modified)
res=c(res,lp_stat(ans))
print(136)
Modified=addExchReact(temp,c("glucose[s]","O2[s]"),c(-1000,-1000),c(0,0))
Modified=addExchReact(Modified,c("eicosanoate[c]","CO2[s]","H2O[s]"),c(1,0,0),c(1000,1000,1000))
ans=optimizeProb(Modified)
res=c(res,lp_stat(ans))
print(137)
Modified=addExchReact(temp,c("O2[s]","glucose[s]"),c(-1000,-1000),c(0,0))
Modified=addExchReact(Modified,c("(13Z)_eicosenoic_acid[c]","CO2[s]","H2O[s]"),c(1,0,0),c(1000,1000,1000))
ans=optimizeProb(Modified)
res=c(res,lp_stat(ans))
print(138)
Modified=addExchReact(temp,c("O2[s]","glucose[s]"),c(-1000,-1000),c(0,0))
Modified=addExchReact(Modified,c("cis_gondoic_acid[c]","CO2[s]","H2O[s]"),c(1,0,0),c(1000,1000,1000))
ans=optimizeProb(Modified)
res=c(res,lp_stat(ans))
print(139)
Modified=addExchReact(temp,c("glucose[s]","O2[s]"),c(-1000,-1000),c(0,0))
Modified=addExchReact(Modified,c("CO2[s]","9_eicosenoic_acid[c]","H2O[s]"),c(0,1,0),c(1000,1000,1000))
ans=optimizeProb(Modified)
res=c(res,lp_stat(ans))
print(140)
Modified=addExchReact(temp,c("O2[s]","glucose[s]"),c(-1000,-1000),c(0,0))
Modified=addExchReact(Modified,c("CO2[s]","H2O[s]","8,11_eicosadienoic_acid[c]"),c(0,0,1),c(1000,1000,1000))
ans=optimizeProb(Modified)
res=c(res,lp_stat(ans))
print(141)
Modified=addExchReact(temp,c("O2[s]","glucose[s]"),c(-1000,-1000),c(0,0))
Modified=addExchReact(Modified,c("mead_acid[c]","CO2[s]","H2O[s]"),c(1,0,0),c(1000,1000,1000))
ans=optimizeProb(Modified)
res=c(res,lp_stat(ans))
print(142)
Modified=addExchReact(temp,c("isoleucine[c]","glucose[s]","O2[s]"),c(-1000,-1000,-1000),c(0,0,0))
Modified=addExchReact(Modified,c("H2O[s]","urate[s]","CO2[s]","henicosanoic_acid[c]"),c(0,0,0,1),c(1000,1000,1000,1000))
ans=optimizeProb(Modified)
res=c(res,lp_stat(ans))
print(143)
Modified=addExchReact(temp,c("O2[s]","glucose[s]"),c(-1000,-1000),c(0,0))
Modified=addExchReact(Modified,c("behenic_acid[c]","CO2[s]","H2O[s]"),c(1,0,0),c(1000,1000,1000))
ans=optimizeProb(Modified)
res=c(res,lp_stat(ans))
print(144)
Modified=addExchReact(temp,c("O2[s]","glucose[s]"),c(-1000,-1000),c(0,0))
Modified=addExchReact(Modified,c("cis_erucic_acid[c]","H2O[s]","CO2[s]"),c(1,0,0),c(1000,1000,1000))
ans=optimizeProb(Modified)
res=c(res,lp_stat(ans))
print(145)
Modified=addExchReact(temp,c("glucose[s]","O2[s]"),c(-1000,-1000),c(0,0))
Modified=addExchReact(Modified,c("cis_cetoleic_acid[c]","CO2[s]","H2O[s]"),c(1,0,0),c(1000,1000,1000))
ans=optimizeProb(Modified)
res=c(res,lp_stat(ans))
print(146)
Modified=addExchReact(temp,c("glucose[s]","isoleucine[c]","O2[s]"),c(-1000,-1000,-1000),c(0,0,0))
Modified=addExchReact(Modified,c("tricosanoic_acid[c]","CO2[s]","urate[s]","H2O[s]"),c(1,0,0,0),c(1000,1000,1000,1000))
ans=optimizeProb(Modified)
res=c(res,lp_stat(ans))
print(147)
Modified=addExchReact(temp,c("glucose[s]","O2[s]"),c(-1000,-1000),c(0,0))
Modified=addExchReact(Modified,c("lignocerate[c]","H2O[s]","CO2[s]"),c(1,0,0),c(1000,1000,1000))
ans=optimizeProb(Modified)
res=c(res,lp_stat(ans))
print(148)
Modified=addExchReact(temp,c("O2[s]","glucose[s]"),c(-1000,-1000),c(0,0))
Modified=addExchReact(Modified,c("H2O[s]","CO2[s]","nervonic_acid[c]"),c(0,0,1),c(1000,1000,1000))
ans=optimizeProb(Modified)
res=c(res,lp_stat(ans))
print(149)
Modified=addExchReact(temp,c("O2[s]","glucose[s]"),c(-1000,-1000),c(0,0))
Modified=addExchReact(Modified,c("cerotic_acid[c]","CO2[s]","H2O[s]"),c(1,0,0),c(1000,1000,1000))
ans=optimizeProb(Modified)
res=c(res,lp_stat(ans))
print(150)
Modified=addExchReact(temp,c("O2[s]","glucose[s]"),c(-1000,-1000),c(0,0))
Modified=addExchReact(Modified,c("CO2[s]","ximenic_acid[c]","H2O[s]"),c(0,1,0),c(1000,1000,1000))
ans=optimizeProb(Modified)
res=c(res,lp_stat(ans))
print(151)
Modified=addExchReact(temp,c("O2[s]","glucose[s]"),c(-1000,-1000),c(0,0))
Modified=addExchReact(Modified,c("H2O[s]","CO2[s]","linolenate[c]"),c(0,0,1),c(1000,1000,1000))
ans=optimizeProb(Modified)
res=c(res,lp_stat(ans))
print(152)
Modified=addExchReact(temp,c("linolenate[s]","O2[s]","glucose[s]"),c(-1000,-1000,-1000),c(0,0,0))
Modified=addExchReact(Modified,c("CO2[s]","H2O[s]","stearidonic_acid[c]"),c(0,0,1),c(1000,1000,1000))
ans=optimizeProb(Modified)
res=c(res,lp_stat(ans))
print(153)
Modified=addExchReact(temp,c("glucose[s]","O2[s]","linolenate[s]"),c(-1000,-1000,-1000),c(0,0,0))
Modified=addExchReact(Modified,c("omega_3_arachidonic_acid[c]","CO2[s]","H2O[s]"),c(1,0,0),c(1000,1000,1000))
ans=optimizeProb(Modified)
res=c(res,lp_stat(ans))
print(154)
Modified=addExchReact(temp,c("linolenate[s]","O2[s]","glucose[s]"),c(-1000,-1000,-1000),c(0,0,0))
Modified=addExchReact(Modified,c("EPA[c]","H2O[s]","CO2[s]"),c(1,0,0),c(1000,1000,1000))
ans=optimizeProb(Modified)
res=c(res,lp_stat(ans))
print(155)
Modified=addExchReact(temp,c("linolenate[s]","O2[s]","glucose[s]"),c(-1000,-1000,-1000),c(0,0,0))
Modified=addExchReact(Modified,c("DPA[c]","CO2[s]","H2O[s]"),c(1,0,0),c(1000,1000,1000))
ans=optimizeProb(Modified)
res=c(res,lp_stat(ans))
print(156)
Modified=addExchReact(temp,c("glucose[s]","O2[s]","linolenate[s]"),c(-1000,-1000,-1000),c(0,0,0))
Modified=addExchReact(Modified,c("(9Z,12Z,15Z,18Z,21Z)_TPA[c]","H2O[s]","CO2[s]"),c(1,0,0),c(1000,1000,1000))
ans=optimizeProb(Modified)
res=c(res,lp_stat(ans))
print(157)
Modified=addExchReact(temp,c("linolenate[s]","glucose[s]","O2[s]"),c(-1000,-1000,-1000),c(0,0,0))
Modified=addExchReact(Modified,c("H2O[s]","CO2[s]","(6Z,9Z,12Z,15Z,18Z,21Z)_THA[c]"),c(0,0,1),c(1000,1000,1000))
ans=optimizeProb(Modified)
res=c(res,lp_stat(ans))
print(158)
Modified=addExchReact(temp,c("linolenate[s]","glucose[s]","O2[s]"),c(-1000,-1000,-1000),c(0,0,0))
Modified=addExchReact(Modified,c("H2O[s]","DHA[c]","CO2[s]"),c(0,1,0),c(1000,1000,1000))
ans=optimizeProb(Modified)
res=c(res,lp_stat(ans))
print(159)
Modified=addExchReact(temp,c("linolenate[s]","glucose[s]","O2[s]"),c(-1000,-1000,-1000),c(0,0,0))
Modified=addExchReact(Modified,c("(11Z,14Z,17Z)_eicosatrienoic_acid[c]","CO2[s]","H2O[s]"),c(1,0,0),c(1000,1000,1000))
ans=optimizeProb(Modified)
res=c(res,lp_stat(ans))
print(160)
Modified=addExchReact(temp,c("O2[s]","glucose[s]","linolenate[s]"),c(-1000,-1000,-1000),c(0,0,0))
Modified=addExchReact(Modified,c("13,16,19_docosatrienoic_acid[c]","H2O[s]","CO2[s]"),c(1,0,0),c(1000,1000,1000))
ans=optimizeProb(Modified)
res=c(res,lp_stat(ans))
print(161)
Modified=addExchReact(temp,c("linolenate[s]","glucose[s]","O2[s]"),c(-1000,-1000,-1000),c(0,0,0))
Modified=addExchReact(Modified,c("H2O[s]","CO2[s]","10,13,16,19_docosatetraenoic_acid[c]"),c(0,0,1),c(1000,1000,1000))
ans=optimizeProb(Modified)
res=c(res,lp_stat(ans))
print(162)
Modified=addExchReact(temp,c("linolenate[s]","glucose[s]","O2[s]"),c(-1000,-1000,-1000),c(0,0,0))
Modified=addExchReact(Modified,c("12,15,18,21_tetracosatetraenoic_acid[c]","H2O[s]","CO2[s]"),c(1,0,0),c(1000,1000,1000))
ans=optimizeProb(Modified)
res=c(res,lp_stat(ans))
print(163)
Modified=addExchReact(temp,c("glucose[s]","O2[s]"),c(-1000,-1000),c(0,0))
Modified=addExchReact(Modified,c("CO2[s]","H2O[s]","linoleate[c]"),c(0,0,1),c(1000,1000,1000))
ans=optimizeProb(Modified)
res=c(res,lp_stat(ans))
print(164)
Modified=addExchReact(temp,c("O2[s]","glucose[s]","linoleate[s]"),c(-1000,-1000,-1000),c(0,0,0))
Modified=addExchReact(Modified,c("CO2[s]","H2O[s]","gamma_linolenate[c]"),c(0,0,1),c(1000,1000,1000))
ans=optimizeProb(Modified)
res=c(res,lp_stat(ans))
print(165)
Modified=addExchReact(temp,c("glucose[s]","O2[s]","linoleate[s]"),c(-1000,-1000,-1000),c(0,0,0))
Modified=addExchReact(Modified,c("dihomo_gamma_linolenate[c]","H2O[s]","CO2[s]"),c(1,0,0),c(1000,1000,1000))
ans=optimizeProb(Modified)
res=c(res,lp_stat(ans))
print(166)
Modified=addExchReact(temp,c("linoleate[s]","glucose[s]","O2[s]"),c(-1000,-1000,-1000),c(0,0,0))
Modified=addExchReact(Modified,c("arachidonate[c]","H2O[s]","CO2[s]"),c(1,0,0),c(1000,1000,1000))
ans=optimizeProb(Modified)
res=c(res,lp_stat(ans))
print(167)
Modified=addExchReact(temp,c("linoleate[s]","glucose[s]","O2[s]"),c(-1000,-1000,-1000),c(0,0,0))
Modified=addExchReact(Modified,c("CO2[s]","H2O[s]","adrenic_acid[c]"),c(0,0,1),c(1000,1000,1000))
ans=optimizeProb(Modified)
res=c(res,lp_stat(ans))
print(168)
Modified=addExchReact(temp,c("glucose[s]","O2[s]","linoleate[s]"),c(-1000,-1000,-1000),c(0,0,0))
Modified=addExchReact(Modified,c("(9Z,12Z,15Z,18Z)_TTA[c]","H2O[s]","CO2[s]"),c(1,0,0),c(1000,1000,1000))
ans=optimizeProb(Modified)
res=c(res,lp_stat(ans))
print(169)
Modified=addExchReact(temp,c("O2[s]","glucose[s]","linoleate[s]"),c(-1000,-1000,-1000),c(0,0,0))
Modified=addExchReact(Modified,c("(6Z,9Z,12Z,15Z,18Z)_TPA[c]","H2O[s]","CO2[s]"),c(1,0,0),c(1000,1000,1000))
ans=optimizeProb(Modified)
res=c(res,lp_stat(ans))
print(170)
Modified=addExchReact(temp,c("linoleate[s]","O2[s]","glucose[s]"),c(-1000,-1000,-1000),c(0,0,0))
Modified=addExchReact(Modified,c("(4Z,7Z,10Z,13Z,16Z)_DPA[c]","CO2[s]","H2O[s]"),c(1,0,0),c(1000,1000,1000))
ans=optimizeProb(Modified)
res=c(res,lp_stat(ans))
print(171)
Modified=addExchReact(temp,c("O2[s]","glucose[s]","linoleate[s]"),c(-1000,-1000,-1000),c(0,0,0))
Modified=addExchReact(Modified,c("H2O[s]","CO2[s]","(11Z,14Z)_eicosadienoic_acid[c]"),c(0,0,1),c(1000,1000,1000))
ans=optimizeProb(Modified)
res=c(res,lp_stat(ans))
print(172)
Modified=addExchReact(temp,c("linoleate[s]","glucose[s]","O2[s]"),c(-1000,-1000,-1000),c(0,0,0))
Modified=addExchReact(Modified,c("H2O[s]","CO2[s]","(13Z,16Z)_docosadienoic_acid[c]"),c(0,0,1),c(1000,1000,1000))
ans=optimizeProb(Modified)
res=c(res,lp_stat(ans))
print(173)
Modified=addExchReact(temp,c("linoleate[s]","glucose[s]","O2[s]"),c(-1000,-1000,-1000),c(0,0,0))
Modified=addExchReact(Modified,c("H2O[s]","CO2[s]","10,13,16_docosatriynoic_acid[c]"),c(0,0,1),c(1000,1000,1000))
ans=optimizeProb(Modified)
res=c(res,lp_stat(ans))
print(174)
Modified=addExchReact(temp,c("O2[s]","lauric_acid[s]"),c(-1000,-1),c(0,-1))
Modified=addExchReact(Modified,c("CO2[s]","H2O[s]"),c(0,0),c(1000,1000))
ans=optimizeProb(Modified)
res=c(res,lp_stat(ans))
print(175)
Modified=addExchReact(temp,c("O2[s]","tridecylic_acid[s]"),c(-1000,-1),c(0,-1))
Modified=addExchReact(Modified,c("CO2[s]","H2O[s]"),c(0,0),c(1000,1000))
ans=optimizeProb(Modified)
res=c(res,lp_stat(ans))
print(176)
Modified=addExchReact(temp,c("myristic_acid[s]","O2[s]"),c(-1,-1000),c(-1,0))
Modified=addExchReact(Modified,c("H2O[s]","CO2[s]"),c(0,0),c(1000,1000))
ans=optimizeProb(Modified)
res=c(res,lp_stat(ans))
print(177)
Modified=addExchReact(temp,c("O2[s]","(9E)_tetradecenoic_acid[s]"),c(-1000,-1),c(0,-1))
Modified=addExchReact(Modified,c("CO2[s]","H2O[s]"),c(0,0),c(1000,1000))
ans=optimizeProb(Modified)
res=c(res,lp_stat(ans))
print(178)
Modified=addExchReact(temp,c("O2[s]","(7Z)_tetradecenoic_acid[s]"),c(-1000,-1),c(0,-1))
Modified=addExchReact(Modified,c("CO2[s]","H2O[s]"),c(0,0),c(1000,1000))
ans=optimizeProb(Modified)
res=c(res,lp_stat(ans))
print(179)
Modified=addExchReact(temp,c("physeteric_acid[s]","O2[s]"),c(-1,-1000),c(-1,0))
Modified=addExchReact(Modified,c("H2O[s]","CO2[s]"),c(0,0),c(1000,1000))
ans=optimizeProb(Modified)
res=c(res,lp_stat(ans))
print(180)
Modified=addExchReact(temp,c("pentadecylic_acid[s]","O2[s]"),c(-1,-1000),c(-1,0))
Modified=addExchReact(Modified,c("CO2[s]","H2O[s]"),c(0,0),c(1000,1000))
ans=optimizeProb(Modified)
res=c(res,lp_stat(ans))
print(181)
Modified=addExchReact(temp,c("palmitate[s]","O2[s]"),c(-1,-1000),c(-1,0))
Modified=addExchReact(Modified,c("H2O[s]","CO2[s]"),c(0,0),c(1000,1000))
ans=optimizeProb(Modified)
res=c(res,lp_stat(ans))
print(182)
Modified=addExchReact(temp,c("O2[s]","palmitolate[s]"),c(-1000,-1),c(0,-1))
Modified=addExchReact(Modified,c("H2O[s]","CO2[s]"),c(0,0),c(1000,1000))
ans=optimizeProb(Modified)
res=c(res,lp_stat(ans))
print(183)
Modified=addExchReact(temp,c("O2[s]","7_palmitoleic_acid[s]"),c(-1000,-1),c(0,-1))
Modified=addExchReact(Modified,c("H2O[s]","CO2[s]"),c(0,0),c(1000,1000))
ans=optimizeProb(Modified)
res=c(res,lp_stat(ans))
print(184)
Modified=addExchReact(temp,c("margaric_acid[s]","O2[s]"),c(-1,-1000),c(-1,0))
Modified=addExchReact(Modified,c("H2O[s]","CO2[s]"),c(0,0),c(1000,1000))
ans=optimizeProb(Modified)
res=c(res,lp_stat(ans))
print(185)
Modified=addExchReact(temp,c("(10Z)_heptadecenoic_acid[s]","O2[s]"),c(-1,-1000),c(-1,0))
Modified=addExchReact(Modified,c("CO2[s]","H2O[s]"),c(0,0),c(1000,1000))
ans=optimizeProb(Modified)
res=c(res,lp_stat(ans))
print(186)
Modified=addExchReact(temp,c("O2[s]","9_heptadecylenic_acid[s]"),c(-1000,-1),c(0,-1))
Modified=addExchReact(Modified,c("CO2[s]","H2O[s]"),c(0,0),c(1000,1000))
ans=optimizeProb(Modified)
res=c(res,lp_stat(ans))
print(187)
Modified=addExchReact(temp,c("stearate[s]","O2[s]"),c(-1,-1000),c(-1,0))
Modified=addExchReact(Modified,c("CO2[s]","H2O[s]"),c(0,0),c(1000,1000))
ans=optimizeProb(Modified)
res=c(res,lp_stat(ans))
print(188)
Modified=addExchReact(temp,c("O2[s]","(13Z)_octadecenoic_acid[s]"),c(-1000,-1),c(0,-1))
Modified=addExchReact(Modified,c("H2O[s]","CO2[s]"),c(0,0),c(1000,1000))
ans=optimizeProb(Modified)
res=c(res,lp_stat(ans))
print(189)
Modified=addExchReact(temp,c("O2[s]","cis_vaccenic_acid[s]"),c(-1000,-1),c(0,-1))
Modified=addExchReact(Modified,c("H2O[s]","CO2[s]"),c(0,0),c(1000,1000))
ans=optimizeProb(Modified)
res=c(res,lp_stat(ans))
print(190)
Modified=addExchReact(temp,c("O2[s]","oleate[s]"),c(-1000,-1),c(0,-1))
Modified=addExchReact(Modified,c("H2O[s]","CO2[s]"),c(0,0),c(1000,1000))
ans=optimizeProb(Modified)
res=c(res,lp_stat(ans))
print(191)
Modified=addExchReact(temp,c("elaidate[s]","O2[s]"),c(-1,-1000),c(-1,0))
Modified=addExchReact(Modified,c("CO2[s]","H2O[s]"),c(0,0),c(1000,1000))
ans=optimizeProb(Modified)
res=c(res,lp_stat(ans))
print(192)
Modified=addExchReact(temp,c("O2[s]","(7Z)_octadecenoic_acid[s]"),c(-1000,-1),c(0,-1))
Modified=addExchReact(Modified,c("H2O[s]","CO2[s]"),c(0,0),c(1000,1000))
ans=optimizeProb(Modified)
res=c(res,lp_stat(ans))
print(193)
Modified=addExchReact(temp,c("O2[s]","(6Z,9Z)_octadecadienoic_acid[s]"),c(-1000,-1),c(0,-1))
Modified=addExchReact(Modified,c("H2O[s]","CO2[s]"),c(0,0),c(1000,1000))
ans=optimizeProb(Modified)
res=c(res,lp_stat(ans))
print(194)
Modified=addExchReact(temp,c("nonadecylic_acid[s]","O2[s]"),c(-1,-1000),c(-1,0))
Modified=addExchReact(Modified,c("H2O[s]","CO2[s]"),c(0,0),c(1000,1000))
ans=optimizeProb(Modified)
res=c(res,lp_stat(ans))
print(195)
Modified=addExchReact(temp,c("O2[s]","eicosanoate[s]"),c(-1000,-1),c(0,-1))
Modified=addExchReact(Modified,c("CO2[s]","H2O[s]"),c(0,0),c(1000,1000))
ans=optimizeProb(Modified)
res=c(res,lp_stat(ans))
print(196)
Modified=addExchReact(temp,c("(13Z)_eicosenoic_acid[s]","O2[s]"),c(-1,-1000),c(-1,0))
Modified=addExchReact(Modified,c("CO2[s]","H2O[s]"),c(0,0),c(1000,1000))
ans=optimizeProb(Modified)
res=c(res,lp_stat(ans))
print(197)
Modified=addExchReact(temp,c("O2[s]","cis_gondoic_acid[s]"),c(-1000,-1),c(0,-1))
Modified=addExchReact(Modified,c("CO2[s]","H2O[s]"),c(0,0),c(1000,1000))
ans=optimizeProb(Modified)
res=c(res,lp_stat(ans))
print(198)
Modified=addExchReact(temp,c("O2[s]","9_eicosenoic_acid[s]"),c(-1000,-1),c(0,-1))
Modified=addExchReact(Modified,c("H2O[s]","CO2[s]"),c(0,0),c(1000,1000))
ans=optimizeProb(Modified)
res=c(res,lp_stat(ans))
print(199)
Modified=addExchReact(temp,c("O2[s]","8,11_eicosadienoic_acid[s]"),c(-1000,-1),c(0,-1))
Modified=addExchReact(Modified,c("CO2[s]","H2O[s]"),c(0,0),c(1000,1000))
ans=optimizeProb(Modified)
res=c(res,lp_stat(ans))
print(200)
Modified=addExchReact(temp,c("mead_acid[s]","O2[s]"),c(-1,-1000),c(-1,0))
Modified=addExchReact(Modified,c("H2O[s]","CO2[s]"),c(0,0),c(1000,1000))
ans=optimizeProb(Modified)
res=c(res,lp_stat(ans))
print(201)
Modified=addExchReact(temp,c("henicosanoic_acid[s]","O2[s]"),c(-1,-1000),c(-1,0))
Modified=addExchReact(Modified,c("CO2[s]","H2O[s]"),c(0,0),c(1000,1000))
ans=optimizeProb(Modified)
res=c(res,lp_stat(ans))
print(202)
Modified=addExchReact(temp,c("behenic_acid[s]","O2[s]"),c(-1,-1000),c(-1,0))
Modified=addExchReact(Modified,c("CO2[s]","H2O[s]"),c(0,0),c(1000,1000))
ans=optimizeProb(Modified)
res=c(res,lp_stat(ans))
print(203)
Modified=addExchReact(temp,c("cis_erucic_acid[s]","O2[s]"),c(-1,-1000),c(-1,0))
Modified=addExchReact(Modified,c("CO2[s]","H2O[s]"),c(0,0),c(1000,1000))
ans=optimizeProb(Modified)
res=c(res,lp_stat(ans))
print(204)
Modified=addExchReact(temp,c("cis_cetoleic_acid[s]","O2[s]"),c(-1,-1000),c(-1,0))
Modified=addExchReact(Modified,c("H2O[s]","CO2[s]"),c(0,0),c(1000,1000))
ans=optimizeProb(Modified)
res=c(res,lp_stat(ans))
print(205)
Modified=addExchReact(temp,c("O2[s]","tricosanoic_acid[s]"),c(-1000,-1),c(0,-1))
Modified=addExchReact(Modified,c("CO2[s]","H2O[s]"),c(0,0),c(1000,1000))
ans=optimizeProb(Modified)
res=c(res,lp_stat(ans))
print(206)
Modified=addExchReact(temp,c("lignocerate[s]","O2[s]"),c(-1,-1000),c(-1,0))
Modified=addExchReact(Modified,c("CO2[s]","H2O[s]"),c(0,0),c(1000,1000))
ans=optimizeProb(Modified)
res=c(res,lp_stat(ans))
print(207)
Modified=addExchReact(temp,c("nervonic_acid[s]","O2[s]"),c(-1,-1000),c(-1,0))
Modified=addExchReact(Modified,c("H2O[s]","CO2[s]"),c(0,0),c(1000,1000))
ans=optimizeProb(Modified)
res=c(res,lp_stat(ans))
print(208)
Modified=addExchReact(temp,c("O2[s]","cerotic_acid[s]"),c(-1000,-1),c(0,-1))
Modified=addExchReact(Modified,c("H2O[s]","CO2[s]"),c(0,0),c(1000,1000))
ans=optimizeProb(Modified)
res=c(res,lp_stat(ans))
print(209)
Modified=addExchReact(temp,c("ximenic_acid[s]","O2[s]"),c(-1,-1000),c(-1,0))
Modified=addExchReact(Modified,c("CO2[s]","H2O[s]"),c(0,0),c(1000,1000))
ans=optimizeProb(Modified)
res=c(res,lp_stat(ans))
print(210)
Modified=addExchReact(temp,c("O2[s]","linolenate[s]"),c(-1000,-1),c(0,-1))
Modified=addExchReact(Modified,c("H2O[s]","CO2[s]"),c(0,0),c(1000,1000))
ans=optimizeProb(Modified)
res=c(res,lp_stat(ans))
print(211)
Modified=addExchReact(temp,c("stearidonic_acid[s]","O2[s]"),c(-1,-1000),c(-1,0))
Modified=addExchReact(Modified,c("H2O[s]","CO2[s]"),c(0,0),c(1000,1000))
ans=optimizeProb(Modified)
res=c(res,lp_stat(ans))
print(212)
Modified=addExchReact(temp,c("O2[s]","omega_3_arachidonic_acid[s]"),c(-1000,-1),c(0,-1))
Modified=addExchReact(Modified,c("H2O[s]","CO2[s]"),c(0,0),c(1000,1000))
ans=optimizeProb(Modified)
res=c(res,lp_stat(ans))
print(213)
Modified=addExchReact(temp,c("EPA[s]","O2[s]"),c(-1,-1000),c(-1,0))
Modified=addExchReact(Modified,c("CO2[s]","H2O[s]"),c(0,0),c(1000,1000))
ans=optimizeProb(Modified)
res=c(res,lp_stat(ans))
print(214)
Modified=addExchReact(temp,c("O2[s]","DPA[s]"),c(-1000,-1),c(0,-1))
Modified=addExchReact(Modified,c("H2O[s]","CO2[s]"),c(0,0),c(1000,1000))
ans=optimizeProb(Modified)
res=c(res,lp_stat(ans))
print(215)
Modified=addExchReact(temp,c("(9Z,12Z,15Z,18Z,21Z)_TPA[s]","O2[s]"),c(-1,-1000),c(-1,0))
Modified=addExchReact(Modified,c("H2O[s]","CO2[s]"),c(0,0),c(1000,1000))
ans=optimizeProb(Modified)
res=c(res,lp_stat(ans))
print(216)
Modified=addExchReact(temp,c("(6Z,9Z,12Z,15Z,18Z,21Z)_THA[s]","O2[s]"),c(-1,-1000),c(-1,0))
Modified=addExchReact(Modified,c("CO2[s]","H2O[s]"),c(0,0),c(1000,1000))
ans=optimizeProb(Modified)
res=c(res,lp_stat(ans))
print(217)
Modified=addExchReact(temp,c("O2[s]","DHA[s]"),c(-1000,-1),c(0,-1))
Modified=addExchReact(Modified,c("H2O[s]","CO2[s]"),c(0,0),c(1000,1000))
ans=optimizeProb(Modified)
res=c(res,lp_stat(ans))
print(218)
Modified=addExchReact(temp,c("(11Z,14Z,17Z)_eicosatrienoic_acid[s]","O2[s]"),c(-1,-1000),c(-1,0))
Modified=addExchReact(Modified,c("H2O[s]","CO2[s]"),c(0,0),c(1000,1000))
ans=optimizeProb(Modified)
res=c(res,lp_stat(ans))
print(219)
Modified=addExchReact(temp,c("O2[s]","13,16,19_docosatrienoic_acid[s]"),c(-1000,-1),c(0,-1))
Modified=addExchReact(Modified,c("H2O[s]","CO2[s]"),c(0,0),c(1000,1000))
ans=optimizeProb(Modified)
res=c(res,lp_stat(ans))
print(220)
Modified=addExchReact(temp,c("10,13,16,19_docosatetraenoic_acid[s]","O2[s]"),c(-1,-1000),c(-1,0))
Modified=addExchReact(Modified,c("CO2[s]","H2O[s]"),c(0,0),c(1000,1000))
ans=optimizeProb(Modified)
res=c(res,lp_stat(ans))
print(221)
Modified=addExchReact(temp,c("O2[s]","12,15,18,21_tetracosatetraenoic_acid[s]"),c(-1000,-1),c(0,-1))
Modified=addExchReact(Modified,c("H2O[s]","CO2[s]"),c(0,0),c(1000,1000))
ans=optimizeProb(Modified)
res=c(res,lp_stat(ans))
print(222)
Modified=addExchReact(temp,c("O2[s]","linoleate[s]"),c(-1000,-1),c(0,-1))
Modified=addExchReact(Modified,c("H2O[s]","CO2[s]"),c(0,0),c(1000,1000))
ans=optimizeProb(Modified)
res=c(res,lp_stat(ans))
print(223)
Modified=addExchReact(temp,c("gamma_linolenate[s]","O2[s]"),c(-1,-1000),c(-1,0))
Modified=addExchReact(Modified,c("CO2[s]","H2O[s]"),c(0,0),c(1000,1000))
ans=optimizeProb(Modified)
res=c(res,lp_stat(ans))
print(224)
Modified=addExchReact(temp,c("O2[s]","dihomo_gamma_linolenate[s]"),c(-1000,-1),c(0,-1))
Modified=addExchReact(Modified,c("H2O[s]","CO2[s]"),c(0,0),c(1000,1000))
ans=optimizeProb(Modified)
res=c(res,lp_stat(ans))
print(225)
Modified=addExchReact(temp,c("arachidonate[s]","O2[s]"),c(-1,-1000),c(-1,0))
Modified=addExchReact(Modified,c("CO2[s]","H2O[s]"),c(0,0),c(1000,1000))
ans=optimizeProb(Modified)
res=c(res,lp_stat(ans))
print(226)
Modified=addExchReact(temp,c("adrenic_acid[s]","O2[s]"),c(-1,-1000),c(-1,0))
Modified=addExchReact(Modified,c("CO2[s]","H2O[s]"),c(0,0),c(1000,1000))
ans=optimizeProb(Modified)
res=c(res,lp_stat(ans))
print(227)
Modified=addExchReact(temp,c("(9Z,12Z,15Z,18Z)_TTA[s]","O2[s]"),c(-1,-1000),c(-1,0))
Modified=addExchReact(Modified,c("H2O[s]","CO2[s]"),c(0,0),c(1000,1000))
ans=optimizeProb(Modified)
res=c(res,lp_stat(ans))
print(228)
Modified=addExchReact(temp,c("O2[s]","(6Z,9Z,12Z,15Z,18Z)_TPA[s]"),c(-1000,-1),c(0,-1))
Modified=addExchReact(Modified,c("H2O[s]","CO2[s]"),c(0,0),c(1000,1000))
ans=optimizeProb(Modified)
res=c(res,lp_stat(ans))
print(229)
Modified=addExchReact(temp,c("(4Z,7Z,10Z,13Z,16Z)_DPA[s]","O2[s]"),c(-1,-1000),c(-1,0))
Modified=addExchReact(Modified,c("CO2[s]","H2O[s]"),c(0,0),c(1000,1000))
ans=optimizeProb(Modified)
res=c(res,lp_stat(ans))
print(230)
Modified=addExchReact(temp,c("O2[s]","(11Z,14Z)_eicosadienoic_acid[s]"),c(-1000,-1),c(0,-1))
Modified=addExchReact(Modified,c("CO2[s]","H2O[s]"),c(0,0),c(1000,1000))
ans=optimizeProb(Modified)
res=c(res,lp_stat(ans))
print(231)
Modified=addExchReact(temp,c("O2[s]","(13Z,16Z)_docosadienoic_acid[s]"),c(-1000,-1),c(0,-1))
Modified=addExchReact(Modified,c("H2O[s]","CO2[s]"),c(0,0),c(1000,1000))
ans=optimizeProb(Modified)
res=c(res,lp_stat(ans))
print(232)
Modified=addExchReact(temp,c("O2[s]","10,13,16_docosatriynoic_acid[s]"),c(-1000,-1),c(0,-1))
Modified=addExchReact(Modified,c("H2O[s]","CO2[s]"),c(0,0),c(1000,1000))
ans=optimizeProb(Modified)
res=c(res,lp_stat(ans))
print(233)
Modified=addExchReact(temp,c("linoleate[s]","linolenate[s]","glucose[s]","O2[s]"),c(-1000,-1000,-1000,-1000),c(0,0,0,0))
Modified=addExchReact(Modified,c("H2O[s]","TAG_LD_pool[c]","CO2[s]"),c(0,1,0),c(1000,1000,1000))
ans=optimizeProb(Modified)
res=c(res,lp_stat(ans))
print(234)
Modified=addExchReact(temp,c("O2[s]","Pi[s]","glucose[s]","NH3[s]","histidine[s]","valine[s]","sulfate[s]"),c(-1000,-1000,-1000,-1000,-1000,-1000,-1000),c(0,0,0,0,0,0,0))
Modified=addExchReact(Modified,c("CO2[s]","H2O[s]","urate[s]","PAPS[c]"),c(0,0,0,1),c(1000,1000,1000,1000))
ans=optimizeProb(Modified)
res=c(res,lp_stat(ans))
print(235)
Modified=addExchReact(temp,c("O2[s]","PAPS[c]"),c(-1000,-1000),c(0,0))
Modified=addExchReact(Modified,c("Pi[s]","urate[s]","H2O[s]","CO2[s]","H2S[s]"),c(0,0,0,0,0),c(1000,1000,1000,1000,1000))
ans=optimizeProb(Modified)
res=c(res,lp_stat(ans))
print(236)
Modified=addExchReact(temp,c("glucose[s]","NH3[s]","O2[s]","methionine[s]"),c(-1000,-1000,-1000,-1000),c(0,0,0,0))
Modified=addExchReact(Modified,c("CO2[s]","H2O[s]","urate[s]","SAM[c]"),c(0,0,0,1),c(1000,1000,1000,1000))
ans=optimizeProb(Modified)
res=c(res,lp_stat(ans))
print(237)
Modified=addExchReact(temp,c("NH3[s]","glucose[s]","O2[s]","methionine[s]"),c(-1000,-1000,-1000,-1000),c(0,0,0,0))
Modified=addExchReact(Modified,c("H2O[s]","GSH[c]","urate[s]","CO2[s]"),c(0,1,0,0),c(1000,1000,1000,1000))
ans=optimizeProb(Modified)
res=c(res,lp_stat(ans))
print(238)
Modified=addExchReact(temp,c("O2[s]","bilirubin[s]","Pi[s]","glucose[s]"),c(-1000,-1000,-1000,-1000),c(0,0,0,0))
Modified=addExchReact(Modified,c("CO2[s]","H2O[s]","bilirubin_bisglucuronoside[s]"),c(0,0,1),c(1000,1000,1000))
ans=optimizeProb(Modified)
res=c(res,lp_stat(ans))
print(239)
Modified=addExchReact(temp,c("glucose[s]","NH3[s]","O2[s]"),c(-1000,-1000,-1000),c(0,0,0))
Modified=addExchReact(Modified,c("urate[s]","H2O[s]","CO2[s]"),c(1,0,0),c(1000,1000,1000))
ans=optimizeProb(Modified)
res=c(res,lp_stat(ans))
print(240)
Modified=addExchReact(temp,c("ethanol[s]","O2[s]"),c(-1,-1000),c(-1,0))
Modified=addExchReact(Modified,c("H2O[s]","CO2[s]"),c(0,0),c(1000,1000))
ans=optimizeProb(Modified)
res=c(res,lp_stat(ans))
print(241)
Modified=addExchReact(temp,c("succinate[m]","O2[s]","H+[m]","NADH[m]"),c(-1,-1000,-1,-1),c(-1,0,-1,-1))
Modified=addExchReact(Modified,c("fumarate[m]","NAD+[m]","H2O[s]"),c(1,1,0),c(1,1,1000))
Modified=addReact(Modified,"NEW1",c("ATP[m]","H2O[m]","ADP[m]","Pi[m]"),c(-1,-1,1,1),lb=1,reversible=TRUE)
ans=optimizeProb(Modified)
res=c(res,lp_stat(ans))
print(242)
Modified=addExchReact(temp,c("pyruvate[m]","NAD+[m]","CoA[m]"),c(-1,-1,-1),c(-1,-1,-1))
Modified=addExchReact(Modified,c("acetyl_CoA[m]","H+[m]","CO2[s]","NADH[m]"),c(1,1,1,1),c(1,1,1,1))
ans=optimizeProb(Modified)
res=c(res,lp_stat(ans))
print(243)
Modified=addExchReact(temp,c("acetyl_CoA[m]","H2O[s]","Pi[m]","GDP[m]","NAD+[m]","ubiquinone[m]"),c(-1,-1000,-1000,-1,-3,-1),c(-1,0,0,-1,-3,-1))
Modified=addExchReact(Modified,c("ubiquinol[m]","NADH[m]","CoA[m]","GTP[m]","H+[m]","H+[c]","CO2[s]"),c(1,3,1,1,0,0,0),c(1,3,1,1,1000,1000,1000))
ans=optimizeProb(Modified)
res=c(res,lp_stat(ans))
print(244)
Modified=addExchReact(temp,c("H+[m]","ubiquinol[m]","O2[s]"),c(-1000,-1,-1000),c(0,-1,0))
Modified=addExchReact(Modified,c("H2O[s]","H+[c]","ubiquinone[m]"),c(0,6,1),c(1000,1000,1))
ans=optimizeProb(Modified)
res=c(res,lp_stat(ans))
print(245)
Modified=addExchReact(temp,c("H+[m]","ubiquinol[m]","O2[s]"),c(-1000,-1,-1000),c(0,-1,0))
Modified=addExchReact(Modified,c("H+[c]","H+[m]","H2O[s]","ubiquinone[m]"),c(0,0,0,1),c(1000,1000,1000,1))
Modified=addReact(Modified,"NEW1",c("ATP[m]","H2O[m]","ADP[m]","Pi[m]"),c(-1,-1,1,1),lb=1,reversible=TRUE)
ans=optimizeProb(Modified)
res=c(res,lp_stat(ans))
