# Supplementary material for: Remodeling adipose tissue through in silico modulation of fat storage for the prevention of type 2 diabetes
Source: BMC Syst Biol. 2017 Jun 12;11:60. doi: 10.1186/s12918-017-0438-9 (PMC5468946; doi:10.1186/s12918-017-0438-9)
Supplement: Supplementary file 3 — Graph of the effect of each gene’s deletion on both biomass and lipid droplet production compared to the wild type network when glucose and TAG uptake are restricted. Table_S1.docx. Biomass and lipid droplet constituent with stoichiometry as well as growth media definition. Table_S2.xlsx. List of metabolic tasks used to insure proper network behavior under various circumstances. Table_S3.xlsx. List of fluxes for imports and exports in the network at each time point when optimising for lipid droplet production with restrictions to the values of TAG extraction, glucose uptake and NEFA release to the experimental values from obese and lean subjects. Table_S4.xlsx. List of fluxes for imports and exports in the network at each time point when optimising for acetyl-CoA production with restrictions to the values of TAG extraction, glucose uptake and NEFA release to the experimental values from obese and lean subjects. Table_S5.xlsx. Effect of gene deletion in mouse models for the genes predicted to have an effect on adipocyte hypertrophy. Table_S6.docx. Number of genes having an increased effect on lipid droplet and biomass production in either of the adipose tissues compared to the other. Table_S7.xlsx. List of genes identified as potential targets when restricting the flux of reactions using gene fold differences between subcutaneous and visceral adipose tissues. iTC1390adip.xml and iTC1390adipRaven.xml files containing the iTC1390adip network in SDML and raven formats as described above. (ZIP 911 kb) [file 12918_2017_438_MOESM3_ESM.zip › iTC1390adip.xml]

<?xml version="1.0" encoding="UTF-8" ?><sbml xmlns="http://www.sbml.org/sbml/level2/version3" level="2" version="3"><model metaid="metaid_iTC1390adip" id="iTC1390adip" name="iTC1390adip"><notes><body xmlns="http://www.w3.org/1999/xhtml"><p>This SBML representation of the Homo sapiens adipocyte metabolic network is made available under the Creative Commons Attribution-Share Alike 3.0 Unported Licence (see <a href="http://www.creativecommons.org">www.creativecommons.org</a>).</p></body></notes>
<annotation><rdf:RDF xmlns:rdf="http://www.w3.org/1999/02/22-rdf-syntax-ns#" xmlns:dc="http://purl.org/dc/elements/1.1/" xmlns:dcterms="http://purl.org/dc/terms/" xmlns:vCard="http://www.w3.org/2001/vcard-rdf/3.0#" xmlns:bqbiol="http://biomodels.net/biology-qualifiers/" xmlns:bqmodel="http://biomodels.net/model-qualifiers/"><rdf:Description rdf:about="#metaid_iTC1390adip"><dc:creator rdf:parseType="Resource"><rdf:Bag><rdf:li rdf:parseType="Resource"><vCard:N rdf:parseType="Resource"><vCard:Family>Chenard</vCard:Family><vCard:Given>Thierry</vCard:Given></vCard:N><vCard:EMAIL>thierry.chenard@usherbrooke.ca</vCard:EMAIL><vCard:ORG><vCard:Orgname>Universite de Sherbrooke, Sherbrooke</vCard:Orgname></vCard:ORG></rdf:li></rdf:Bag></dc:creator><dcterms:created rdf:parseType="Resource"><dcterms:W3CDTF>2015-10-21T13:28:40Z</dcterms:W3CDTF></dcterms:created><dcterms:modified rdf:parseType="Resource"><dcterms:W3CDTF>2016-04-04T11:45:40Z</dcterms:W3CDTF></dcterms:modified><bqbiol:is><rdf:Bag><rdf:li rdf:resource="urn:miriam:taxonomy:9606" /></rdf:Bag></bqbiol:is></rdf:Description></rdf:RDF></annotation>
<listOfUnitDefinitions><unitDefinition id="mmol_per_gDW_per_hr"><listOfUnits><unit kind="mole" scale="-3"/><unit kind="second" multiplier="0.00027778" exponent="-1"/></listOfUnits></unitDefinition></listOfUnitDefinitions>
<listOfCompartments><compartment metaid="metaid_C_s" id="C_s" name="Extracellular" outside="C_x" spatialDimensions="3" sboTerm="SBO:0000290"><annotation><rdf:RDF xmlns:rdf="http://www.w3.org/1999/02/22-rdf-syntax-ns#" xmlns:dc="http://purl.org/dc/elements/1.1/" xmlns:dcterms="http://purl.org/dc/terms/" xmlns:vCard="http://www.w3.org/2001/vcard-rdf/3.0#" xmlns:bqbiol="http://biomodels.net/biology-qualifiers/" xmlns:bqmodel="http://biomodels.net/model-qualifiers/"><rdf:Description rdf:about="#metaid_C_s"><bqbiol:is><rdf:Bag><rdf:li rdf:resource="urn:miriam:obo.go:GO:0005576"/></rdf:Bag></bqbiol:is></rdf:Description></rdf:RDF></annotation></compartment><compartment metaid="metaid_C_p" id="C_p" name="Peroxisome" outside="C_c" spatialDimensions="3" sboTerm="SBO:0000290"><annotation><rdf:RDF xmlns:rdf="http://www.w3.org/1999/02/22-rdf-syntax-ns#" xmlns:dc="http://purl.org/dc/elements/1.1/" xmlns:dcterms="http://purl.org/dc/terms/" xmlns:vCard="http://www.w3.org/2001/vcard-rdf/3.0#" xmlns:bqbiol="http://biomodels.net/biology-qualifiers/" xmlns:bqmodel="http://biomodels.net/model-qualifiers/"><rdf:Description rdf:about="#metaid_C_p"><bqbiol:is><rdf:Bag><rdf:li rdf:resource="urn:miriam:obo.go:GO:0005777"/></rdf:Bag></bqbiol:is></rdf:Description></rdf:RDF></annotation></compartment><compartment metaid="metaid_C_m" id="C_m" name="Mitochondria" outside="C_c" spatialDimensions="3" sboTerm="SBO:0000290"><annotation><rdf:RDF xmlns:rdf="http://www.w3.org/1999/02/22-rdf-syntax-ns#" xmlns:dc="http://purl.org/dc/elements/1.1/" xmlns:dcterms="http://purl.org/dc/terms/" xmlns:vCard="http://www.w3.org/2001/vcard-rdf/3.0#" xmlns:bqbiol="http://biomodels.net/biology-qualifiers/" xmlns:bqmodel="http://biomodels.net/model-qualifiers/"><rdf:Description rdf:about="#metaid_C_m"><bqbiol:is><rdf:Bag><rdf:li rdf:resource="urn:miriam:obo.go:GO:0005739"/></rdf:Bag></bqbiol:is></rdf:Description></rdf:RDF></annotation></compartment><compartment metaid="metaid_C_c" id="C_c" name="Cytosol" outside="C_s" spatialDimensions="3" sboTerm="SBO:0000290"><annotation><rdf:RDF xmlns:rdf="http://www.w3.org/1999/02/22-rdf-syntax-ns#" xmlns:dc="http://purl.org/dc/elements/1.1/" xmlns:dcterms="http://purl.org/dc/terms/" xmlns:vCard="http://www.w3.org/2001/vcard-rdf/3.0#" xmlns:bqbiol="http://biomodels.net/biology-qualifiers/" xmlns:bqmodel="http://biomodels.net/model-qualifiers/"><rdf:Description rdf:about="#metaid_C_c"><bqbiol:is><rdf:Bag><rdf:li rdf:resource="urn:miriam:obo.go:GO:0005737"/></rdf:Bag></bqbiol:is></rdf:Description></rdf:RDF></annotation></compartment><compartment metaid="metaid_C_l" id="C_l" name="Lysosome" outside="C_c" spatialDimensions="3" sboTerm="SBO:0000290"><annotation><rdf:RDF xmlns:rdf="http://www.w3.org/1999/02/22-rdf-syntax-ns#" xmlns:dc="http://purl.org/dc/elements/1.1/" xmlns:dcterms="http://purl.org/dc/terms/" xmlns:vCard="http://www.w3.org/2001/vcard-rdf/3.0#" xmlns:bqbiol="http://biomodels.net/biology-qualifiers/" xmlns:bqmodel="http://biomodels.net/model-qualifiers/"><rdf:Description rdf:about="#metaid_C_l"><bqbiol:is><rdf:Bag><rdf:li rdf:resource="urn:miriam:obo.go:GO:0005764"/></rdf:Bag></bqbiol:is></rdf:Description></rdf:RDF></annotation></compartment><compartment metaid="metaid_C_r" id="C_r" name="Endoplasmic reticulum" outside="C_c" spatialDimensions="3" sboTerm="SBO:0000290"><annotation><rdf:RDF xmlns:rdf="http://www.w3.org/1999/02/22-rdf-syntax-ns#" xmlns:dc="http://purl.org/dc/elements/1.1/" xmlns:dcterms="http://purl.org/dc/terms/" xmlns:vCard="http://www.w3.org/2001/vcard-rdf/3.0#" xmlns:bqbiol="http://biomodels.net/biology-qualifiers/" xmlns:bqmodel="http://biomodels.net/model-qualifiers/"><rdf:Description rdf:about="#metaid_C_r"><bqbiol:is><rdf:Bag><rdf:li rdf:resource="urn:miriam:obo.go:GO:0005783"/></rdf:Bag></bqbiol:is></rdf:Description></rdf:RDF></annotation></compartment><compartment metaid="metaid_C_g" id="C_g" name="Golgi apparatus" outside="C_c" spatialDimensions="3" sboTerm="SBO:0000290"><annotation><rdf:RDF xmlns:rdf="http://www.w3.org/1999/02/22-rdf-syntax-ns#" xmlns:dc="http://purl.org/dc/elements/1.1/" xmlns:dcterms="http://purl.org/dc/terms/" xmlns:vCard="http://www.w3.org/2001/vcard-rdf/3.0#" xmlns:bqbiol="http://biomodels.net/biology-qualifiers/" xmlns:bqmodel="http://biomodels.net/model-qualifiers/"><rdf:Description rdf:about="#metaid_C_g"><bqbiol:is><rdf:Bag><rdf:li rdf:resource="urn:miriam:obo.go:GO:0005794"/></rdf:Bag></bqbiol:is></rdf:Description></rdf:RDF></annotation></compartment><compartment metaid="metaid_C_n" id="C_n" name="Nucleus" outside="C_c" spatialDimensions="3" sboTerm="SBO:0000290"><annotation><rdf:RDF xmlns:rdf="http://www.w3.org/1999/02/22-rdf-syntax-ns#" xmlns:dc="http://purl.org/dc/elements/1.1/" xmlns:dcterms="http://purl.org/dc/terms/" xmlns:vCard="http://www.w3.org/2001/vcard-rdf/3.0#" xmlns:bqbiol="http://biomodels.net/biology-qualifiers/" xmlns:bqmodel="http://biomodels.net/model-qualifiers/"><rdf:Description rdf:about="#metaid_C_n"><bqbiol:is><rdf:Bag><rdf:li rdf:resource="urn:miriam:obo.go:GO:0005634"/></rdf:Bag></bqbiol:is></rdf:Description></rdf:RDF></annotation></compartment><compartment metaid="metaid_C_x" id="C_x" name="Boundary" spatialDimensions="3" sboTerm="SBO:0000290"></compartment></listOfCompartments>
<listOfSpecies><species metaid="metaid_M_(10Z)-heptadecenoic_acid[c]" id="M_(10Z)-heptadecenoic_acid[c]" name="(10Z)-heptadecenoic acid" compartment="C_c" boundaryCondition="false" sboTerm="SBO:0000299"><notes><body xmlns="http://www.w3.org/1999/xhtml"><p>FORMULA: C17H32O2</p></body></notes><annotation><rdf:RDF xmlns:rdf="http://www.w3.org/1999/02/22_rdf_syntax_ns#" xmlns:dc="http://purl.org/dc/elements/1.1/" xmlns:dcterms="http://purl.org/dc/terms/" xmlns:vCard="http://www.w3.org/2001/vcard_rdf/3.0#" xmlns:bqbiol="http://biomodels.net/biology_qualifiers/" xmlns:bqmodel="http://biomodels.net/model_qualifiers/"><rdf:Description rdf:about="#metaid_M_(10Z)-heptadecenoic_acid[c]"><bqbiol:is><rdf:Bag><rdf:li rdf:resource="urn:miriam:lipidmaps:LMFA01030283"/></rdf:Bag></bqbiol:is></rdf:Description></rdf:RDF></annotation></species>
<species metaid="metaid_M_(10Z)-heptadecenoic_acid[l]" id="M_(10Z)-heptadecenoic_acid[l]" name="(10Z)-heptadecenoic acid" compartment="C_l" boundaryCondition="false" sboTerm="SBO:0000299"><notes><body xmlns="http://www.w3.org/1999/xhtml"><p>FORMULA: C17H32O2</p></body></notes><annotation><rdf:RDF xmlns:rdf="http://www.w3.org/1999/02/22_rdf_syntax_ns#" xmlns:dc="http://purl.org/dc/elements/1.1/" xmlns:dcterms="http://purl.org/dc/terms/" xmlns:vCard="http://www.w3.org/2001/vcard_rdf/3.0#" xmlns:bqbiol="http://biomodels.net/biology_qualifiers/" xmlns:bqmodel="http://biomodels.net/model_qualifiers/"><rdf:Description rdf:about="#metaid_M_(10Z)-heptadecenoic_acid[l]"><bqbiol:is><rdf:Bag><rdf:li rdf:resource="urn:miriam:lipidmaps:LMFA01030283"/></rdf:Bag></bqbiol:is></rdf:Description></rdf:RDF></annotation></species>
<species metaid="metaid_M_(10Z)-heptadecenoic_acid[r]" id="M_(10Z)-heptadecenoic_acid[r]" name="(10Z)-heptadecenoic acid" compartment="C_r" boundaryCondition="false" sboTerm="SBO:0000299"><notes><body xmlns="http://www.w3.org/1999/xhtml"><p>FORMULA: C17H32O2</p></body></notes><annotation><rdf:RDF xmlns:rdf="http://www.w3.org/1999/02/22_rdf_syntax_ns#" xmlns:dc="http://purl.org/dc/elements/1.1/" xmlns:dcterms="http://purl.org/dc/terms/" xmlns:vCard="http://www.w3.org/2001/vcard_rdf/3.0#" xmlns:bqbiol="http://biomodels.net/biology_qualifiers/" xmlns:bqmodel="http://biomodels.net/model_qualifiers/"><rdf:Description rdf:about="#metaid_M_(10Z)-heptadecenoic_acid[r]"><bqbiol:is><rdf:Bag><rdf:li rdf:resource="urn:miriam:lipidmaps:LMFA01030283"/></rdf:Bag></bqbiol:is></rdf:Description></rdf:RDF></annotation></species>
<species metaid="metaid_M_(10Z)-heptadecenoic_acid[s]" id="M_(10Z)-heptadecenoic_acid[s]" name="(10Z)-heptadecenoic acid" compartment="C_s" boundaryCondition="false" sboTerm="SBO:0000299"><notes><body xmlns="http://www.w3.org/1999/xhtml"><p>FORMULA: C17H32O2</p></body></notes><annotation><rdf:RDF xmlns:rdf="http://www.w3.org/1999/02/22_rdf_syntax_ns#" xmlns:dc="http://purl.org/dc/elements/1.1/" xmlns:dcterms="http://purl.org/dc/terms/" xmlns:vCard="http://www.w3.org/2001/vcard_rdf/3.0#" xmlns:bqbiol="http://biomodels.net/biology_qualifiers/" xmlns:bqmodel="http://biomodels.net/model_qualifiers/"><rdf:Description rdf:about="#metaid_M_(10Z)-heptadecenoic_acid[s]"><bqbiol:is><rdf:Bag><rdf:li rdf:resource="urn:miriam:lipidmaps:LMFA01030283"/></rdf:Bag></bqbiol:is></rdf:Description></rdf:RDF></annotation></species>
<species metaid="metaid_M_(10Z)-heptadecenoyl-CoA[c]" id="M_(10Z)-heptadecenoyl-CoA[c]" name="(10Z)-heptadecenoyl-CoA" compartment="C_c" boundaryCondition="false" sboTerm="SBO:0000299"><notes><body xmlns="http://www.w3.org/1999/xhtml"><p>FORMULA: C38H66N7O17P3S</p></body></notes></species>
<species metaid="metaid_M_(10Z)-heptadecenoyl-CoA[m]" id="M_(10Z)-heptadecenoyl-CoA[m]" name="(10Z)-heptadecenoyl-CoA" compartment="C_m" boundaryCondition="false" sboTerm="SBO:0000299"><notes><body xmlns="http://www.w3.org/1999/xhtml"><p>FORMULA: C38H66N7O17P3S</p></body></notes></species>
<species metaid="metaid_M_(10Z)-heptadecenoyl-CoA[r]" id="M_(10Z)-heptadecenoyl-CoA[r]" name="(10Z)-heptadecenoyl-CoA" compartment="C_r" boundaryCondition="false" sboTerm="SBO:0000299"><notes><body xmlns="http://www.w3.org/1999/xhtml"><p>FORMULA: C38H66N7O17P3S</p></body></notes></species>
<species metaid="metaid_M_(11R)-HPETE[c]" id="M_(11R)-HPETE[c]" name="(11R)-HPETE" compartment="C_c" boundaryCondition="false" sboTerm="SBO:0000299"><notes><body xmlns="http://www.w3.org/1999/xhtml"><p>FORMULA: C20H32O4</p></body></notes><annotation><rdf:RDF xmlns:rdf="http://www.w3.org/1999/02/22_rdf_syntax_ns#" xmlns:dc="http://purl.org/dc/elements/1.1/" xmlns:dcterms="http://purl.org/dc/terms/" xmlns:vCard="http://www.w3.org/2001/vcard_rdf/3.0#" xmlns:bqbiol="http://biomodels.net/biology_qualifiers/" xmlns:bqmodel="http://biomodels.net/model_qualifiers/"><rdf:Description rdf:about="#metaid_M_(11R)-HPETE[c]"><bqbiol:is><rdf:Bag><rdf:li rdf:resource="urn:miriam:lipidmaps:LMFA03060071"/></rdf:Bag></bqbiol:is></rdf:Description></rdf:RDF></annotation></species>
<species metaid="metaid_M_(11Z)-docosenoyl-CoA[c]" id="M_(11Z)-docosenoyl-CoA[c]" name="(11Z)-docosenoyl-CoA" compartment="C_c" boundaryCondition="false" sboTerm="SBO:0000299"><notes><body xmlns="http://www.w3.org/1999/xhtml"><p>FORMULA: C43H76N7O17P3S</p></body></notes></species>
<species metaid="metaid_M_(11Z)-docosenoyl-CoA[m]" id="M_(11Z)-docosenoyl-CoA[m]" name="(11Z)-docosenoyl-CoA" compartment="C_m" boundaryCondition="false" sboTerm="SBO:0000299"><notes><body xmlns="http://www.w3.org/1999/xhtml"><p>FORMULA: C43H76N7O17P3S</p></body></notes></species>
<species metaid="metaid_M_(11Z)-docosenoyl-CoA[r]" id="M_(11Z)-docosenoyl-CoA[r]" name="(11Z)-docosenoyl-CoA" compartment="C_r" boundaryCondition="false" sboTerm="SBO:0000299"><notes><body xmlns="http://www.w3.org/1999/xhtml"><p>FORMULA: C43H76N7O17P3S</p></body></notes></species>
<species metaid="metaid_M_(11Z)-eicosenoyl-CoA[c]" id="M_(11Z)-eicosenoyl-CoA[c]" name="(11Z)-eicosenoyl-CoA" compartment="C_c" boundaryCondition="false" sboTerm="SBO:0000299"><notes><body xmlns="http://www.w3.org/1999/xhtml"><p>FORMULA: C41H72N7O17P3S</p></body></notes><annotation><rdf:RDF xmlns:rdf="http://www.w3.org/1999/02/22_rdf_syntax_ns#" xmlns:dc="http://purl.org/dc/elements/1.1/" xmlns:dcterms="http://purl.org/dc/terms/" xmlns:vCard="http://www.w3.org/2001/vcard_rdf/3.0#" xmlns:bqbiol="http://biomodels.net/biology_qualifiers/" xmlns:bqmodel="http://biomodels.net/model_qualifiers/"><rdf:Description rdf:about="#metaid_M_(11Z)-eicosenoyl-CoA[c]"><bqbiol:is><rdf:Bag><rdf:li rdf:resource="urn:miriam:lipidmaps:LMFA07050056"/></rdf:Bag></bqbiol:is></rdf:Description></rdf:RDF></annotation></species>
<species metaid="metaid_M_(11Z)-eicosenoyl-CoA[m]" id="M_(11Z)-eicosenoyl-CoA[m]" name="(11Z)-eicosenoyl-CoA" compartment="C_m" boundaryCondition="false" sboTerm="SBO:0000299"><notes><body xmlns="http://www.w3.org/1999/xhtml"><p>FORMULA: C41H72N7O17P3S</p></body></notes><annotation><rdf:RDF xmlns:rdf="http://www.w3.org/1999/02/22_rdf_syntax_ns#" xmlns:dc="http://purl.org/dc/elements/1.1/" xmlns:dcterms="http://purl.org/dc/terms/" xmlns:vCard="http://www.w3.org/2001/vcard_rdf/3.0#" xmlns:bqbiol="http://biomodels.net/biology_qualifiers/" xmlns:bqmodel="http://biomodels.net/model_qualifiers/"><rdf:Description rdf:about="#metaid_M_(11Z)-eicosenoyl-CoA[m]"><bqbiol:is><rdf:Bag><rdf:li rdf:resource="urn:miriam:lipidmaps:LMFA07050056"/></rdf:Bag></bqbiol:is></rdf:Description></rdf:RDF></annotation></species>
<species metaid="metaid_M_(11Z)-eicosenoyl-CoA[p]" id="M_(11Z)-eicosenoyl-CoA[p]" name="(11Z)-eicosenoyl-CoA" compartment="C_p" boundaryCondition="false" sboTerm="SBO:0000299"><notes><body xmlns="http://www.w3.org/1999/xhtml"><p>FORMULA: C41H72N7O17P3S</p></body></notes><annotation><rdf:RDF xmlns:rdf="http://www.w3.org/1999/02/22_rdf_syntax_ns#" xmlns:dc="http://purl.org/dc/elements/1.1/" xmlns:dcterms="http://purl.org/dc/terms/" xmlns:vCard="http://www.w3.org/2001/vcard_rdf/3.0#" xmlns:bqbiol="http://biomodels.net/biology_qualifiers/" xmlns:bqmodel="http://biomodels.net/model_qualifiers/"><rdf:Description rdf:about="#metaid_M_(11Z)-eicosenoyl-CoA[p]"><bqbiol:is><rdf:Bag><rdf:li rdf:resource="urn:miriam:lipidmaps:LMFA07050056"/></rdf:Bag></bqbiol:is></rdf:Description></rdf:RDF></annotation></species>
<species metaid="metaid_M_(11Z)-eicosenoyl-CoA[r]" id="M_(11Z)-eicosenoyl-CoA[r]" name="(11Z)-eicosenoyl-CoA" compartment="C_r" boundaryCondition="false" sboTerm="SBO:0000299"><notes><body xmlns="http://www.w3.org/1999/xhtml"><p>FORMULA: C41H72N7O17P3S</p></body></notes><annotation><rdf:RDF xmlns:rdf="http://www.w3.org/1999/02/22_rdf_syntax_ns#" xmlns:dc="http://purl.org/dc/elements/1.1/" xmlns:dcterms="http://purl.org/dc/terms/" xmlns:vCard="http://www.w3.org/2001/vcard_rdf/3.0#" xmlns:bqbiol="http://biomodels.net/biology_qualifiers/" xmlns:bqmodel="http://biomodels.net/model_qualifiers/"><rdf:Description rdf:about="#metaid_M_(11Z)-eicosenoyl-CoA[r]"><bqbiol:is><rdf:Bag><rdf:li rdf:resource="urn:miriam:lipidmaps:LMFA07050056"/></rdf:Bag></bqbiol:is></rdf:Description></rdf:RDF></annotation></species>
<species metaid="metaid_M_(11Z,14Z)-eicosadienoic_acid[c]" id="M_(11Z,14Z)-eicosadienoic_acid[c]" name="(11Z,14Z)-eicosadienoic acid" compartment="C_c" boundaryCondition="false" sboTerm="SBO:0000299"><notes><body xmlns="http://www.w3.org/1999/xhtml"><p>FORMULA: C20H36O2</p></body></notes><annotation><rdf:RDF xmlns:rdf="http://www.w3.org/1999/02/22_rdf_syntax_ns#" xmlns:dc="http://purl.org/dc/elements/1.1/" xmlns:dcterms="http://purl.org/dc/terms/" xmlns:vCard="http://www.w3.org/2001/vcard_rdf/3.0#" xmlns:bqbiol="http://biomodels.net/biology_qualifiers/" xmlns:bqmodel="http://biomodels.net/model_qualifiers/"><rdf:Description rdf:about="#metaid_M_(11Z,14Z)-eicosadienoic_acid[c]"><bqbiol:is><rdf:Bag><rdf:li rdf:resource="urn:miriam:kegg.compound:C16525"/></rdf:Bag></bqbiol:is></rdf:Description></rdf:RDF></annotation></species>
<species metaid="metaid_M_(11Z,14Z)-eicosadienoic_acid[l]" id="M_(11Z,14Z)-eicosadienoic_acid[l]" name="(11Z,14Z)-eicosadienoic acid" compartment="C_l" boundaryCondition="false" sboTerm="SBO:0000299"><notes><body xmlns="http://www.w3.org/1999/xhtml"><p>FORMULA: C20H36O2</p></body></notes><annotation><rdf:RDF xmlns:rdf="http://www.w3.org/1999/02/22_rdf_syntax_ns#" xmlns:dc="http://purl.org/dc/elements/1.1/" xmlns:dcterms="http://purl.org/dc/terms/" xmlns:vCard="http://www.w3.org/2001/vcard_rdf/3.0#" xmlns:bqbiol="http://biomodels.net/biology_qualifiers/" xmlns:bqmodel="http://biomodels.net/model_qualifiers/"><rdf:Description rdf:about="#metaid_M_(11Z,14Z)-eicosadienoic_acid[l]"><bqbiol:is><rdf:Bag><rdf:li rdf:resource="urn:miriam:kegg.compound:C16525"/></rdf:Bag></bqbiol:is></rdf:Description></rdf:RDF></annotation></species>
<species metaid="metaid_M_(11Z,14Z)-eicosadienoic_acid[r]" id="M_(11Z,14Z)-eicosadienoic_acid[r]" name="(11Z,14Z)-eicosadienoic acid" compartment="C_r" boundaryCondition="false" sboTerm="SBO:0000299"><notes><body xmlns="http://www.w3.org/1999/xhtml"><p>FORMULA: C20H36O2</p></body></notes><annotation><rdf:RDF xmlns:rdf="http://www.w3.org/1999/02/22_rdf_syntax_ns#" xmlns:dc="http://purl.org/dc/elements/1.1/" xmlns:dcterms="http://purl.org/dc/terms/" xmlns:vCard="http://www.w3.org/2001/vcard_rdf/3.0#" xmlns:bqbiol="http://biomodels.net/biology_qualifiers/" xmlns:bqmodel="http://biomodels.net/model_qualifiers/"><rdf:Description rdf:about="#metaid_M_(11Z,14Z)-eicosadienoic_acid[r]"><bqbiol:is><rdf:Bag><rdf:li rdf:resource="urn:miriam:kegg.compound:C16525"/></rdf:Bag></bqbiol:is></rdf:Description></rdf:RDF></annotation></species>
<species metaid="metaid_M_(11Z,14Z)-eicosadienoic_acid[s]" id="M_(11Z,14Z)-eicosadienoic_acid[s]" name="(11Z,14Z)-eicosadienoic acid" compartment="C_s" boundaryCondition="false" sboTerm="SBO:0000299"><notes><body xmlns="http://www.w3.org/1999/xhtml"><p>FORMULA: C20H36O2</p></body></notes><annotation><rdf:RDF xmlns:rdf="http://www.w3.org/1999/02/22_rdf_syntax_ns#" xmlns:dc="http://purl.org/dc/elements/1.1/" xmlns:dcterms="http://purl.org/dc/terms/" xmlns:vCard="http://www.w3.org/2001/vcard_rdf/3.0#" xmlns:bqbiol="http://biomodels.net/biology_qualifiers/" xmlns:bqmodel="http://biomodels.net/model_qualifiers/"><rdf:Description rdf:about="#metaid_M_(11Z,14Z)-eicosadienoic_acid[s]"><bqbiol:is><rdf:Bag><rdf:li rdf:resource="urn:miriam:kegg.compound:C16525"/></rdf:Bag></bqbiol:is></rdf:Description></rdf:RDF></annotation></species>
<species metaid="metaid_M_(11Z,14Z)-eicosadienoyl-CoA[c]" id="M_(11Z,14Z)-eicosadienoyl-CoA[c]" name="(11Z,14Z)-eicosadienoyl-CoA" compartment="C_c" boundaryCondition="false" sboTerm="SBO:0000299"><notes><body xmlns="http://www.w3.org/1999/xhtml"><p>FORMULA: C41H70N7O17P3S</p></body></notes><annotation><rdf:RDF xmlns:rdf="http://www.w3.org/1999/02/22_rdf_syntax_ns#" xmlns:dc="http://purl.org/dc/elements/1.1/" xmlns:dcterms="http://purl.org/dc/terms/" xmlns:vCard="http://www.w3.org/2001/vcard_rdf/3.0#" xmlns:bqbiol="http://biomodels.net/biology_qualifiers/" xmlns:bqmodel="http://biomodels.net/model_qualifiers/"><rdf:Description rdf:about="#metaid_M_(11Z,14Z)-eicosadienoyl-CoA[c]"><bqbiol:is><rdf:Bag><rdf:li rdf:resource="urn:miriam:kegg.compound:C16180"/></rdf:Bag></bqbiol:is></rdf:Description></rdf:RDF></annotation></species>
<species metaid="metaid_M_(11Z,14Z)-eicosadienoyl-CoA[m]" id="M_(11Z,14Z)-eicosadienoyl-CoA[m]" name="(11Z,14Z)-eicosadienoyl-CoA" compartment="C_m" boundaryCondition="false" sboTerm="SBO:0000299"><notes><body xmlns="http://www.w3.org/1999/xhtml"><p>FORMULA: C41H70N7O17P3S</p></body></notes><annotation><rdf:RDF xmlns:rdf="http://www.w3.org/1999/02/22_rdf_syntax_ns#" xmlns:dc="http://purl.org/dc/elements/1.1/" xmlns:dcterms="http://purl.org/dc/terms/" xmlns:vCard="http://www.w3.org/2001/vcard_rdf/3.0#" xmlns:bqbiol="http://biomodels.net/biology_qualifiers/" xmlns:bqmodel="http://biomodels.net/model_qualifiers/"><rdf:Description rdf:about="#metaid_M_(11Z,14Z)-eicosadienoyl-CoA[m]"><bqbiol:is><rdf:Bag><rdf:li rdf:resource="urn:miriam:kegg.compound:C16180"/></rdf:Bag></bqbiol:is></rdf:Description></rdf:RDF></annotation></species>
<species metaid="metaid_M_(11Z,14Z)-eicosadienoyl-CoA[r]" id="M_(11Z,14Z)-eicosadienoyl-CoA[r]" name="(11Z,14Z)-eicosadienoyl-CoA" compartment="C_r" boundaryCondition="false" sboTerm="SBO:0000299"><notes><body xmlns="http://www.w3.org/1999/xhtml"><p>FORMULA: C41H70N7O17P3S</p></body></notes><annotation><rdf:RDF xmlns:rdf="http://www.w3.org/1999/02/22_rdf_syntax_ns#" xmlns:dc="http://purl.org/dc/elements/1.1/" xmlns:dcterms="http://purl.org/dc/terms/" xmlns:vCard="http://www.w3.org/2001/vcard_rdf/3.0#" xmlns:bqbiol="http://biomodels.net/biology_qualifiers/" xmlns:bqmodel="http://biomodels.net/model_qualifiers/"><rdf:Description rdf:about="#metaid_M_(11Z,14Z)-eicosadienoyl-CoA[r]"><bqbiol:is><rdf:Bag><rdf:li rdf:resource="urn:miriam:kegg.compound:C16180"/></rdf:Bag></bqbiol:is></rdf:Description></rdf:RDF></annotation></species>
<species metaid="metaid_M_(11Z,14Z,17Z)-eicosatrienoic_acid[c]" id="M_(11Z,14Z,17Z)-eicosatrienoic_acid[c]" name="(11Z,14Z,17Z)-eicosatrienoic acid" compartment="C_c" boundaryCondition="false" sboTerm="SBO:0000299"><notes><body xmlns="http://www.w3.org/1999/xhtml"><p>FORMULA: C20H34O2</p></body></notes><annotation><rdf:RDF xmlns:rdf="http://www.w3.org/1999/02/22_rdf_syntax_ns#" xmlns:dc="http://purl.org/dc/elements/1.1/" xmlns:dcterms="http://purl.org/dc/terms/" xmlns:vCard="http://www.w3.org/2001/vcard_rdf/3.0#" xmlns:bqbiol="http://biomodels.net/biology_qualifiers/" xmlns:bqmodel="http://biomodels.net/model_qualifiers/"><rdf:Description rdf:about="#metaid_M_(11Z,14Z,17Z)-eicosatrienoic_acid[c]"><bqbiol:is><rdf:Bag><rdf:li rdf:resource="urn:miriam:obo.chebi:CHEBI:53460"/></rdf:Bag></bqbiol:is></rdf:Description></rdf:RDF></annotation></species>
<species metaid="metaid_M_(11Z,14Z,17Z)-eicosatrienoic_acid[l]" id="M_(11Z,14Z,17Z)-eicosatrienoic_acid[l]" name="(11Z,14Z,17Z)-eicosatrienoic acid" compartment="C_l" boundaryCondition="false" sboTerm="SBO:0000299"><notes><body xmlns="http://www.w3.org/1999/xhtml"><p>FORMULA: C20H34O2</p></body></notes><annotation><rdf:RDF xmlns:rdf="http://www.w3.org/1999/02/22_rdf_syntax_ns#" xmlns:dc="http://purl.org/dc/elements/1.1/" xmlns:dcterms="http://purl.org/dc/terms/" xmlns:vCard="http://www.w3.org/2001/vcard_rdf/3.0#" xmlns:bqbiol="http://biomodels.net/biology_qualifiers/" xmlns:bqmodel="http://biomodels.net/model_qualifiers/"><rdf:Description rdf:about="#metaid_M_(11Z,14Z,17Z)-eicosatrienoic_acid[l]"><bqbiol:is><rdf:Bag><rdf:li rdf:resource="urn:miriam:obo.chebi:CHEBI:53460"/></rdf:Bag></bqbiol:is></rdf:Description></rdf:RDF></annotation></species>
<species metaid="metaid_M_(11Z,14Z,17Z)-eicosatrienoic_acid[r]" id="M_(11Z,14Z,17Z)-eicosatrienoic_acid[r]" name="(11Z,14Z,17Z)-eicosatrienoic acid" compartment="C_r" boundaryCondition="false" sboTerm="SBO:0000299"><notes><body xmlns="http://www.w3.org/1999/xhtml"><p>FORMULA: C20H34O2</p></body></notes><annotation><rdf:RDF xmlns:rdf="http://www.w3.org/1999/02/22_rdf_syntax_ns#" xmlns:dc="http://purl.org/dc/elements/1.1/" xmlns:dcterms="http://purl.org/dc/terms/" xmlns:vCard="http://www.w3.org/2001/vcard_rdf/3.0#" xmlns:bqbiol="http://biomodels.net/biology_qualifiers/" xmlns:bqmodel="http://biomodels.net/model_qualifiers/"><rdf:Description rdf:about="#metaid_M_(11Z,14Z,17Z)-eicosatrienoic_acid[r]"><bqbiol:is><rdf:Bag><rdf:li rdf:resource="urn:miriam:obo.chebi:CHEBI:53460"/></rdf:Bag></bqbiol:is></rdf:Description></rdf:RDF></annotation></species>
<species metaid="metaid_M_(11Z,14Z,17Z)-eicosatrienoic_acid[s]" id="M_(11Z,14Z,17Z)-eicosatrienoic_acid[s]" name="(11Z,14Z,17Z)-eicosatrienoic acid" compartment="C_s" boundaryCondition="false" sboTerm="SBO:0000299"><notes><body xmlns="http://www.w3.org/1999/xhtml"><p>FORMULA: C20H34O2</p></body></notes><annotation><rdf:RDF xmlns:rdf="http://www.w3.org/1999/02/22_rdf_syntax_ns#" xmlns:dc="http://purl.org/dc/elements/1.1/" xmlns:dcterms="http://purl.org/dc/terms/" xmlns:vCard="http://www.w3.org/2001/vcard_rdf/3.0#" xmlns:bqbiol="http://biomodels.net/biology_qualifiers/" xmlns:bqmodel="http://biomodels.net/model_qualifiers/"><rdf:Description rdf:about="#metaid_M_(11Z,14Z,17Z)-eicosatrienoic_acid[s]"><bqbiol:is><rdf:Bag><rdf:li rdf:resource="urn:miriam:obo.chebi:CHEBI:53460"/></rdf:Bag></bqbiol:is></rdf:Description></rdf:RDF></annotation></species>
<species metaid="metaid_M_(11Z,14Z,17Z)-eicosatrienoyl-CoA[c]" id="M_(11Z,14Z,17Z)-eicosatrienoyl-CoA[c]" name="(11Z,14Z,17Z)-eicosatrienoyl-CoA" compartment="C_c" boundaryCondition="false" sboTerm="SBO:0000299"><notes><body xmlns="http://www.w3.org/1999/xhtml"><p>FORMULA: C41H68N7O17P3S</p></body></notes><annotation><rdf:RDF xmlns:rdf="http://www.w3.org/1999/02/22_rdf_syntax_ns#" xmlns:dc="http://purl.org/dc/elements/1.1/" xmlns:dcterms="http://purl.org/dc/terms/" xmlns:vCard="http://www.w3.org/2001/vcard_rdf/3.0#" xmlns:bqbiol="http://biomodels.net/biology_qualifiers/" xmlns:bqmodel="http://biomodels.net/model_qualifiers/"><rdf:Description rdf:about="#metaid_M_(11Z,14Z,17Z)-eicosatrienoyl-CoA[c]"><bqbiol:is><rdf:Bag><rdf:li rdf:resource="urn:miriam:kegg.compound:C16179"/></rdf:Bag></bqbiol:is></rdf:Description></rdf:RDF></annotation></species>
<species metaid="metaid_M_(11Z,14Z,17Z)-eicosatrienoyl-CoA[m]" id="M_(11Z,14Z,17Z)-eicosatrienoyl-CoA[m]" name="(11Z,14Z,17Z)-eicosatrienoyl-CoA" compartment="C_m" boundaryCondition="false" sboTerm="SBO:0000299"><notes><body xmlns="http://www.w3.org/1999/xhtml"><p>FORMULA: C41H68N7O17P3S</p></body></notes><annotation><rdf:RDF xmlns:rdf="http://www.w3.org/1999/02/22_rdf_syntax_ns#" xmlns:dc="http://purl.org/dc/elements/1.1/" xmlns:dcterms="http://purl.org/dc/terms/" xmlns:vCard="http://www.w3.org/2001/vcard_rdf/3.0#" xmlns:bqbiol="http://biomodels.net/biology_qualifiers/" xmlns:bqmodel="http://biomodels.net/model_qualifiers/"><rdf:Description rdf:about="#metaid_M_(11Z,14Z,17Z)-eicosatrienoyl-CoA[m]"><bqbiol:is><rdf:Bag><rdf:li rdf:resource="urn:miriam:kegg.compound:C16179"/></rdf:Bag></bqbiol:is></rdf:Description></rdf:RDF></annotation></species>
<species metaid="metaid_M_(11Z,14Z,17Z)-eicosatrienoyl-CoA[r]" id="M_(11Z,14Z,17Z)-eicosatrienoyl-CoA[r]" name="(11Z,14Z,17Z)-eicosatrienoyl-CoA" compartment="C_r" boundaryCondition="false" sboTerm="SBO:0000299"><notes><body xmlns="http://www.w3.org/1999/xhtml"><p>FORMULA: C41H68N7O17P3S</p></body></notes><annotation><rdf:RDF xmlns:rdf="http://www.w3.org/1999/02/22_rdf_syntax_ns#" xmlns:dc="http://purl.org/dc/elements/1.1/" xmlns:dcterms="http://purl.org/dc/terms/" xmlns:vCard="http://www.w3.org/2001/vcard_rdf/3.0#" xmlns:bqbiol="http://biomodels.net/biology_qualifiers/" xmlns:bqmodel="http://biomodels.net/model_qualifiers/"><rdf:Description rdf:about="#metaid_M_(11Z,14Z,17Z)-eicosatrienoyl-CoA[r]"><bqbiol:is><rdf:Bag><rdf:li rdf:resource="urn:miriam:kegg.compound:C16179"/></rdf:Bag></bqbiol:is></rdf:Description></rdf:RDF></annotation></species>
<species metaid="metaid_M_(11Z,14Z,17Z)-eicosatrienoylcarnitine[c]" id="M_(11Z,14Z,17Z)-eicosatrienoylcarnitine[c]" name="(11Z,14Z,17Z)-eicosatrienoylcarnitine" compartment="C_c" boundaryCondition="false" sboTerm="SBO:0000299"><notes><body xmlns="http://www.w3.org/1999/xhtml"><p>FORMULA: C27H47NO4</p></body></notes></species>
<species metaid="metaid_M_(11Z,14Z,17Z)-eicosatrienoylcarnitine[m]" id="M_(11Z,14Z,17Z)-eicosatrienoylcarnitine[m]" name="(11Z,14Z,17Z)-eicosatrienoylcarnitine" compartment="C_m" boundaryCondition="false" sboTerm="SBO:0000299"><notes><body xmlns="http://www.w3.org/1999/xhtml"><p>FORMULA: C27H47NO4</p></body></notes></species>
<species metaid="metaid_M_(11Z,14Z,17Z)-eicosatrienoylcarnitine[r]" id="M_(11Z,14Z,17Z)-eicosatrienoylcarnitine[r]" name="(11Z,14Z,17Z)-eicosatrienoylcarnitine" compartment="C_r" boundaryCondition="false" sboTerm="SBO:0000299"><notes><body xmlns="http://www.w3.org/1999/xhtml"><p>FORMULA: C27H47NO4</p></body></notes></species>
<species metaid="metaid_M_(13E)-11alpha-hydroxy-9,15-dioxoprost-13-enoate[c]" id="M_(13E)-11alpha-hydroxy-9,15-dioxoprost-13-enoate[c]" name="(13E)-11alpha-hydroxy-9,15-dioxoprost-13-enoate" compartment="C_c" boundaryCondition="false" sboTerm="SBO:0000299"><notes><body xmlns="http://www.w3.org/1999/xhtml"><p>FORMULA: C20H32O5</p></body></notes><annotation><rdf:RDF xmlns:rdf="http://www.w3.org/1999/02/22_rdf_syntax_ns#" xmlns:dc="http://purl.org/dc/elements/1.1/" xmlns:dcterms="http://purl.org/dc/terms/" xmlns:vCard="http://www.w3.org/2001/vcard_rdf/3.0#" xmlns:bqbiol="http://biomodels.net/biology_qualifiers/" xmlns:bqmodel="http://biomodels.net/model_qualifiers/"><rdf:Description rdf:about="#metaid_M_(13E)-11alpha-hydroxy-9,15-dioxoprost-13-enoate[c]"><bqbiol:is><rdf:Bag><rdf:li rdf:resource="urn:miriam:obo.chebi:CHEBI:15548"/></rdf:Bag></bqbiol:is></rdf:Description></rdf:RDF></annotation></species>
<species metaid="metaid_M_(13E)-tetranor-16-carboxy-LTE4[p]" id="M_(13E)-tetranor-16-carboxy-LTE4[p]" name="(13E)-tetranor-16-carboxy-LTE4" compartment="C_p" boundaryCondition="false" sboTerm="SBO:0000299"><notes><body xmlns="http://www.w3.org/1999/xhtml"><p>FORMULA: C19H27NO7S</p></body></notes></species>
<species metaid="metaid_M_(13E)-tetranor-16-oxo-16-CoA-LTE4[p]" id="M_(13E)-tetranor-16-oxo-16-CoA-LTE4[p]" name="(13E)-tetranor-16-oxo-16-CoA-LTE4" compartment="C_p" boundaryCondition="false" sboTerm="SBO:0000299"><notes><body xmlns="http://www.w3.org/1999/xhtml"><p>FORMULA: C40H61N8O22P3S2</p></body></notes></species>
<species metaid="metaid_M_(13Z)-docosenoyl-CoA[c]" id="M_(13Z)-docosenoyl-CoA[c]" name="(13Z)-docosenoyl-CoA" compartment="C_c" boundaryCondition="false" sboTerm="SBO:0000299"><notes><body xmlns="http://www.w3.org/1999/xhtml"><p>FORMULA: C43H76N7O17P3S</p></body></notes><annotation><rdf:RDF xmlns:rdf="http://www.w3.org/1999/02/22_rdf_syntax_ns#" xmlns:dc="http://purl.org/dc/elements/1.1/" xmlns:dcterms="http://purl.org/dc/terms/" xmlns:vCard="http://www.w3.org/2001/vcard_rdf/3.0#" xmlns:bqbiol="http://biomodels.net/biology_qualifiers/" xmlns:bqmodel="http://biomodels.net/model_qualifiers/"><rdf:Description rdf:about="#metaid_M_(13Z)-docosenoyl-CoA[c]"><bqbiol:is><rdf:Bag><rdf:li rdf:resource="urn:miriam:kegg.compound:C16531"/></rdf:Bag></bqbiol:is></rdf:Description></rdf:RDF></annotation></species>
<species metaid="metaid_M_(13Z)-docosenoyl-CoA[m]" id="M_(13Z)-docosenoyl-CoA[m]" name="(13Z)-docosenoyl-CoA" compartment="C_m" boundaryCondition="false" sboTerm="SBO:0000299"><notes><body xmlns="http://www.w3.org/1999/xhtml"><p>FORMULA: C43H76N7O17P3S</p></body></notes><annotation><rdf:RDF xmlns:rdf="http://www.w3.org/1999/02/22_rdf_syntax_ns#" xmlns:dc="http://purl.org/dc/elements/1.1/" xmlns:dcterms="http://purl.org/dc/terms/" xmlns:vCard="http://www.w3.org/2001/vcard_rdf/3.0#" xmlns:bqbiol="http://biomodels.net/biology_qualifiers/" xmlns:bqmodel="http://biomodels.net/model_qualifiers/"><rdf:Description rdf:about="#metaid_M_(13Z)-docosenoyl-CoA[m]"><bqbiol:is><rdf:Bag><rdf:li rdf:resource="urn:miriam:kegg.compound:C16531"/></rdf:Bag></bqbiol:is></rdf:Description></rdf:RDF></annotation></species>
<species metaid="metaid_M_(13Z)-docosenoyl-CoA[p]" id="M_(13Z)-docosenoyl-CoA[p]" name="(13Z)-docosenoyl-CoA" compartment="C_p" boundaryCondition="false" sboTerm="SBO:0000299"><notes><body xmlns="http://www.w3.org/1999/xhtml"><p>FORMULA: C43H76N7O17P3S</p></body></notes><annotation><rdf:RDF xmlns:rdf="http://www.w3.org/1999/02/22_rdf_syntax_ns#" xmlns:dc="http://purl.org/dc/elements/1.1/" xmlns:dcterms="http://purl.org/dc/terms/" xmlns:vCard="http://www.w3.org/2001/vcard_rdf/3.0#" xmlns:bqbiol="http://biomodels.net/biology_qualifiers/" xmlns:bqmodel="http://biomodels.net/model_qualifiers/"><rdf:Description rdf:about="#metaid_M_(13Z)-docosenoyl-CoA[p]"><bqbiol:is><rdf:Bag><rdf:li rdf:resource="urn:miriam:kegg.compound:C16531"/></rdf:Bag></bqbiol:is></rdf:Description></rdf:RDF></annotation></species>
<species metaid="metaid_M_(13Z)-docosenoyl-CoA[r]" id="M_(13Z)-docosenoyl-CoA[r]" name="(13Z)-docosenoyl-CoA" compartment="C_r" boundaryCondition="false" sboTerm="SBO:0000299"><notes><body xmlns="http://www.w3.org/1999/xhtml"><p>FORMULA: C43H76N7O17P3S</p></body></notes><annotation><rdf:RDF xmlns:rdf="http://www.w3.org/1999/02/22_rdf_syntax_ns#" xmlns:dc="http://purl.org/dc/elements/1.1/" xmlns:dcterms="http://purl.org/dc/terms/" xmlns:vCard="http://www.w3.org/2001/vcard_rdf/3.0#" xmlns:bqbiol="http://biomodels.net/biology_qualifiers/" xmlns:bqmodel="http://biomodels.net/model_qualifiers/"><rdf:Description rdf:about="#metaid_M_(13Z)-docosenoyl-CoA[r]"><bqbiol:is><rdf:Bag><rdf:li rdf:resource="urn:miriam:kegg.compound:C16531"/></rdf:Bag></bqbiol:is></rdf:Description></rdf:RDF></annotation></species>
<species metaid="metaid_M_(13Z)-eicosenoic_acid[c]" id="M_(13Z)-eicosenoic_acid[c]" name="(13Z)-eicosenoic acid" compartment="C_c" boundaryCondition="false" sboTerm="SBO:0000299"><notes><body xmlns="http://www.w3.org/1999/xhtml"><p>FORMULA: C20H38O2</p></body></notes><annotation><rdf:RDF xmlns:rdf="http://www.w3.org/1999/02/22_rdf_syntax_ns#" xmlns:dc="http://purl.org/dc/elements/1.1/" xmlns:dcterms="http://purl.org/dc/terms/" xmlns:vCard="http://www.w3.org/2001/vcard_rdf/3.0#" xmlns:bqbiol="http://biomodels.net/biology_qualifiers/" xmlns:bqmodel="http://biomodels.net/model_qualifiers/"><rdf:Description rdf:about="#metaid_M_(13Z)-eicosenoic_acid[c]"><bqbiol:is><rdf:Bag><rdf:li rdf:resource="urn:miriam:lipidmaps:LMFA01030367"/></rdf:Bag></bqbiol:is></rdf:Description></rdf:RDF></annotation></species>
<species metaid="metaid_M_(13Z)-eicosenoic_acid[l]" id="M_(13Z)-eicosenoic_acid[l]" name="(13Z)-eicosenoic acid" compartment="C_l" boundaryCondition="false" sboTerm="SBO:0000299"><notes><body xmlns="http://www.w3.org/1999/xhtml"><p>FORMULA: C20H38O2</p></body></notes><annotation><rdf:RDF xmlns:rdf="http://www.w3.org/1999/02/22_rdf_syntax_ns#" xmlns:dc="http://purl.org/dc/elements/1.1/" xmlns:dcterms="http://purl.org/dc/terms/" xmlns:vCard="http://www.w3.org/2001/vcard_rdf/3.0#" xmlns:bqbiol="http://biomodels.net/biology_qualifiers/" xmlns:bqmodel="http://biomodels.net/model_qualifiers/"><rdf:Description rdf:about="#metaid_M_(13Z)-eicosenoic_acid[l]"><bqbiol:is><rdf:Bag><rdf:li rdf:resource="urn:miriam:lipidmaps:LMFA01030367"/></rdf:Bag></bqbiol:is></rdf:Description></rdf:RDF></annotation></species>
<species metaid="metaid_M_(13Z)-eicosenoic_acid[r]" id="M_(13Z)-eicosenoic_acid[r]" name="(13Z)-eicosenoic acid" compartment="C_r" boundaryCondition="false" sboTerm="SBO:0000299"><notes><body xmlns="http://www.w3.org/1999/xhtml"><p>FORMULA: C20H38O2</p></body></notes><annotation><rdf:RDF xmlns:rdf="http://www.w3.org/1999/02/22_rdf_syntax_ns#" xmlns:dc="http://purl.org/dc/elements/1.1/" xmlns:dcterms="http://purl.org/dc/terms/" xmlns:vCard="http://www.w3.org/2001/vcard_rdf/3.0#" xmlns:bqbiol="http://biomodels.net/biology_qualifiers/" xmlns:bqmodel="http://biomodels.net/model_qualifiers/"><rdf:Description rdf:about="#metaid_M_(13Z)-eicosenoic_acid[r]"><bqbiol:is><rdf:Bag><rdf:li rdf:resource="urn:miriam:lipidmaps:LMFA01030367"/></rdf:Bag></bqbiol:is></rdf:Description></rdf:RDF></annotation></species>
<species metaid="metaid_M_(13Z)-eicosenoic_acid[s]" id="M_(13Z)-eicosenoic_acid[s]" name="(13Z)-eicosenoic acid" compartment="C_s" boundaryCondition="false" sboTerm="SBO:0000299"><notes><body xmlns="http://www.w3.org/1999/xhtml"><p>FORMULA: C20H38O2</p></body></notes><annotation><rdf:RDF xmlns:rdf="http://www.w3.org/1999/02/22_rdf_syntax_ns#" xmlns:dc="http://purl.org/dc/elements/1.1/" xmlns:dcterms="http://purl.org/dc/terms/" xmlns:vCard="http://www.w3.org/2001/vcard_rdf/3.0#" xmlns:bqbiol="http://biomodels.net/biology_qualifiers/" xmlns:bqmodel="http://biomodels.net/model_qualifiers/"><rdf:Description rdf:about="#metaid_M_(13Z)-eicosenoic_acid[s]"><bqbiol:is><rdf:Bag><rdf:li rdf:resource="urn:miriam:lipidmaps:LMFA01030367"/></rdf:Bag></bqbiol:is></rdf:Description></rdf:RDF></annotation></species>
<species metaid="metaid_M_(13Z)-eicosenoyl-CoA[c]" id="M_(13Z)-eicosenoyl-CoA[c]" name="(13Z)-eicosenoyl-CoA" compartment="C_c" boundaryCondition="false" sboTerm="SBO:0000299"><notes><body xmlns="http://www.w3.org/1999/xhtml"><p>FORMULA: C41H72N7O17P3S</p></body></notes></species>
<species metaid="metaid_M_(13Z)-eicosenoyl-CoA[m]" id="M_(13Z)-eicosenoyl-CoA[m]" name="(13Z)-eicosenoyl-CoA" compartment="C_m" boundaryCondition="false" sboTerm="SBO:0000299"><notes><body xmlns="http://www.w3.org/1999/xhtml"><p>FORMULA: C41H72N7O17P3S</p></body></notes></species>
<species metaid="metaid_M_(13Z)-eicosenoyl-CoA[p]" id="M_(13Z)-eicosenoyl-CoA[p]" name="(13Z)-eicosenoyl-CoA" compartment="C_p" boundaryCondition="false" sboTerm="SBO:0000299"><notes><body xmlns="http://www.w3.org/1999/xhtml"><p>FORMULA: C41H72N7O17P3S</p></body></notes></species>
<species metaid="metaid_M_(13Z)-eicosenoyl-CoA[r]" id="M_(13Z)-eicosenoyl-CoA[r]" name="(13Z)-eicosenoyl-CoA" compartment="C_r" boundaryCondition="false" sboTerm="SBO:0000299"><notes><body xmlns="http://www.w3.org/1999/xhtml"><p>FORMULA: C41H72N7O17P3S</p></body></notes></species>
<species metaid="metaid_M_(13Z)-octadecenoic_acid[c]" id="M_(13Z)-octadecenoic_acid[c]" name="(13Z)-octadecenoic acid" compartment="C_c" boundaryCondition="false" sboTerm="SBO:0000299"><notes><body xmlns="http://www.w3.org/1999/xhtml"><p>FORMULA: C18H34O2</p></body></notes><annotation><rdf:RDF xmlns:rdf="http://www.w3.org/1999/02/22_rdf_syntax_ns#" xmlns:dc="http://purl.org/dc/elements/1.1/" xmlns:dcterms="http://purl.org/dc/terms/" xmlns:vCard="http://www.w3.org/2001/vcard_rdf/3.0#" xmlns:bqbiol="http://biomodels.net/biology_qualifiers/" xmlns:bqmodel="http://biomodels.net/model_qualifiers/"><rdf:Description rdf:about="#metaid_M_(13Z)-octadecenoic_acid[c]"><bqbiol:is><rdf:Bag><rdf:li rdf:resource="urn:miriam:lipidmaps:LMFA01030290"/></rdf:Bag></bqbiol:is></rdf:Description></rdf:RDF></annotation></species>
<species metaid="metaid_M_(13Z)-octadecenoic_acid[l]" id="M_(13Z)-octadecenoic_acid[l]" name="(13Z)-octadecenoic acid" compartment="C_l" boundaryCondition="false" sboTerm="SBO:0000299"><notes><body xmlns="http://www.w3.org/1999/xhtml"><p>FORMULA: C18H34O2</p></body></notes><annotation><rdf:RDF xmlns:rdf="http://www.w3.org/1999/02/22_rdf_syntax_ns#" xmlns:dc="http://purl.org/dc/elements/1.1/" xmlns:dcterms="http://purl.org/dc/terms/" xmlns:vCard="http://www.w3.org/2001/vcard_rdf/3.0#" xmlns:bqbiol="http://biomodels.net/biology_qualifiers/" xmlns:bqmodel="http://biomodels.net/model_qualifiers/"><rdf:Description rdf:about="#metaid_M_(13Z)-octadecenoic_acid[l]"><bqbiol:is><rdf:Bag><rdf:li rdf:resource="urn:miriam:lipidmaps:LMFA01030290"/></rdf:Bag></bqbiol:is></rdf:Description></rdf:RDF></annotation></species>
<species metaid="metaid_M_(13Z)-octadecenoic_acid[r]" id="M_(13Z)-octadecenoic_acid[r]" name="(13Z)-octadecenoic acid" compartment="C_r" boundaryCondition="false" sboTerm="SBO:0000299"><notes><body xmlns="http://www.w3.org/1999/xhtml"><p>FORMULA: C18H34O2</p></body></notes><annotation><rdf:RDF xmlns:rdf="http://www.w3.org/1999/02/22_rdf_syntax_ns#" xmlns:dc="http://purl.org/dc/elements/1.1/" xmlns:dcterms="http://purl.org/dc/terms/" xmlns:vCard="http://www.w3.org/2001/vcard_rdf/3.0#" xmlns:bqbiol="http://biomodels.net/biology_qualifiers/" xmlns:bqmodel="http://biomodels.net/model_qualifiers/"><rdf:Description rdf:about="#metaid_M_(13Z)-octadecenoic_acid[r]"><bqbiol:is><rdf:Bag><rdf:li rdf:resource="urn:miriam:lipidmaps:LMFA01030290"/></rdf:Bag></bqbiol:is></rdf:Description></rdf:RDF></annotation></species>
<species metaid="metaid_M_(13Z)-octadecenoic_acid[s]" id="M_(13Z)-octadecenoic_acid[s]" name="(13Z)-octadecenoic acid" compartment="C_s" boundaryCondition="false" sboTerm="SBO:0000299"><notes><body xmlns="http://www.w3.org/1999/xhtml"><p>FORMULA: C18H34O2</p></body></notes><annotation><rdf:RDF xmlns:rdf="http://www.w3.org/1999/02/22_rdf_syntax_ns#" xmlns:dc="http://purl.org/dc/elements/1.1/" xmlns:dcterms="http://purl.org/dc/terms/" xmlns:vCard="http://www.w3.org/2001/vcard_rdf/3.0#" xmlns:bqbiol="http://biomodels.net/biology_qualifiers/" xmlns:bqmodel="http://biomodels.net/model_qualifiers/"><rdf:Description rdf:about="#metaid_M_(13Z)-octadecenoic_acid[s]"><bqbiol:is><rdf:Bag><rdf:li rdf:resource="urn:miriam:lipidmaps:LMFA01030290"/></rdf:Bag></bqbiol:is></rdf:Description></rdf:RDF></annotation></species>
<species metaid="metaid_M_(13Z)-octadecenoyl-CoA[c]" id="M_(13Z)-octadecenoyl-CoA[c]" name="(13Z)-octadecenoyl-CoA" compartment="C_c" boundaryCondition="false" sboTerm="SBO:0000299"><notes><body xmlns="http://www.w3.org/1999/xhtml"><p>FORMULA: C39H68N7O17P3S</p></body></notes></species>
<species metaid="metaid_M_(13Z)-octadecenoyl-CoA[m]" id="M_(13Z)-octadecenoyl-CoA[m]" name="(13Z)-octadecenoyl-CoA" compartment="C_m" boundaryCondition="false" sboTerm="SBO:0000299"><notes><body xmlns="http://www.w3.org/1999/xhtml"><p>FORMULA: C39H68N7O17P3S</p></body></notes></species>
<species metaid="metaid_M_(13Z)-octadecenoyl-CoA[r]" id="M_(13Z)-octadecenoyl-CoA[r]" name="(13Z)-octadecenoyl-CoA" compartment="C_r" boundaryCondition="false" sboTerm="SBO:0000299"><notes><body xmlns="http://www.w3.org/1999/xhtml"><p>FORMULA: C39H68N7O17P3S</p></body></notes></species>
<species metaid="metaid_M_(13Z,16Z)-docosadienoic_acid[c]" id="M_(13Z,16Z)-docosadienoic_acid[c]" name="(13Z,16Z)-docosadienoic acid" compartment="C_c" boundaryCondition="false" sboTerm="SBO:0000299"><notes><body xmlns="http://www.w3.org/1999/xhtml"><p>FORMULA: C22H40O2</p></body></notes><annotation><rdf:RDF xmlns:rdf="http://www.w3.org/1999/02/22_rdf_syntax_ns#" xmlns:dc="http://purl.org/dc/elements/1.1/" xmlns:dcterms="http://purl.org/dc/terms/" xmlns:vCard="http://www.w3.org/2001/vcard_rdf/3.0#" xmlns:bqbiol="http://biomodels.net/biology_qualifiers/" xmlns:bqmodel="http://biomodels.net/model_qualifiers/"><rdf:Description rdf:about="#metaid_M_(13Z,16Z)-docosadienoic_acid[c]"><bqbiol:is><rdf:Bag><rdf:li rdf:resource="urn:miriam:kegg.compound:C16533"/></rdf:Bag></bqbiol:is></rdf:Description></rdf:RDF></annotation></species>
<species metaid="metaid_M_(13Z,16Z)-docosadienoic_acid[l]" id="M_(13Z,16Z)-docosadienoic_acid[l]" name="(13Z,16Z)-docosadienoic acid" compartment="C_l" boundaryCondition="false" sboTerm="SBO:0000299"><notes><body xmlns="http://www.w3.org/1999/xhtml"><p>FORMULA: C22H40O2</p></body></notes><annotation><rdf:RDF xmlns:rdf="http://www.w3.org/1999/02/22_rdf_syntax_ns#" xmlns:dc="http://purl.org/dc/elements/1.1/" xmlns:dcterms="http://purl.org/dc/terms/" xmlns:vCard="http://www.w3.org/2001/vcard_rdf/3.0#" xmlns:bqbiol="http://biomodels.net/biology_qualifiers/" xmlns:bqmodel="http://biomodels.net/model_qualifiers/"><rdf:Description rdf:about="#metaid_M_(13Z,16Z)-docosadienoic_acid[l]"><bqbiol:is><rdf:Bag><rdf:li rdf:resource="urn:miriam:kegg.compound:C16533"/></rdf:Bag></bqbiol:is></rdf:Description></rdf:RDF></annotation></species>
<species metaid="metaid_M_(13Z,16Z)-docosadienoic_acid[r]" id="M_(13Z,16Z)-docosadienoic_acid[r]" name="(13Z,16Z)-docosadienoic acid" compartment="C_r" boundaryCondition="false" sboTerm="SBO:0000299"><notes><body xmlns="http://www.w3.org/1999/xhtml"><p>FORMULA: C22H40O2</p></body></notes><annotation><rdf:RDF xmlns:rdf="http://www.w3.org/1999/02/22_rdf_syntax_ns#" xmlns:dc="http://purl.org/dc/elements/1.1/" xmlns:dcterms="http://purl.org/dc/terms/" xmlns:vCard="http://www.w3.org/2001/vcard_rdf/3.0#" xmlns:bqbiol="http://biomodels.net/biology_qualifiers/" xmlns:bqmodel="http://biomodels.net/model_qualifiers/"><rdf:Description rdf:about="#metaid_M_(13Z,16Z)-docosadienoic_acid[r]"><bqbiol:is><rdf:Bag><rdf:li rdf:resource="urn:miriam:kegg.compound:C16533"/></rdf:Bag></bqbiol:is></rdf:Description></rdf:RDF></annotation></species>
<species metaid="metaid_M_(13Z,16Z)-docosadienoic_acid[s]" id="M_(13Z,16Z)-docosadienoic_acid[s]" name="(13Z,16Z)-docosadienoic acid" compartment="C_s" boundaryCondition="false" sboTerm="SBO:0000299"><notes><body xmlns="http://www.w3.org/1999/xhtml"><p>FORMULA: C22H40O2</p></body></notes><annotation><rdf:RDF xmlns:rdf="http://www.w3.org/1999/02/22_rdf_syntax_ns#" xmlns:dc="http://purl.org/dc/elements/1.1/" xmlns:dcterms="http://purl.org/dc/terms/" xmlns:vCard="http://www.w3.org/2001/vcard_rdf/3.0#" xmlns:bqbiol="http://biomodels.net/biology_qualifiers/" xmlns:bqmodel="http://biomodels.net/model_qualifiers/"><rdf:Description rdf:about="#metaid_M_(13Z,16Z)-docosadienoic_acid[s]"><bqbiol:is><rdf:Bag><rdf:li rdf:resource="urn:miriam:kegg.compound:C16533"/></rdf:Bag></bqbiol:is></rdf:Description></rdf:RDF></annotation></species>
<species metaid="metaid_M_(13Z,16Z)-docosadienoyl-CoA[c]" id="M_(13Z,16Z)-docosadienoyl-CoA[c]" name="(13Z,16Z)-docosadienoyl-CoA" compartment="C_c" boundaryCondition="false" sboTerm="SBO:0000299"><notes><body xmlns="http://www.w3.org/1999/xhtml"><p>FORMULA: C43H74N7O17P3S</p></body></notes><annotation><rdf:RDF xmlns:rdf="http://www.w3.org/1999/02/22_rdf_syntax_ns#" xmlns:dc="http://purl.org/dc/elements/1.1/" xmlns:dcterms="http://purl.org/dc/terms/" xmlns:vCard="http://www.w3.org/2001/vcard_rdf/3.0#" xmlns:bqbiol="http://biomodels.net/biology_qualifiers/" xmlns:bqmodel="http://biomodels.net/model_qualifiers/"><rdf:Description rdf:about="#metaid_M_(13Z,16Z)-docosadienoyl-CoA[c]"><bqbiol:is><rdf:Bag><rdf:li rdf:resource="urn:miriam:kegg.compound:C16645"/></rdf:Bag></bqbiol:is></rdf:Description></rdf:RDF></annotation></species>
<species metaid="metaid_M_(13Z,16Z)-docosadienoyl-CoA[m]" id="M_(13Z,16Z)-docosadienoyl-CoA[m]" name="(13Z,16Z)-docosadienoyl-CoA" compartment="C_m" boundaryCondition="false" sboTerm="SBO:0000299"><notes><body xmlns="http://www.w3.org/1999/xhtml"><p>FORMULA: C43H74N7O17P3S</p></body></notes><annotation><rdf:RDF xmlns:rdf="http://www.w3.org/1999/02/22_rdf_syntax_ns#" xmlns:dc="http://purl.org/dc/elements/1.1/" xmlns:dcterms="http://purl.org/dc/terms/" xmlns:vCard="http://www.w3.org/2001/vcard_rdf/3.0#" xmlns:bqbiol="http://biomodels.net/biology_qualifiers/" xmlns:bqmodel="http://biomodels.net/model_qualifiers/"><rdf:Description rdf:about="#metaid_M_(13Z,16Z)-docosadienoyl-CoA[m]"><bqbiol:is><rdf:Bag><rdf:li rdf:resource="urn:miriam:kegg.compound:C16645"/></rdf:Bag></bqbiol:is></rdf:Description></rdf:RDF></annotation></species>
<species metaid="metaid_M_(13Z,16Z)-docosadienoyl-CoA[r]" id="M_(13Z,16Z)-docosadienoyl-CoA[r]" name="(13Z,16Z)-docosadienoyl-CoA" compartment="C_r" boundaryCondition="false" sboTerm="SBO:0000299"><notes><body xmlns="http://www.w3.org/1999/xhtml"><p>FORMULA: C43H74N7O17P3S</p></body></notes><annotation><rdf:RDF xmlns:rdf="http://www.w3.org/1999/02/22_rdf_syntax_ns#" xmlns:dc="http://purl.org/dc/elements/1.1/" xmlns:dcterms="http://purl.org/dc/terms/" xmlns:vCard="http://www.w3.org/2001/vcard_rdf/3.0#" xmlns:bqbiol="http://biomodels.net/biology_qualifiers/" xmlns:bqmodel="http://biomodels.net/model_qualifiers/"><rdf:Description rdf:about="#metaid_M_(13Z,16Z)-docosadienoyl-CoA[r]"><bqbiol:is><rdf:Bag><rdf:li rdf:resource="urn:miriam:kegg.compound:C16645"/></rdf:Bag></bqbiol:is></rdf:Description></rdf:RDF></annotation></species>
<species metaid="metaid_M_(13Z,16Z)-docosadienoylcarnitine[c]" id="M_(13Z,16Z)-docosadienoylcarnitine[c]" name="(13Z,16Z)-docosadienoylcarnitine" compartment="C_c" boundaryCondition="false" sboTerm="SBO:0000299"><notes><body xmlns="http://www.w3.org/1999/xhtml"><p>FORMULA: C29H53NO4</p></body></notes></species>
<species metaid="metaid_M_(13Z,16Z)-docosadienoylcarnitine[m]" id="M_(13Z,16Z)-docosadienoylcarnitine[m]" name="(13Z,16Z)-docosadienoylcarnitine" compartment="C_m" boundaryCondition="false" sboTerm="SBO:0000299"><notes><body xmlns="http://www.w3.org/1999/xhtml"><p>FORMULA: C29H53NO4</p></body></notes></species>
<species metaid="metaid_M_(13Z,16Z)-docosadienoylcarnitine[r]" id="M_(13Z,16Z)-docosadienoylcarnitine[r]" name="(13Z,16Z)-docosadienoylcarnitine" compartment="C_r" boundaryCondition="false" sboTerm="SBO:0000299"><notes><body xmlns="http://www.w3.org/1999/xhtml"><p>FORMULA: C29H53NO4</p></body></notes></species>
<species metaid="metaid_M_(15Z)-tetracosenoyl-CoA[c]" id="M_(15Z)-tetracosenoyl-CoA[c]" name="(15Z)-tetracosenoyl-CoA" compartment="C_c" boundaryCondition="false" sboTerm="SBO:0000299"><notes><body xmlns="http://www.w3.org/1999/xhtml"><p>FORMULA: C45H80N7O17P3S</p></body></notes><annotation><rdf:RDF xmlns:rdf="http://www.w3.org/1999/02/22_rdf_syntax_ns#" xmlns:dc="http://purl.org/dc/elements/1.1/" xmlns:dcterms="http://purl.org/dc/terms/" xmlns:vCard="http://www.w3.org/2001/vcard_rdf/3.0#" xmlns:bqbiol="http://biomodels.net/biology_qualifiers/" xmlns:bqmodel="http://biomodels.net/model_qualifiers/"><rdf:Description rdf:about="#metaid_M_(15Z)-tetracosenoyl-CoA[c]"><bqbiol:is><rdf:Bag><rdf:li rdf:resource="urn:miriam:kegg.compound:C16532"/></rdf:Bag></bqbiol:is></rdf:Description></rdf:RDF></annotation></species>
<species metaid="metaid_M_(15Z)-tetracosenoyl-CoA[p]" id="M_(15Z)-tetracosenoyl-CoA[p]" name="(15Z)-tetracosenoyl-CoA" compartment="C_p" boundaryCondition="false" sboTerm="SBO:0000299"><notes><body xmlns="http://www.w3.org/1999/xhtml"><p>FORMULA: C45H80N7O17P3S</p></body></notes><annotation><rdf:RDF xmlns:rdf="http://www.w3.org/1999/02/22_rdf_syntax_ns#" xmlns:dc="http://purl.org/dc/elements/1.1/" xmlns:dcterms="http://purl.org/dc/terms/" xmlns:vCard="http://www.w3.org/2001/vcard_rdf/3.0#" xmlns:bqbiol="http://biomodels.net/biology_qualifiers/" xmlns:bqmodel="http://biomodels.net/model_qualifiers/"><rdf:Description rdf:about="#metaid_M_(15Z)-tetracosenoyl-CoA[p]"><bqbiol:is><rdf:Bag><rdf:li rdf:resource="urn:miriam:kegg.compound:C16532"/></rdf:Bag></bqbiol:is></rdf:Description></rdf:RDF></annotation></species>
<species metaid="metaid_M_(15Z)-tetracosenoyl-CoA[r]" id="M_(15Z)-tetracosenoyl-CoA[r]" name="(15Z)-tetracosenoyl-CoA" compartment="C_r" boundaryCondition="false" sboTerm="SBO:0000299"><notes><body xmlns="http://www.w3.org/1999/xhtml"><p>FORMULA: C45H80N7O17P3S</p></body></notes><annotation><rdf:RDF xmlns:rdf="http://www.w3.org/1999/02/22_rdf_syntax_ns#" xmlns:dc="http://purl.org/dc/elements/1.1/" xmlns:dcterms="http://purl.org/dc/terms/" xmlns:vCard="http://www.w3.org/2001/vcard_rdf/3.0#" xmlns:bqbiol="http://biomodels.net/biology_qualifiers/" xmlns:bqmodel="http://biomodels.net/model_qualifiers/"><rdf:Description rdf:about="#metaid_M_(15Z)-tetracosenoyl-CoA[r]"><bqbiol:is><rdf:Bag><rdf:li rdf:resource="urn:miriam:kegg.compound:C16532"/></rdf:Bag></bqbiol:is></rdf:Description></rdf:RDF></annotation></species>
<species metaid="metaid_M_(15Z)-tetracosenoylcarnitine[c]" id="M_(15Z)-tetracosenoylcarnitine[c]" name="(15Z)-tetracosenoylcarnitine" compartment="C_c" boundaryCondition="false" sboTerm="SBO:0000299"><notes><body xmlns="http://www.w3.org/1999/xhtml"><p>FORMULA: C31H59NO4</p></body></notes></species>
<species metaid="metaid_M_(15Z)-tetracosenoylcarnitine[r]" id="M_(15Z)-tetracosenoylcarnitine[r]" name="(15Z)-tetracosenoylcarnitine" compartment="C_r" boundaryCondition="false" sboTerm="SBO:0000299"><notes><body xmlns="http://www.w3.org/1999/xhtml"><p>FORMULA: C31H59NO4</p></body></notes></species>
<species metaid="metaid_M_(18E)-20-oxo-20-CoA-LTB4[m]" id="M_(18E)-20-oxo-20-CoA-LTB4[m]" name="(18E)-20-oxo-20-CoA-LTB4" compartment="C_m" boundaryCondition="false" sboTerm="SBO:0000299"><notes><body xmlns="http://www.w3.org/1999/xhtml"><p>FORMULA: C41H62N7O21P3S</p></body></notes></species>
<species metaid="metaid_M_(18E)-20-oxo-20-CoA-LTB4[p]" id="M_(18E)-20-oxo-20-CoA-LTB4[p]" name="(18E)-20-oxo-20-CoA-LTB4" compartment="C_p" boundaryCondition="false" sboTerm="SBO:0000299"><notes><body xmlns="http://www.w3.org/1999/xhtml"><p>FORMULA: C41H62N7O21P3S</p></body></notes></species>
<species metaid="metaid_M_(18E)-20-oxo-20-CoA-LTE4[p]" id="M_(18E)-20-oxo-20-CoA-LTE4[p]" name="(18E)-20-oxo-20-CoA-LTE4" compartment="C_p" boundaryCondition="false" sboTerm="SBO:0000299"><notes><body xmlns="http://www.w3.org/1999/xhtml"><p>FORMULA: C44H67N8O22P3S2</p></body></notes></species>
<species metaid="metaid_M_(18R)-HEPE[c]" id="M_(18R)-HEPE[c]" name="(18R)-HEPE" compartment="C_c" boundaryCondition="false" sboTerm="SBO:0000299"><notes><body xmlns="http://www.w3.org/1999/xhtml"><p>FORMULA: C20H30O3</p></body></notes></species>
<species metaid="metaid_M_(18R)-hydroxy-(5Z,8Z,11Z,14Z,16E)-eicosapentaenoic_acid[c]" id="M_(18R)-hydroxy-(5Z,8Z,11Z,14Z,16E)-eicosapentaenoic_acid[c]" name="(18R)-hydroxy-(5Z,8Z,11Z,14Z,16E)-eicosapentaenoic acid" compartment="C_c" boundaryCondition="false" sboTerm="SBO:0000299"><notes><body xmlns="http://www.w3.org/1999/xhtml"><p>FORMULA: C20H30O3</p></body></notes><annotation><rdf:RDF xmlns:rdf="http://www.w3.org/1999/02/22_rdf_syntax_ns#" xmlns:dc="http://purl.org/dc/elements/1.1/" xmlns:dcterms="http://purl.org/dc/terms/" xmlns:vCard="http://www.w3.org/2001/vcard_rdf/3.0#" xmlns:bqbiol="http://biomodels.net/biology_qualifiers/" xmlns:bqmodel="http://biomodels.net/model_qualifiers/"><rdf:Description rdf:about="#metaid_M_(18R)-hydroxy-(5Z,8Z,11Z,14Z,16E)-eicosapentaenoic_acid[c]"><bqbiol:is><rdf:Bag><rdf:li rdf:resource="urn:miriam:lipidmaps:LMFA03070025"/></rdf:Bag></bqbiol:is></rdf:Description></rdf:RDF></annotation></species>
<species metaid="metaid_M_(2E)-decenoyl-CoA[m]" id="M_(2E)-decenoyl-CoA[m]" name="(2E)-decenoyl-CoA" compartment="C_m" boundaryCondition="false" sboTerm="SBO:0000299"><notes><body xmlns="http://www.w3.org/1999/xhtml"><p>FORMULA: C31H52N7O17P3S</p></body></notes><annotation><rdf:RDF xmlns:rdf="http://www.w3.org/1999/02/22_rdf_syntax_ns#" xmlns:dc="http://purl.org/dc/elements/1.1/" xmlns:dcterms="http://purl.org/dc/terms/" xmlns:vCard="http://www.w3.org/2001/vcard_rdf/3.0#" xmlns:bqbiol="http://biomodels.net/biology_qualifiers/" xmlns:bqmodel="http://biomodels.net/model_qualifiers/"><rdf:Description rdf:about="#metaid_M_(2E)-decenoyl-CoA[m]"><bqbiol:is><rdf:Bag><rdf:li rdf:resource="urn:miriam:obo.chebi:CHEBI:10723"/></rdf:Bag></bqbiol:is></rdf:Description></rdf:RDF></annotation></species>
<species metaid="metaid_M_(2E)-decenoyl-CoA[p]" id="M_(2E)-decenoyl-CoA[p]" name="(2E)-decenoyl-CoA" compartment="C_p" boundaryCondition="false" sboTerm="SBO:0000299"><notes><body xmlns="http://www.w3.org/1999/xhtml"><p>FORMULA: C31H52N7O17P3S</p></body></notes><annotation><rdf:RDF xmlns:rdf="http://www.w3.org/1999/02/22_rdf_syntax_ns#" xmlns:dc="http://purl.org/dc/elements/1.1/" xmlns:dcterms="http://purl.org/dc/terms/" xmlns:vCard="http://www.w3.org/2001/vcard_rdf/3.0#" xmlns:bqbiol="http://biomodels.net/biology_qualifiers/" xmlns:bqmodel="http://biomodels.net/model_qualifiers/"><rdf:Description rdf:about="#metaid_M_(2E)-decenoyl-CoA[p]"><bqbiol:is><rdf:Bag><rdf:li rdf:resource="urn:miriam:obo.chebi:CHEBI:10723"/></rdf:Bag></bqbiol:is></rdf:Description></rdf:RDF></annotation></species>
<species metaid="metaid_M_(2E)-decenoyl-[ACP][c]" id="M_(2E)-decenoyl-[ACP][c]" name="(2E)-decenoyl-[ACP]" compartment="C_c" boundaryCondition="false" sboTerm="SBO:0000299"><notes><body xmlns="http://www.w3.org/1999/xhtml"><p>FORMULA: C10H17OSR</p></body></notes><annotation><rdf:RDF xmlns:rdf="http://www.w3.org/1999/02/22_rdf_syntax_ns#" xmlns:dc="http://purl.org/dc/elements/1.1/" xmlns:dcterms="http://purl.org/dc/terms/" xmlns:vCard="http://www.w3.org/2001/vcard_rdf/3.0#" xmlns:bqbiol="http://biomodels.net/biology_qualifiers/" xmlns:bqmodel="http://biomodels.net/model_qualifiers/"><rdf:Description rdf:about="#metaid_M_(2E)-decenoyl-[ACP][c]"><bqbiol:is><rdf:Bag><rdf:li rdf:resource="urn:miriam:kegg.compound:C05754"/></rdf:Bag></bqbiol:is></rdf:Description></rdf:RDF></annotation></species>
<species metaid="metaid_M_(2E)-docosenoyl-CoA[c]" id="M_(2E)-docosenoyl-CoA[c]" name="(2E)-docosenoyl-CoA" compartment="C_c" boundaryCondition="false" sboTerm="SBO:0000299"><notes><body xmlns="http://www.w3.org/1999/xhtml"><p>FORMULA: C43H76N7O17P3S</p></body></notes></species>
<species metaid="metaid_M_(2E)-docosenoyl-CoA[m]" id="M_(2E)-docosenoyl-CoA[m]" name="(2E)-docosenoyl-CoA" compartment="C_m" boundaryCondition="false" sboTerm="SBO:0000299"><notes><body xmlns="http://www.w3.org/1999/xhtml"><p>FORMULA: C43H76N7O17P3S</p></body></notes></species>
<species metaid="metaid_M_(2E)-docosenoyl-CoA[p]" id="M_(2E)-docosenoyl-CoA[p]" name="(2E)-docosenoyl-CoA" compartment="C_p" boundaryCondition="false" sboTerm="SBO:0000299"><notes><body xmlns="http://www.w3.org/1999/xhtml"><p>FORMULA: C43H76N7O17P3S</p></body></notes></species>
<species metaid="metaid_M_(2E)-dodecenoyl-CoA[m]" id="M_(2E)-dodecenoyl-CoA[m]" name="(2E)-dodecenoyl-CoA" compartment="C_m" boundaryCondition="false" sboTerm="SBO:0000299"><notes><body xmlns="http://www.w3.org/1999/xhtml"><p>FORMULA: C33H56N7O17P3S</p></body></notes><annotation><rdf:RDF xmlns:rdf="http://www.w3.org/1999/02/22_rdf_syntax_ns#" xmlns:dc="http://purl.org/dc/elements/1.1/" xmlns:dcterms="http://purl.org/dc/terms/" xmlns:vCard="http://www.w3.org/2001/vcard_rdf/3.0#" xmlns:bqbiol="http://biomodels.net/biology_qualifiers/" xmlns:bqmodel="http://biomodels.net/model_qualifiers/"><rdf:Description rdf:about="#metaid_M_(2E)-dodecenoyl-CoA[m]"><bqbiol:is><rdf:Bag><rdf:li rdf:resource="urn:miriam:obo.chebi:CHEBI:15471"/></rdf:Bag></bqbiol:is></rdf:Description></rdf:RDF></annotation></species>
<species metaid="metaid_M_(2E)-dodecenoyl-CoA[p]" id="M_(2E)-dodecenoyl-CoA[p]" name="(2E)-dodecenoyl-CoA" compartment="C_p" boundaryCondition="false" sboTerm="SBO:0000299"><notes><body xmlns="http://www.w3.org/1999/xhtml"><p>FORMULA: C33H56N7O17P3S</p></body></notes><annotation><rdf:RDF xmlns:rdf="http://www.w3.org/1999/02/22_rdf_syntax_ns#" xmlns:dc="http://purl.org/dc/elements/1.1/" xmlns:dcterms="http://purl.org/dc/terms/" xmlns:vCard="http://www.w3.org/2001/vcard_rdf/3.0#" xmlns:bqbiol="http://biomodels.net/biology_qualifiers/" xmlns:bqmodel="http://biomodels.net/model_qualifiers/"><rdf:Description rdf:about="#metaid_M_(2E)-dodecenoyl-CoA[p]"><bqbiol:is><rdf:Bag><rdf:li rdf:resource="urn:miriam:obo.chebi:CHEBI:15471"/></rdf:Bag></bqbiol:is></rdf:Description></rdf:RDF></annotation></species>
<species metaid="metaid_M_(2E)-dodecenoyl-[ACP][c]" id="M_(2E)-dodecenoyl-[ACP][c]" name="(2E)-dodecenoyl-[ACP]" compartment="C_c" boundaryCondition="false" sboTerm="SBO:0000299"><notes><body xmlns="http://www.w3.org/1999/xhtml"><p>FORMULA: C12H21OSR</p></body></notes><annotation><rdf:RDF xmlns:rdf="http://www.w3.org/1999/02/22_rdf_syntax_ns#" xmlns:dc="http://purl.org/dc/elements/1.1/" xmlns:dcterms="http://purl.org/dc/terms/" xmlns:vCard="http://www.w3.org/2001/vcard_rdf/3.0#" xmlns:bqbiol="http://biomodels.net/biology_qualifiers/" xmlns:bqmodel="http://biomodels.net/model_qualifiers/"><rdf:Description rdf:about="#metaid_M_(2E)-dodecenoyl-[ACP][c]"><bqbiol:is><rdf:Bag><rdf:li rdf:resource="urn:miriam:kegg.compound:C05758"/></rdf:Bag></bqbiol:is></rdf:Description></rdf:RDF></annotation></species>
<species metaid="metaid_M_(2E)-eicosenoyl-CoA[c]" id="M_(2E)-eicosenoyl-CoA[c]" name="(2E)-eicosenoyl-CoA" compartment="C_c" boundaryCondition="false" sboTerm="SBO:0000299"><notes><body xmlns="http://www.w3.org/1999/xhtml"><p>FORMULA: C41H72N7O17P3S</p></body></notes></species>
<species metaid="metaid_M_(2E)-eicosenoyl-CoA[m]" id="M_(2E)-eicosenoyl-CoA[m]" name="(2E)-eicosenoyl-CoA" compartment="C_m" boundaryCondition="false" sboTerm="SBO:0000299"><notes><body xmlns="http://www.w3.org/1999/xhtml"><p>FORMULA: C41H72N7O17P3S</p></body></notes></species>
<species metaid="metaid_M_(2E)-eicosenoyl-CoA[p]" id="M_(2E)-eicosenoyl-CoA[p]" name="(2E)-eicosenoyl-CoA" compartment="C_p" boundaryCondition="false" sboTerm="SBO:0000299"><notes><body xmlns="http://www.w3.org/1999/xhtml"><p>FORMULA: C41H72N7O17P3S</p></body></notes></species>
<species metaid="metaid_M_(2E)-heneicosenoyl-CoA[c]" id="M_(2E)-heneicosenoyl-CoA[c]" name="(2E)-heneicosenoyl-CoA" compartment="C_c" boundaryCondition="false" sboTerm="SBO:0000299"><notes><body xmlns="http://www.w3.org/1999/xhtml"><p>FORMULA: C42H74N7O17P3S</p></body></notes></species>
<species metaid="metaid_M_(2E)-heneicosenoyl-CoA[m]" id="M_(2E)-heneicosenoyl-CoA[m]" name="(2E)-heneicosenoyl-CoA" compartment="C_m" boundaryCondition="false" sboTerm="SBO:0000299"><notes><body xmlns="http://www.w3.org/1999/xhtml"><p>FORMULA: C42H74N7O17P3S</p></body></notes></species>
<species metaid="metaid_M_(2E)-heptadecenoyl-CoA[m]" id="M_(2E)-heptadecenoyl-CoA[m]" name="(2E)-heptadecenoyl-CoA" compartment="C_m" boundaryCondition="false" sboTerm="SBO:0000299"><notes><body xmlns="http://www.w3.org/1999/xhtml"><p>FORMULA: C38H66N7O17P3S</p></body></notes></species>
<species metaid="metaid_M_(2E)-heptadecenoyl-[ACP][c]" id="M_(2E)-heptadecenoyl-[ACP][c]" name="(2E)-heptadecenoyl-[ACP]" compartment="C_c" boundaryCondition="false" sboTerm="SBO:0000299"><notes><body xmlns="http://www.w3.org/1999/xhtml"><p>FORMULA: C17H31OSR</p></body></notes></species>
<species metaid="metaid_M_(2E)-heptenoyl-CoA[m]" id="M_(2E)-heptenoyl-CoA[m]" name="(2E)-heptenoyl-CoA" compartment="C_m" boundaryCondition="false" sboTerm="SBO:0000299"><notes><body xmlns="http://www.w3.org/1999/xhtml"><p>FORMULA: C28H46N7O17P3S</p></body></notes></species>
<species metaid="metaid_M_(2E)-heptenoyl-[ACP][c]" id="M_(2E)-heptenoyl-[ACP][c]" name="(2E)-heptenoyl-[ACP]" compartment="C_c" boundaryCondition="false" sboTerm="SBO:0000299"><notes><body xmlns="http://www.w3.org/1999/xhtml"><p>FORMULA: C7H11OSR</p></body></notes></species>
<species metaid="metaid_M_(2E)-hexacosenoyl-CoA[c]" id="M_(2E)-hexacosenoyl-CoA[c]" name="(2E)-hexacosenoyl-CoA" compartment="C_c" boundaryCondition="false" sboTerm="SBO:0000299"><notes><body xmlns="http://www.w3.org/1999/xhtml"><p>FORMULA: C47H84N7O17P3S</p></body></notes></species>
<species metaid="metaid_M_(2E)-hexacosenoyl-CoA[p]" id="M_(2E)-hexacosenoyl-CoA[p]" name="(2E)-hexacosenoyl-CoA" compartment="C_p" boundaryCondition="false" sboTerm="SBO:0000299"><notes><body xmlns="http://www.w3.org/1999/xhtml"><p>FORMULA: C47H84N7O17P3S</p></body></notes></species>
<species metaid="metaid_M_(2E)-hexadecenoyl-CoA[m]" id="M_(2E)-hexadecenoyl-CoA[m]" name="(2E)-hexadecenoyl-CoA" compartment="C_m" boundaryCondition="false" sboTerm="SBO:0000299"><notes><body xmlns="http://www.w3.org/1999/xhtml"><p>FORMULA: C37H64N7O17P3S</p></body></notes><annotation><rdf:RDF xmlns:rdf="http://www.w3.org/1999/02/22_rdf_syntax_ns#" xmlns:dc="http://purl.org/dc/elements/1.1/" xmlns:dcterms="http://purl.org/dc/terms/" xmlns:vCard="http://www.w3.org/2001/vcard_rdf/3.0#" xmlns:bqbiol="http://biomodels.net/biology_qualifiers/" xmlns:bqmodel="http://biomodels.net/model_qualifiers/"><rdf:Description rdf:about="#metaid_M_(2E)-hexadecenoyl-CoA[m]"><bqbiol:is><rdf:Bag><rdf:li rdf:resource="urn:miriam:obo.chebi:CHEBI:28935"/></rdf:Bag></bqbiol:is></rdf:Description></rdf:RDF></annotation></species>
<species metaid="metaid_M_(2E)-hexadecenoyl-CoA[p]" id="M_(2E)-hexadecenoyl-CoA[p]" name="(2E)-hexadecenoyl-CoA" compartment="C_p" boundaryCondition="false" sboTerm="SBO:0000299"><notes><body xmlns="http://www.w3.org/1999/xhtml"><p>FORMULA: C37H64N7O17P3S</p></body></notes><annotation><rdf:RDF xmlns:rdf="http://www.w3.org/1999/02/22_rdf_syntax_ns#" xmlns:dc="http://purl.org/dc/elements/1.1/" xmlns:dcterms="http://purl.org/dc/terms/" xmlns:vCard="http://www.w3.org/2001/vcard_rdf/3.0#" xmlns:bqbiol="http://biomodels.net/biology_qualifiers/" xmlns:bqmodel="http://biomodels.net/model_qualifiers/"><rdf:Description rdf:about="#metaid_M_(2E)-hexadecenoyl-CoA[p]"><bqbiol:is><rdf:Bag><rdf:li rdf:resource="urn:miriam:obo.chebi:CHEBI:28935"/></rdf:Bag></bqbiol:is></rdf:Description></rdf:RDF></annotation></species>
<species metaid="metaid_M_(2E)-hexadecenoyl-[ACP][c]" id="M_(2E)-hexadecenoyl-[ACP][c]" name="(2E)-hexadecenoyl-[ACP]" compartment="C_c" boundaryCondition="false" sboTerm="SBO:0000299"><notes><body xmlns="http://www.w3.org/1999/xhtml"><p>FORMULA: C16H29OSR</p></body></notes><annotation><rdf:RDF xmlns:rdf="http://www.w3.org/1999/02/22_rdf_syntax_ns#" xmlns:dc="http://purl.org/dc/elements/1.1/" xmlns:dcterms="http://purl.org/dc/terms/" xmlns:vCard="http://www.w3.org/2001/vcard_rdf/3.0#" xmlns:bqbiol="http://biomodels.net/biology_qualifiers/" xmlns:bqmodel="http://biomodels.net/model_qualifiers/"><rdf:Description rdf:about="#metaid_M_(2E)-hexadecenoyl-[ACP][c]"><bqbiol:is><rdf:Bag><rdf:li rdf:resource="urn:miriam:kegg.compound:C05763"/></rdf:Bag></bqbiol:is></rdf:Description></rdf:RDF></annotation></species>
<species metaid="metaid_M_(2E)-hexenoyl-CoA[m]" id="M_(2E)-hexenoyl-CoA[m]" name="(2E)-hexenoyl-CoA" compartment="C_m" boundaryCondition="false" sboTerm="SBO:0000299"><notes><body xmlns="http://www.w3.org/1999/xhtml"><p>FORMULA: C27H44N7O17P3S</p></body></notes><annotation><rdf:RDF xmlns:rdf="http://www.w3.org/1999/02/22_rdf_syntax_ns#" xmlns:dc="http://purl.org/dc/elements/1.1/" xmlns:dcterms="http://purl.org/dc/terms/" xmlns:vCard="http://www.w3.org/2001/vcard_rdf/3.0#" xmlns:bqbiol="http://biomodels.net/biology_qualifiers/" xmlns:bqmodel="http://biomodels.net/model_qualifiers/"><rdf:Description rdf:about="#metaid_M_(2E)-hexenoyl-CoA[m]"><bqbiol:is><rdf:Bag><rdf:li rdf:resource="urn:miriam:obo.chebi:CHEBI:28706"/></rdf:Bag></bqbiol:is></rdf:Description></rdf:RDF></annotation></species>
<species metaid="metaid_M_(2E)-hexenoyl-CoA[p]" id="M_(2E)-hexenoyl-CoA[p]" name="(2E)-hexenoyl-CoA" compartment="C_p" boundaryCondition="false" sboTerm="SBO:0000299"><notes><body xmlns="http://www.w3.org/1999/xhtml"><p>FORMULA: C27H44N7O17P3S</p></body></notes><annotation><rdf:RDF xmlns:rdf="http://www.w3.org/1999/02/22_rdf_syntax_ns#" xmlns:dc="http://purl.org/dc/elements/1.1/" xmlns:dcterms="http://purl.org/dc/terms/" xmlns:vCard="http://www.w3.org/2001/vcard_rdf/3.0#" xmlns:bqbiol="http://biomodels.net/biology_qualifiers/" xmlns:bqmodel="http://biomodels.net/model_qualifiers/"><rdf:Description rdf:about="#metaid_M_(2E)-hexenoyl-CoA[p]"><bqbiol:is><rdf:Bag><rdf:li rdf:resource="urn:miriam:obo.chebi:CHEBI:28706"/></rdf:Bag></bqbiol:is></rdf:Description></rdf:RDF></annotation></species>
<species metaid="metaid_M_(2E)-hexenoyl-[ACP][c]" id="M_(2E)-hexenoyl-[ACP][c]" name="(2E)-hexenoyl-[ACP]" compartment="C_c" boundaryCondition="false" sboTerm="SBO:0000299"><notes><body xmlns="http://www.w3.org/1999/xhtml"><p>FORMULA: C6H9OSR</p></body></notes><annotation><rdf:RDF xmlns:rdf="http://www.w3.org/1999/02/22_rdf_syntax_ns#" xmlns:dc="http://purl.org/dc/elements/1.1/" xmlns:dcterms="http://purl.org/dc/terms/" xmlns:vCard="http://www.w3.org/2001/vcard_rdf/3.0#" xmlns:bqbiol="http://biomodels.net/biology_qualifiers/" xmlns:bqmodel="http://biomodels.net/model_qualifiers/"><rdf:Description rdf:about="#metaid_M_(2E)-hexenoyl-[ACP][c]"><bqbiol:is><rdf:Bag><rdf:li rdf:resource="urn:miriam:kegg.compound:C05748"/></rdf:Bag></bqbiol:is></rdf:Description></rdf:RDF></annotation></species>
<species metaid="metaid_M_(2E)-nonadecenoyl-CoA[c]" id="M_(2E)-nonadecenoyl-CoA[c]" name="(2E)-nonadecenoyl-CoA" compartment="C_c" boundaryCondition="false" sboTerm="SBO:0000299"><notes><body xmlns="http://www.w3.org/1999/xhtml"><p>FORMULA: C40H70N7O17P3S</p></body></notes></species>
<species metaid="metaid_M_(2E)-nonadecenoyl-CoA[m]" id="M_(2E)-nonadecenoyl-CoA[m]" name="(2E)-nonadecenoyl-CoA" compartment="C_m" boundaryCondition="false" sboTerm="SBO:0000299"><notes><body xmlns="http://www.w3.org/1999/xhtml"><p>FORMULA: C40H70N7O17P3S</p></body></notes></species>
<species metaid="metaid_M_(2E)-nonenoyl-CoA[m]" id="M_(2E)-nonenoyl-CoA[m]" name="(2E)-nonenoyl-CoA" compartment="C_m" boundaryCondition="false" sboTerm="SBO:0000299"><notes><body xmlns="http://www.w3.org/1999/xhtml"><p>FORMULA: C30H50N7O17P3S</p></body></notes></species>
<species metaid="metaid_M_(2E)-nonenoyl-[ACP][c]" id="M_(2E)-nonenoyl-[ACP][c]" name="(2E)-nonenoyl-[ACP]" compartment="C_c" boundaryCondition="false" sboTerm="SBO:0000299"><notes><body xmlns="http://www.w3.org/1999/xhtml"><p>FORMULA: C9H15OSR</p></body></notes></species>
<species metaid="metaid_M_(2E)-octadecenoyl-CoA[c]" id="M_(2E)-octadecenoyl-CoA[c]" name="(2E)-octadecenoyl-CoA" compartment="C_c" boundaryCondition="false" sboTerm="SBO:0000299"><notes><body xmlns="http://www.w3.org/1999/xhtml"><p>FORMULA: C39H68N7O17P3S</p></body></notes><annotation><rdf:RDF xmlns:rdf="http://www.w3.org/1999/02/22_rdf_syntax_ns#" xmlns:dc="http://purl.org/dc/elements/1.1/" xmlns:dcterms="http://purl.org/dc/terms/" xmlns:vCard="http://www.w3.org/2001/vcard_rdf/3.0#" xmlns:bqbiol="http://biomodels.net/biology_qualifiers/" xmlns:bqmodel="http://biomodels.net/model_qualifiers/"><rdf:Description rdf:about="#metaid_M_(2E)-octadecenoyl-CoA[c]"><bqbiol:is><rdf:Bag><rdf:li rdf:resource="urn:miriam:obo.chebi:CHEBI:50570"/></rdf:Bag></bqbiol:is></rdf:Description></rdf:RDF></annotation></species>
<species metaid="metaid_M_(2E)-octadecenoyl-CoA[m]" id="M_(2E)-octadecenoyl-CoA[m]" name="(2E)-octadecenoyl-CoA" compartment="C_m" boundaryCondition="false" sboTerm="SBO:0000299"><notes><body xmlns="http://www.w3.org/1999/xhtml"><p>FORMULA: C39H68N7O17P3S</p></body></notes><annotation><rdf:RDF xmlns:rdf="http://www.w3.org/1999/02/22_rdf_syntax_ns#" xmlns:dc="http://purl.org/dc/elements/1.1/" xmlns:dcterms="http://purl.org/dc/terms/" xmlns:vCard="http://www.w3.org/2001/vcard_rdf/3.0#" xmlns:bqbiol="http://biomodels.net/biology_qualifiers/" xmlns:bqmodel="http://biomodels.net/model_qualifiers/"><rdf:Description rdf:about="#metaid_M_(2E)-octadecenoyl-CoA[m]"><bqbiol:is><rdf:Bag><rdf:li rdf:resource="urn:miriam:obo.chebi:CHEBI:50570"/></rdf:Bag></bqbiol:is></rdf:Description></rdf:RDF></annotation></species>
<species metaid="metaid_M_(2E)-octadecenoyl-CoA[p]" id="M_(2E)-octadecenoyl-CoA[p]" name="(2E)-octadecenoyl-CoA" compartment="C_p" boundaryCondition="false" sboTerm="SBO:0000299"><notes><body xmlns="http://www.w3.org/1999/xhtml"><p>FORMULA: C39H68N7O17P3S</p></body></notes><annotation><rdf:RDF xmlns:rdf="http://www.w3.org/1999/02/22_rdf_syntax_ns#" xmlns:dc="http://purl.org/dc/elements/1.1/" xmlns:dcterms="http://purl.org/dc/terms/" xmlns:vCard="http://www.w3.org/2001/vcard_rdf/3.0#" xmlns:bqbiol="http://biomodels.net/biology_qualifiers/" xmlns:bqmodel="http://biomodels.net/model_qualifiers/"><rdf:Description rdf:about="#metaid_M_(2E)-octadecenoyl-CoA[p]"><bqbiol:is><rdf:Bag><rdf:li rdf:resource="urn:miriam:obo.chebi:CHEBI:50570"/></rdf:Bag></bqbiol:is></rdf:Description></rdf:RDF></annotation></species>
<species metaid="metaid_M_(2E)-octenoyl-CoA[m]" id="M_(2E)-octenoyl-CoA[m]" name="(2E)-octenoyl-CoA" compartment="C_m" boundaryCondition="false" sboTerm="SBO:0000299"><notes><body xmlns="http://www.w3.org/1999/xhtml"><p>FORMULA: C29H48N7O17P3S</p></body></notes><annotation><rdf:RDF xmlns:rdf="http://www.w3.org/1999/02/22_rdf_syntax_ns#" xmlns:dc="http://purl.org/dc/elements/1.1/" xmlns:dcterms="http://purl.org/dc/terms/" xmlns:vCard="http://www.w3.org/2001/vcard_rdf/3.0#" xmlns:bqbiol="http://biomodels.net/biology_qualifiers/" xmlns:bqmodel="http://biomodels.net/model_qualifiers/"><rdf:Description rdf:about="#metaid_M_(2E)-octenoyl-CoA[m]"><bqbiol:is><rdf:Bag><rdf:li rdf:resource="urn:miriam:obo.chebi:CHEBI:27537"/></rdf:Bag></bqbiol:is></rdf:Description></rdf:RDF></annotation></species>
<species metaid="metaid_M_(2E)-octenoyl-CoA[p]" id="M_(2E)-octenoyl-CoA[p]" name="(2E)-octenoyl-CoA" compartment="C_p" boundaryCondition="false" sboTerm="SBO:0000299"><notes><body xmlns="http://www.w3.org/1999/xhtml"><p>FORMULA: C29H48N7O17P3S</p></body></notes><annotation><rdf:RDF xmlns:rdf="http://www.w3.org/1999/02/22_rdf_syntax_ns#" xmlns:dc="http://purl.org/dc/elements/1.1/" xmlns:dcterms="http://purl.org/dc/terms/" xmlns:vCard="http://www.w3.org/2001/vcard_rdf/3.0#" xmlns:bqbiol="http://biomodels.net/biology_qualifiers/" xmlns:bqmodel="http://biomodels.net/model_qualifiers/"><rdf:Description rdf:about="#metaid_M_(2E)-octenoyl-CoA[p]"><bqbiol:is><rdf:Bag><rdf:li rdf:resource="urn:miriam:obo.chebi:CHEBI:27537"/></rdf:Bag></bqbiol:is></rdf:Description></rdf:RDF></annotation></species>
<species metaid="metaid_M_(2E)-octenoyl-[ACP][c]" id="M_(2E)-octenoyl-[ACP][c]" name="(2E)-octenoyl-[ACP]" compartment="C_c" boundaryCondition="false" sboTerm="SBO:0000299"><notes><body xmlns="http://www.w3.org/1999/xhtml"><p>FORMULA: C8H13OSR</p></body></notes><annotation><rdf:RDF xmlns:rdf="http://www.w3.org/1999/02/22_rdf_syntax_ns#" xmlns:dc="http://purl.org/dc/elements/1.1/" xmlns:dcterms="http://purl.org/dc/terms/" xmlns:vCard="http://www.w3.org/2001/vcard_rdf/3.0#" xmlns:bqbiol="http://biomodels.net/biology_qualifiers/" xmlns:bqmodel="http://biomodels.net/model_qualifiers/"><rdf:Description rdf:about="#metaid_M_(2E)-octenoyl-[ACP][c]"><bqbiol:is><rdf:Bag><rdf:li rdf:resource="urn:miriam:kegg.compound:C05751"/></rdf:Bag></bqbiol:is></rdf:Description></rdf:RDF></annotation></species>
<species metaid="metaid_M_(2E)-pentadecenoyl-CoA[m]" id="M_(2E)-pentadecenoyl-CoA[m]" name="(2E)-pentadecenoyl-CoA" compartment="C_m" boundaryCondition="false" sboTerm="SBO:0000299"><notes><body xmlns="http://www.w3.org/1999/xhtml"><p>FORMULA: C36H62N7O17P3S</p></body></notes></species>
<species metaid="metaid_M_(2E)-pentadecenoyl-[ACP][c]" id="M_(2E)-pentadecenoyl-[ACP][c]" name="(2E)-pentadecenoyl-[ACP]" compartment="C_c" boundaryCondition="false" sboTerm="SBO:0000299"><notes><body xmlns="http://www.w3.org/1999/xhtml"><p>FORMULA: C15H27OSR</p></body></notes></species>
<species metaid="metaid_M_(2E)-pentenoyl-CoA[m]" id="M_(2E)-pentenoyl-CoA[m]" name="(2E)-pentenoyl-CoA" compartment="C_m" boundaryCondition="false" sboTerm="SBO:0000299"><notes><body xmlns="http://www.w3.org/1999/xhtml"><p>FORMULA: C26H42N7O17P3S</p></body></notes></species>
<species metaid="metaid_M_(2E)-pentenoyl-[ACP][c]" id="M_(2E)-pentenoyl-[ACP][c]" name="(2E)-pentenoyl-[ACP]" compartment="C_c" boundaryCondition="false" sboTerm="SBO:0000299"><notes><body xmlns="http://www.w3.org/1999/xhtml"><p>FORMULA: C5H7OSR</p></body></notes></species>
<species metaid="metaid_M_(2E)-tetracosenoyl-CoA[c]" id="M_(2E)-tetracosenoyl-CoA[c]" name="(2E)-tetracosenoyl-CoA" compartment="C_c" boundaryCondition="false" sboTerm="SBO:0000299"><notes><body xmlns="http://www.w3.org/1999/xhtml"><p>FORMULA: C45H80N7O17P3S</p></body></notes></species>
<species metaid="metaid_M_(2E)-tetracosenoyl-CoA[p]" id="M_(2E)-tetracosenoyl-CoA[p]" name="(2E)-tetracosenoyl-CoA" compartment="C_p" boundaryCondition="false" sboTerm="SBO:0000299"><notes><body xmlns="http://www.w3.org/1999/xhtml"><p>FORMULA: C45H80N7O17P3S</p></body></notes></species>
<species metaid="metaid_M_(2E)-tetradecenoyl-CoA[m]" id="M_(2E)-tetradecenoyl-CoA[m]" name="(2E)-tetradecenoyl-CoA" compartment="C_m" boundaryCondition="false" sboTerm="SBO:0000299"><notes><body xmlns="http://www.w3.org/1999/xhtml"><p>FORMULA: C35H60N7O17P3S</p></body></notes><annotation><rdf:RDF xmlns:rdf="http://www.w3.org/1999/02/22_rdf_syntax_ns#" xmlns:dc="http://purl.org/dc/elements/1.1/" xmlns:dcterms="http://purl.org/dc/terms/" xmlns:vCard="http://www.w3.org/2001/vcard_rdf/3.0#" xmlns:bqbiol="http://biomodels.net/biology_qualifiers/" xmlns:bqmodel="http://biomodels.net/model_qualifiers/"><rdf:Description rdf:about="#metaid_M_(2E)-tetradecenoyl-CoA[m]"><bqbiol:is><rdf:Bag><rdf:li rdf:resource="urn:miriam:obo.chebi:CHEBI:27721"/></rdf:Bag></bqbiol:is></rdf:Description></rdf:RDF></annotation></species>
<species metaid="metaid_M_(2E)-tetradecenoyl-CoA[p]" id="M_(2E)-tetradecenoyl-CoA[p]" name="(2E)-tetradecenoyl-CoA" compartment="C_p" boundaryCondition="false" sboTerm="SBO:0000299"><notes><body xmlns="http://www.w3.org/1999/xhtml"><p>FORMULA: C35H60N7O17P3S</p></body></notes><annotation><rdf:RDF xmlns:rdf="http://www.w3.org/1999/02/22_rdf_syntax_ns#" xmlns:dc="http://purl.org/dc/elements/1.1/" xmlns:dcterms="http://purl.org/dc/terms/" xmlns:vCard="http://www.w3.org/2001/vcard_rdf/3.0#" xmlns:bqbiol="http://biomodels.net/biology_qualifiers/" xmlns:bqmodel="http://biomodels.net/model_qualifiers/"><rdf:Description rdf:about="#metaid_M_(2E)-tetradecenoyl-CoA[p]"><bqbiol:is><rdf:Bag><rdf:li rdf:resource="urn:miriam:obo.chebi:CHEBI:27721"/></rdf:Bag></bqbiol:is></rdf:Description></rdf:RDF></annotation></species>
<species metaid="metaid_M_(2E)-tetradecenoyl-[ACP][c]" id="M_(2E)-tetradecenoyl-[ACP][c]" name="(2E)-tetradecenoyl-[ACP]" compartment="C_c" boundaryCondition="false" sboTerm="SBO:0000299"><notes><body xmlns="http://www.w3.org/1999/xhtml"><p>FORMULA: C14H25OSR</p></body></notes><annotation><rdf:RDF xmlns:rdf="http://www.w3.org/1999/02/22_rdf_syntax_ns#" xmlns:dc="http://purl.org/dc/elements/1.1/" xmlns:dcterms="http://purl.org/dc/terms/" xmlns:vCard="http://www.w3.org/2001/vcard_rdf/3.0#" xmlns:bqbiol="http://biomodels.net/biology_qualifiers/" xmlns:bqmodel="http://biomodels.net/model_qualifiers/"><rdf:Description rdf:about="#metaid_M_(2E)-tetradecenoyl-[ACP][c]"><bqbiol:is><rdf:Bag><rdf:li rdf:resource="urn:miriam:kegg.compound:C05760"/></rdf:Bag></bqbiol:is></rdf:Description></rdf:RDF></annotation></species>
<species metaid="metaid_M_(2E)-tricosenoyl-CoA[c]" id="M_(2E)-tricosenoyl-CoA[c]" name="(2E)-tricosenoyl-CoA" compartment="C_c" boundaryCondition="false" sboTerm="SBO:0000299"><notes><body xmlns="http://www.w3.org/1999/xhtml"><p>FORMULA: C44H78N7O17P3S</p></body></notes></species>
<species metaid="metaid_M_(2E)-tridecenoyl-CoA[m]" id="M_(2E)-tridecenoyl-CoA[m]" name="(2E)-tridecenoyl-CoA" compartment="C_m" boundaryCondition="false" sboTerm="SBO:0000299"><notes><body xmlns="http://www.w3.org/1999/xhtml"><p>FORMULA: C34H58N7O17P3S</p></body></notes></species>
<species metaid="metaid_M_(2E)-tridecenoyl-[ACP][c]" id="M_(2E)-tridecenoyl-[ACP][c]" name="(2E)-tridecenoyl-[ACP]" compartment="C_c" boundaryCondition="false" sboTerm="SBO:0000299"><notes><body xmlns="http://www.w3.org/1999/xhtml"><p>FORMULA: C13H23OSR</p></body></notes></species>
<species metaid="metaid_M_(2E)-undecenoyl-CoA[m]" id="M_(2E)-undecenoyl-CoA[m]" name="(2E)-undecenoyl-CoA" compartment="C_m" boundaryCondition="false" sboTerm="SBO:0000299"><notes><body xmlns="http://www.w3.org/1999/xhtml"><p>FORMULA: C32H54N7O17P3S</p></body></notes></species>
<species metaid="metaid_M_(2E)-undecenoyl-[ACP][c]" id="M_(2E)-undecenoyl-[ACP][c]" name="(2E)-undecenoyl-[ACP]" compartment="C_c" boundaryCondition="false" sboTerm="SBO:0000299"><notes><body xmlns="http://www.w3.org/1999/xhtml"><p>FORMULA: C11H19OSR</p></body></notes></species>
<species metaid="metaid_M_(2E,4Z,7Z,10Z)-hexadecatetraenoyl-CoA[m]" id="M_(2E,4Z,7Z,10Z)-hexadecatetraenoyl-CoA[m]" name="(2E,4Z,7Z,10Z)-hexadecatetraenoyl-CoA" compartment="C_m" boundaryCondition="false" sboTerm="SBO:0000299"><notes><body xmlns="http://www.w3.org/1999/xhtml"><p>FORMULA: C37H58N7O17P3S</p></body></notes></species>
<species metaid="metaid_M_(2E,4Z,7Z,10Z)-hexadecatetraenoyl-CoA[p]" id="M_(2E,4Z,7Z,10Z)-hexadecatetraenoyl-CoA[p]" name="(2E,4Z,7Z,10Z)-hexadecatetraenoyl-CoA" compartment="C_p" boundaryCondition="false" sboTerm="SBO:0000299"><notes><body xmlns="http://www.w3.org/1999/xhtml"><p>FORMULA: C37H58N7O17P3S</p></body></notes></species>
<species metaid="metaid_M_(2E,6Z,9Z,12Z)-octadecatetraenoyl-CoA[m]" id="M_(2E,6Z,9Z,12Z)-octadecatetraenoyl-CoA[m]" name="(2E,6Z,9Z,12Z)-octadecatetraenoyl-CoA" compartment="C_m" boundaryCondition="false" sboTerm="SBO:0000299"><notes><body xmlns="http://www.w3.org/1999/xhtml"><p>FORMULA: C39H62N7O17P3S</p></body></notes></species>
<species metaid="metaid_M_(2E,6Z,9Z,12Z)-octadecatetraenoyl-CoA[p]" id="M_(2E,6Z,9Z,12Z)-octadecatetraenoyl-CoA[p]" name="(2E,6Z,9Z,12Z)-octadecatetraenoyl-CoA" compartment="C_p" boundaryCondition="false" sboTerm="SBO:0000299"><notes><body xmlns="http://www.w3.org/1999/xhtml"><p>FORMULA: C39H62N7O17P3S</p></body></notes></species>
<species metaid="metaid_M_(2E,7Z,10Z,13Z,16Z)-docosapentaenoyl-CoA[c]" id="M_(2E,7Z,10Z,13Z,16Z)-docosapentaenoyl-CoA[c]" name="(2E,7Z,10Z,13Z,16Z)-docosapentaenoyl-CoA" compartment="C_c" boundaryCondition="false" sboTerm="SBO:0000299"><notes><body xmlns="http://www.w3.org/1999/xhtml"><p>FORMULA: C43H68N7O17P3S</p></body></notes></species>
<species metaid="metaid_M_(2R,6R,10R)-trimethyl-hendecanoyl-CoA[p]" id="M_(2R,6R,10R)-trimethyl-hendecanoyl-CoA[p]" name="(2R,6R,10R)-trimethyl-hendecanoyl-CoA" compartment="C_p" boundaryCondition="false" sboTerm="SBO:0000299"><notes><body xmlns="http://www.w3.org/1999/xhtml"><p>FORMULA: C35H62N7O17P3S</p></body></notes></species>
<species metaid="metaid_M_(2R,6S,10S)-pristanate[p]" id="M_(2R,6S,10S)-pristanate[p]" name="(2R,6S,10S)-pristanate" compartment="C_p" boundaryCondition="false" sboTerm="SBO:0000299"><notes><body xmlns="http://www.w3.org/1999/xhtml"><p>FORMULA: C19H38O2</p></body></notes></species>
<species metaid="metaid_M_(2S)-pristanoyl-CoA[p]" id="M_(2S)-pristanoyl-CoA[p]" name="(2S)-pristanoyl-CoA" compartment="C_p" boundaryCondition="false" sboTerm="SBO:0000299"><notes><body xmlns="http://www.w3.org/1999/xhtml"><p>FORMULA: C40H72N7O17P3S</p></body></notes><annotation><rdf:RDF xmlns:rdf="http://www.w3.org/1999/02/22_rdf_syntax_ns#" xmlns:dc="http://purl.org/dc/elements/1.1/" xmlns:dcterms="http://purl.org/dc/terms/" xmlns:vCard="http://www.w3.org/2001/vcard_rdf/3.0#" xmlns:bqbiol="http://biomodels.net/biology_qualifiers/" xmlns:bqmodel="http://biomodels.net/model_qualifiers/"><rdf:Description rdf:about="#metaid_M_(2S)-pristanoyl-CoA[p]"><bqbiol:is><rdf:Bag><rdf:li rdf:resource="urn:miriam:obo.chebi:CHEBI:64039"/></rdf:Bag></bqbiol:is></rdf:Description></rdf:RDF></annotation></species>
<species metaid="metaid_M_(2S,6R,10R)-trimethyl-(2E)-hendecenoyl-CoA[p]" id="M_(2S,6R,10R)-trimethyl-(2E)-hendecenoyl-CoA[p]" name="(2S,6R,10R)-trimethyl-(2E)-hendecenoyl-CoA" compartment="C_p" boundaryCondition="false" sboTerm="SBO:0000299"><notes><body xmlns="http://www.w3.org/1999/xhtml"><p>FORMULA: C35H60N7O17P3S</p></body></notes></species>
<species metaid="metaid_M_(2S,6R,10R)-trimethyl-hendecanoyl-CoA[p]" id="M_(2S,6R,10R)-trimethyl-hendecanoyl-CoA[p]" name="(2S,6R,10R)-trimethyl-hendecanoyl-CoA" compartment="C_p" boundaryCondition="false" sboTerm="SBO:0000299"><notes><body xmlns="http://www.w3.org/1999/xhtml"><p>FORMULA: C35H62N7O17P3S</p></body></notes></species>
<species metaid="metaid_M_(3S)-3-hydroxy-cis,cis-palmito-7,10-dienoyl-CoA[m]" id="M_(3S)-3-hydroxy-cis,cis-palmito-7,10-dienoyl-CoA[m]" name="(3S)-3-hydroxy-cis,cis-palmito-7,10-dienoyl-CoA" compartment="C_m" boundaryCondition="false" sboTerm="SBO:0000299"><notes><body xmlns="http://www.w3.org/1999/xhtml"><p>FORMULA: C37H62N7O18P3S</p></body></notes></species>
<species metaid="metaid_M_(3S)-3-hydroxy-cis,cis-palmito-7,10-dienoyl-CoA[p]" id="M_(3S)-3-hydroxy-cis,cis-palmito-7,10-dienoyl-CoA[p]" name="(3S)-3-hydroxy-cis,cis-palmito-7,10-dienoyl-CoA" compartment="C_p" boundaryCondition="false" sboTerm="SBO:0000299"><notes><body xmlns="http://www.w3.org/1999/xhtml"><p>FORMULA: C37H62N7O18P3S</p></body></notes></species>
<species metaid="metaid_M_(3S)-3-hydroxydodec-cis-6-enoyl-CoA[m]" id="M_(3S)-3-hydroxydodec-cis-6-enoyl-CoA[m]" name="(3S)-3-hydroxydodec-cis-6-enoyl-CoA" compartment="C_m" boundaryCondition="false" sboTerm="SBO:0000299"><notes><body xmlns="http://www.w3.org/1999/xhtml"><p>FORMULA: C33H56N7O18P3S</p></body></notes></species>
<species metaid="metaid_M_(3S)-3-hydroxydodec-cis-6-enoyl-CoA[p]" id="M_(3S)-3-hydroxydodec-cis-6-enoyl-CoA[p]" name="(3S)-3-hydroxydodec-cis-6-enoyl-CoA" compartment="C_p" boundaryCondition="false" sboTerm="SBO:0000299"><notes><body xmlns="http://www.w3.org/1999/xhtml"><p>FORMULA: C33H56N7O18P3S</p></body></notes></species>
<species metaid="metaid_M_(3S)-3-hydroxylinoleoyl-CoA[m]" id="M_(3S)-3-hydroxylinoleoyl-CoA[m]" name="(3S)-3-hydroxylinoleoyl-CoA" compartment="C_m" boundaryCondition="false" sboTerm="SBO:0000299"><notes><body xmlns="http://www.w3.org/1999/xhtml"><p>FORMULA: C39H66N7O18P3S</p></body></notes></species>
<species metaid="metaid_M_(3S)-3-hydroxylinoleoyl-CoA[p]" id="M_(3S)-3-hydroxylinoleoyl-CoA[p]" name="(3S)-3-hydroxylinoleoyl-CoA" compartment="C_p" boundaryCondition="false" sboTerm="SBO:0000299"><notes><body xmlns="http://www.w3.org/1999/xhtml"><p>FORMULA: C39H66N7O18P3S</p></body></notes></species>
<species metaid="metaid_M_(3S)-citramalyl-CoA[m]" id="M_(3S)-citramalyl-CoA[m]" name="(3S)-citramalyl-CoA" compartment="C_m" boundaryCondition="false" sboTerm="SBO:0000299"><notes><body xmlns="http://www.w3.org/1999/xhtml"><p>FORMULA: C26H42N7O20P3S</p></body></notes><annotation><rdf:RDF xmlns:rdf="http://www.w3.org/1999/02/22_rdf_syntax_ns#" xmlns:dc="http://purl.org/dc/elements/1.1/" xmlns:dcterms="http://purl.org/dc/terms/" xmlns:vCard="http://www.w3.org/2001/vcard_rdf/3.0#" xmlns:bqbiol="http://biomodels.net/biology_qualifiers/" xmlns:bqmodel="http://biomodels.net/model_qualifiers/"><rdf:Description rdf:about="#metaid_M_(3S)-citramalyl-CoA[m]"><bqbiol:is><rdf:Bag><rdf:li rdf:resource="urn:miriam:obo.chebi:CHEBI:36882"/></rdf:Bag></bqbiol:is></rdf:Description></rdf:RDF></annotation></species>
<species metaid="metaid_M_(3S)-hydroxy-docasa-cis,cis-13,16-dienoyl-CoA[c]" id="M_(3S)-hydroxy-docasa-cis,cis-13,16-dienoyl-CoA[c]" name="(3S)-hydroxy-docasa-cis,cis-13,16-dienoyl-CoA" compartment="C_c" boundaryCondition="false" sboTerm="SBO:0000299"><notes><body xmlns="http://www.w3.org/1999/xhtml"><p>FORMULA: C43H74N7O18P3S</p></body></notes></species>
<species metaid="metaid_M_(3S)-hydroxy-eicosa-cis,cis,cis-11,14,17-trienoyl-CoA[c]" id="M_(3S)-hydroxy-eicosa-cis,cis,cis-11,14,17-trienoyl-CoA[c]" name="(3S)-hydroxy-eicosa-cis,cis,cis-11,14,17-trienoyl-CoA" compartment="C_c" boundaryCondition="false" sboTerm="SBO:0000299"><notes><body xmlns="http://www.w3.org/1999/xhtml"><p>FORMULA: C41H68N7O18P3S</p></body></notes></species>
<species metaid="metaid_M_(3S)-hydroxy-eicosa-cis,cis-11,14-dienoyl-CoA[c]" id="M_(3S)-hydroxy-eicosa-cis,cis-11,14-dienoyl-CoA[c]" name="(3S)-hydroxy-eicosa-cis,cis-11,14-dienoyl-CoA" compartment="C_c" boundaryCondition="false" sboTerm="SBO:0000299"><notes><body xmlns="http://www.w3.org/1999/xhtml"><p>FORMULA: C41H70N7O18P3S</p></body></notes></species>
<species metaid="metaid_M_(3Z)-dodecenoyl-CoA[m]" id="M_(3Z)-dodecenoyl-CoA[m]" name="(3Z)-dodecenoyl-CoA" compartment="C_m" boundaryCondition="false" sboTerm="SBO:0000299"><notes><body xmlns="http://www.w3.org/1999/xhtml"><p>FORMULA: C33H56N7O17P3S</p></body></notes><annotation><rdf:RDF xmlns:rdf="http://www.w3.org/1999/02/22_rdf_syntax_ns#" xmlns:dc="http://purl.org/dc/elements/1.1/" xmlns:dcterms="http://purl.org/dc/terms/" xmlns:vCard="http://www.w3.org/2001/vcard_rdf/3.0#" xmlns:bqbiol="http://biomodels.net/biology_qualifiers/" xmlns:bqmodel="http://biomodels.net/model_qualifiers/"><rdf:Description rdf:about="#metaid_M_(3Z)-dodecenoyl-CoA[m]"><bqbiol:is><rdf:Bag><rdf:li rdf:resource="urn:miriam:obo.chebi:CHEBI:27989"/></rdf:Bag></bqbiol:is></rdf:Description></rdf:RDF></annotation></species>
<species metaid="metaid_M_(3Z)-dodecenoyl-CoA[p]" id="M_(3Z)-dodecenoyl-CoA[p]" name="(3Z)-dodecenoyl-CoA" compartment="C_p" boundaryCondition="false" sboTerm="SBO:0000299"><notes><body xmlns="http://www.w3.org/1999/xhtml"><p>FORMULA: C33H56N7O17P3S</p></body></notes><annotation><rdf:RDF xmlns:rdf="http://www.w3.org/1999/02/22_rdf_syntax_ns#" xmlns:dc="http://purl.org/dc/elements/1.1/" xmlns:dcterms="http://purl.org/dc/terms/" xmlns:vCard="http://www.w3.org/2001/vcard_rdf/3.0#" xmlns:bqbiol="http://biomodels.net/biology_qualifiers/" xmlns:bqmodel="http://biomodels.net/model_qualifiers/"><rdf:Description rdf:about="#metaid_M_(3Z)-dodecenoyl-CoA[p]"><bqbiol:is><rdf:Bag><rdf:li rdf:resource="urn:miriam:obo.chebi:CHEBI:27989"/></rdf:Bag></bqbiol:is></rdf:Description></rdf:RDF></annotation></species>
<species metaid="metaid_M_(3Z,7Z,10Z)-hexadecatrienoyl-CoA[m]" id="M_(3Z,7Z,10Z)-hexadecatrienoyl-CoA[m]" name="(3Z,7Z,10Z)-hexadecatrienoyl-CoA" compartment="C_m" boundaryCondition="false" sboTerm="SBO:0000299"><notes><body xmlns="http://www.w3.org/1999/xhtml"><p>FORMULA: C37H60N7O17P3S</p></body></notes></species>
<species metaid="metaid_M_(3Z,7Z,10Z)-hexadecatrienoyl-CoA[p]" id="M_(3Z,7Z,10Z)-hexadecatrienoyl-CoA[p]" name="(3Z,7Z,10Z)-hexadecatrienoyl-CoA" compartment="C_p" boundaryCondition="false" sboTerm="SBO:0000299"><notes><body xmlns="http://www.w3.org/1999/xhtml"><p>FORMULA: C37H60N7O17P3S</p></body></notes></species>
<species metaid="metaid_M_(4R,8R,12R)-trimethyl-(2E)-tridecenoyl-CoA[p]" id="M_(4R,8R,12R)-trimethyl-(2E)-tridecenoyl-CoA[p]" name="(4R,8R,12R)-trimethyl-(2E)-tridecenoyl-CoA" compartment="C_p" boundaryCondition="false" sboTerm="SBO:0000299"><notes><body xmlns="http://www.w3.org/1999/xhtml"><p>FORMULA: C37H64N7O17P3S</p></body></notes></species>
<species metaid="metaid_M_(4Z,7Z,10Z)-hexadecatrienoyl-CoA[m]" id="M_(4Z,7Z,10Z)-hexadecatrienoyl-CoA[m]" name="(4Z,7Z,10Z)-hexadecatrienoyl-CoA" compartment="C_m" boundaryCondition="false" sboTerm="SBO:0000299"><notes><body xmlns="http://www.w3.org/1999/xhtml"><p>FORMULA: C37H60N7O17P3S</p></body></notes></species>
<species metaid="metaid_M_(4Z,7Z,10Z)-hexadecatrienoyl-CoA[p]" id="M_(4Z,7Z,10Z)-hexadecatrienoyl-CoA[p]" name="(4Z,7Z,10Z)-hexadecatrienoyl-CoA" compartment="C_p" boundaryCondition="false" sboTerm="SBO:0000299"><notes><body xmlns="http://www.w3.org/1999/xhtml"><p>FORMULA: C37H60N7O17P3S</p></body></notes></species>
<species metaid="metaid_M_(4Z,7Z,10Z,13Z,16Z)-DPA[c]" id="M_(4Z,7Z,10Z,13Z,16Z)-DPA[c]" name="(4Z,7Z,10Z,13Z,16Z)-DPA" compartment="C_c" boundaryCondition="false" sboTerm="SBO:0000299"><notes><body xmlns="http://www.w3.org/1999/xhtml"><p>FORMULA: C22H34O2</p></body></notes><annotation><rdf:RDF xmlns:rdf="http://www.w3.org/1999/02/22_rdf_syntax_ns#" xmlns:dc="http://purl.org/dc/elements/1.1/" xmlns:dcterms="http://purl.org/dc/terms/" xmlns:vCard="http://www.w3.org/2001/vcard_rdf/3.0#" xmlns:bqbiol="http://biomodels.net/biology_qualifiers/" xmlns:bqmodel="http://biomodels.net/model_qualifiers/"><rdf:Description rdf:about="#metaid_M_(4Z,7Z,10Z,13Z,16Z)-DPA[c]"><bqbiol:is><rdf:Bag><rdf:li rdf:resource="urn:miriam:obo.chebi:CHEBI:65136"/></rdf:Bag></bqbiol:is></rdf:Description></rdf:RDF></annotation></species>
<species metaid="metaid_M_(4Z,7Z,10Z,13Z,16Z)-DPA[l]" id="M_(4Z,7Z,10Z,13Z,16Z)-DPA[l]" name="(4Z,7Z,10Z,13Z,16Z)-DPA" compartment="C_l" boundaryCondition="false" sboTerm="SBO:0000299"><notes><body xmlns="http://www.w3.org/1999/xhtml"><p>FORMULA: C22H34O2</p></body></notes><annotation><rdf:RDF xmlns:rdf="http://www.w3.org/1999/02/22_rdf_syntax_ns#" xmlns:dc="http://purl.org/dc/elements/1.1/" xmlns:dcterms="http://purl.org/dc/terms/" xmlns:vCard="http://www.w3.org/2001/vcard_rdf/3.0#" xmlns:bqbiol="http://biomodels.net/biology_qualifiers/" xmlns:bqmodel="http://biomodels.net/model_qualifiers/"><rdf:Description rdf:about="#metaid_M_(4Z,7Z,10Z,13Z,16Z)-DPA[l]"><bqbiol:is><rdf:Bag><rdf:li rdf:resource="urn:miriam:obo.chebi:CHEBI:65136"/></rdf:Bag></bqbiol:is></rdf:Description></rdf:RDF></annotation></species>
<species metaid="metaid_M_(4Z,7Z,10Z,13Z,16Z)-DPA[r]" id="M_(4Z,7Z,10Z,13Z,16Z)-DPA[r]" name="(4Z,7Z,10Z,13Z,16Z)-DPA" compartment="C_r" boundaryCondition="false" sboTerm="SBO:0000299"><notes><body xmlns="http://www.w3.org/1999/xhtml"><p>FORMULA: C22H34O2</p></body></notes><annotation><rdf:RDF xmlns:rdf="http://www.w3.org/1999/02/22_rdf_syntax_ns#" xmlns:dc="http://purl.org/dc/elements/1.1/" xmlns:dcterms="http://purl.org/dc/terms/" xmlns:vCard="http://www.w3.org/2001/vcard_rdf/3.0#" xmlns:bqbiol="http://biomodels.net/biology_qualifiers/" xmlns:bqmodel="http://biomodels.net/model_qualifiers/"><rdf:Description rdf:about="#metaid_M_(4Z,7Z,10Z,13Z,16Z)-DPA[r]"><bqbiol:is><rdf:Bag><rdf:li rdf:resource="urn:miriam:obo.chebi:CHEBI:65136"/></rdf:Bag></bqbiol:is></rdf:Description></rdf:RDF></annotation></species>
<species metaid="metaid_M_(4Z,7Z,10Z,13Z,16Z)-DPA[s]" id="M_(4Z,7Z,10Z,13Z,16Z)-DPA[s]" name="(4Z,7Z,10Z,13Z,16Z)-DPA" compartment="C_s" boundaryCondition="false" sboTerm="SBO:0000299"><notes><body xmlns="http://www.w3.org/1999/xhtml"><p>FORMULA: C22H34O2</p></body></notes><annotation><rdf:RDF xmlns:rdf="http://www.w3.org/1999/02/22_rdf_syntax_ns#" xmlns:dc="http://purl.org/dc/elements/1.1/" xmlns:dcterms="http://purl.org/dc/terms/" xmlns:vCard="http://www.w3.org/2001/vcard_rdf/3.0#" xmlns:bqbiol="http://biomodels.net/biology_qualifiers/" xmlns:bqmodel="http://biomodels.net/model_qualifiers/"><rdf:Description rdf:about="#metaid_M_(4Z,7Z,10Z,13Z,16Z)-DPA[s]"><bqbiol:is><rdf:Bag><rdf:li rdf:resource="urn:miriam:obo.chebi:CHEBI:65136"/></rdf:Bag></bqbiol:is></rdf:Description></rdf:RDF></annotation></species>
<species metaid="metaid_M_(4Z,7Z,10Z,13Z,16Z)-docosapentaenoyl-CoA[c]" id="M_(4Z,7Z,10Z,13Z,16Z)-docosapentaenoyl-CoA[c]" name="(4Z,7Z,10Z,13Z,16Z)-docosapentaenoyl-CoA" compartment="C_c" boundaryCondition="false" sboTerm="SBO:0000299"><notes><body xmlns="http://www.w3.org/1999/xhtml"><p>FORMULA: C43H68N7O17P3S</p></body></notes><annotation><rdf:RDF xmlns:rdf="http://www.w3.org/1999/02/22_rdf_syntax_ns#" xmlns:dc="http://purl.org/dc/elements/1.1/" xmlns:dcterms="http://purl.org/dc/terms/" xmlns:vCard="http://www.w3.org/2001/vcard_rdf/3.0#" xmlns:bqbiol="http://biomodels.net/biology_qualifiers/" xmlns:bqmodel="http://biomodels.net/model_qualifiers/"><rdf:Description rdf:about="#metaid_M_(4Z,7Z,10Z,13Z,16Z)-docosapentaenoyl-CoA[c]"><bqbiol:is><rdf:Bag><rdf:li rdf:resource="urn:miriam:kegg.compound:C16173"/></rdf:Bag></bqbiol:is></rdf:Description></rdf:RDF></annotation></species>
<species metaid="metaid_M_(4Z,7Z,10Z,13Z,16Z)-docosapentaenoyl-CoA[m]" id="M_(4Z,7Z,10Z,13Z,16Z)-docosapentaenoyl-CoA[m]" name="(4Z,7Z,10Z,13Z,16Z)-docosapentaenoyl-CoA" compartment="C_m" boundaryCondition="false" sboTerm="SBO:0000299"><notes><body xmlns="http://www.w3.org/1999/xhtml"><p>FORMULA: C43H68N7O17P3S</p></body></notes><annotation><rdf:RDF xmlns:rdf="http://www.w3.org/1999/02/22_rdf_syntax_ns#" xmlns:dc="http://purl.org/dc/elements/1.1/" xmlns:dcterms="http://purl.org/dc/terms/" xmlns:vCard="http://www.w3.org/2001/vcard_rdf/3.0#" xmlns:bqbiol="http://biomodels.net/biology_qualifiers/" xmlns:bqmodel="http://biomodels.net/model_qualifiers/"><rdf:Description rdf:about="#metaid_M_(4Z,7Z,10Z,13Z,16Z)-docosapentaenoyl-CoA[m]"><bqbiol:is><rdf:Bag><rdf:li rdf:resource="urn:miriam:kegg.compound:C16173"/></rdf:Bag></bqbiol:is></rdf:Description></rdf:RDF></annotation></species>
<species metaid="metaid_M_(4Z,7Z,10Z,13Z,16Z)-docosapentaenoyl-CoA[p]" id="M_(4Z,7Z,10Z,13Z,16Z)-docosapentaenoyl-CoA[p]" name="(4Z,7Z,10Z,13Z,16Z)-docosapentaenoyl-CoA" compartment="C_p" boundaryCondition="false" sboTerm="SBO:0000299"><notes><body xmlns="http://www.w3.org/1999/xhtml"><p>FORMULA: C43H68N7O17P3S</p></body></notes><annotation><rdf:RDF xmlns:rdf="http://www.w3.org/1999/02/22_rdf_syntax_ns#" xmlns:dc="http://purl.org/dc/elements/1.1/" xmlns:dcterms="http://purl.org/dc/terms/" xmlns:vCard="http://www.w3.org/2001/vcard_rdf/3.0#" xmlns:bqbiol="http://biomodels.net/biology_qualifiers/" xmlns:bqmodel="http://biomodels.net/model_qualifiers/"><rdf:Description rdf:about="#metaid_M_(4Z,7Z,10Z,13Z,16Z)-docosapentaenoyl-CoA[p]"><bqbiol:is><rdf:Bag><rdf:li rdf:resource="urn:miriam:kegg.compound:C16173"/></rdf:Bag></bqbiol:is></rdf:Description></rdf:RDF></annotation></species>
<species metaid="metaid_M_(4Z,7Z,10Z,13Z,16Z)-docosapentaenoyl-CoA[r]" id="M_(4Z,7Z,10Z,13Z,16Z)-docosapentaenoyl-CoA[r]" name="(4Z,7Z,10Z,13Z,16Z)-docosapentaenoyl-CoA" compartment="C_r" boundaryCondition="false" sboTerm="SBO:0000299"><notes><body xmlns="http://www.w3.org/1999/xhtml"><p>FORMULA: C43H68N7O17P3S</p></body></notes><annotation><rdf:RDF xmlns:rdf="http://www.w3.org/1999/02/22_rdf_syntax_ns#" xmlns:dc="http://purl.org/dc/elements/1.1/" xmlns:dcterms="http://purl.org/dc/terms/" xmlns:vCard="http://www.w3.org/2001/vcard_rdf/3.0#" xmlns:bqbiol="http://biomodels.net/biology_qualifiers/" xmlns:bqmodel="http://biomodels.net/model_qualifiers/"><rdf:Description rdf:about="#metaid_M_(4Z,7Z,10Z,13Z,16Z)-docosapentaenoyl-CoA[r]"><bqbiol:is><rdf:Bag><rdf:li rdf:resource="urn:miriam:kegg.compound:C16173"/></rdf:Bag></bqbiol:is></rdf:Description></rdf:RDF></annotation></species>
<species metaid="metaid_M_(4Z,7Z,10Z,13Z,16Z)-docosapentaenoylcarnitine[c]" id="M_(4Z,7Z,10Z,13Z,16Z)-docosapentaenoylcarnitine[c]" name="(4Z,7Z,10Z,13Z,16Z)-docosapentaenoylcarnitine" compartment="C_c" boundaryCondition="false" sboTerm="SBO:0000299"><notes><body xmlns="http://www.w3.org/1999/xhtml"><p>FORMULA: C29H47NO4</p></body></notes></species>
<species metaid="metaid_M_(4Z,7Z,10Z,13Z,16Z)-docosapentaenoylcarnitine[m]" id="M_(4Z,7Z,10Z,13Z,16Z)-docosapentaenoylcarnitine[m]" name="(4Z,7Z,10Z,13Z,16Z)-docosapentaenoylcarnitine" compartment="C_m" boundaryCondition="false" sboTerm="SBO:0000299"><notes><body xmlns="http://www.w3.org/1999/xhtml"><p>FORMULA: C29H47NO4</p></body></notes></species>
<species metaid="metaid_M_(4Z,7Z,10Z,13Z,16Z)-docosapentaenoylcarnitine[r]" id="M_(4Z,7Z,10Z,13Z,16Z)-docosapentaenoylcarnitine[r]" name="(4Z,7Z,10Z,13Z,16Z)-docosapentaenoylcarnitine" compartment="C_r" boundaryCondition="false" sboTerm="SBO:0000299"><notes><body xmlns="http://www.w3.org/1999/xhtml"><p>FORMULA: C29H47NO4</p></body></notes></species>
<species metaid="metaid_M_(4Z,7Z,10Z,13Z,16Z,19Z)-docosahexaenoyl-CoA[c]" id="M_(4Z,7Z,10Z,13Z,16Z,19Z)-docosahexaenoyl-CoA[c]" name="(4Z,7Z,10Z,13Z,16Z,19Z)-docosahexaenoyl-CoA" compartment="C_c" boundaryCondition="false" sboTerm="SBO:0000299"><notes><body xmlns="http://www.w3.org/1999/xhtml"><p>FORMULA: C43H66N7O17P3S</p></body></notes><annotation><rdf:RDF xmlns:rdf="http://www.w3.org/1999/02/22_rdf_syntax_ns#" xmlns:dc="http://purl.org/dc/elements/1.1/" xmlns:dcterms="http://purl.org/dc/terms/" xmlns:vCard="http://www.w3.org/2001/vcard_rdf/3.0#" xmlns:bqbiol="http://biomodels.net/biology_qualifiers/" xmlns:bqmodel="http://biomodels.net/model_qualifiers/"><rdf:Description rdf:about="#metaid_M_(4Z,7Z,10Z,13Z,16Z,19Z)-docosahexaenoyl-CoA[c]"><bqbiol:is><rdf:Bag><rdf:li rdf:resource="urn:miriam:obo.chebi:CHEBI:65132"/></rdf:Bag></bqbiol:is></rdf:Description></rdf:RDF></annotation></species>
<species metaid="metaid_M_(4Z,7Z,10Z,13Z,16Z,19Z)-docosahexaenoyl-CoA[m]" id="M_(4Z,7Z,10Z,13Z,16Z,19Z)-docosahexaenoyl-CoA[m]" name="(4Z,7Z,10Z,13Z,16Z,19Z)-docosahexaenoyl-CoA" compartment="C_m" boundaryCondition="false" sboTerm="SBO:0000299"><notes><body xmlns="http://www.w3.org/1999/xhtml"><p>FORMULA: C43H66N7O17P3S</p></body></notes><annotation><rdf:RDF xmlns:rdf="http://www.w3.org/1999/02/22_rdf_syntax_ns#" xmlns:dc="http://purl.org/dc/elements/1.1/" xmlns:dcterms="http://purl.org/dc/terms/" xmlns:vCard="http://www.w3.org/2001/vcard_rdf/3.0#" xmlns:bqbiol="http://biomodels.net/biology_qualifiers/" xmlns:bqmodel="http://biomodels.net/model_qualifiers/"><rdf:Description rdf:about="#metaid_M_(4Z,7Z,10Z,13Z,16Z,19Z)-docosahexaenoyl-CoA[m]"><bqbiol:is><rdf:Bag><rdf:li rdf:resource="urn:miriam:obo.chebi:CHEBI:65132"/></rdf:Bag></bqbiol:is></rdf:Description></rdf:RDF></annotation></species>
<species metaid="metaid_M_(4Z,7Z,10Z,13Z,16Z,19Z)-docosahexaenoyl-CoA[p]" id="M_(4Z,7Z,10Z,13Z,16Z,19Z)-docosahexaenoyl-CoA[p]" name="(4Z,7Z,10Z,13Z,16Z,19Z)-docosahexaenoyl-CoA" compartment="C_p" boundaryCondition="false" sboTerm="SBO:0000299"><notes><body xmlns="http://www.w3.org/1999/xhtml"><p>FORMULA: C43H66N7O17P3S</p></body></notes><annotation><rdf:RDF xmlns:rdf="http://www.w3.org/1999/02/22_rdf_syntax_ns#" xmlns:dc="http://purl.org/dc/elements/1.1/" xmlns:dcterms="http://purl.org/dc/terms/" xmlns:vCard="http://www.w3.org/2001/vcard_rdf/3.0#" xmlns:bqbiol="http://biomodels.net/biology_qualifiers/" xmlns:bqmodel="http://biomodels.net/model_qualifiers/"><rdf:Description rdf:about="#metaid_M_(4Z,7Z,10Z,13Z,16Z,19Z)-docosahexaenoyl-CoA[p]"><bqbiol:is><rdf:Bag><rdf:li rdf:resource="urn:miriam:obo.chebi:CHEBI:65132"/></rdf:Bag></bqbiol:is></rdf:Description></rdf:RDF></annotation></species>
<species metaid="metaid_M_(4Z,7Z,10Z,13Z,16Z,19Z)-docosahexaenoyl-CoA[r]" id="M_(4Z,7Z,10Z,13Z,16Z,19Z)-docosahexaenoyl-CoA[r]" name="(4Z,7Z,10Z,13Z,16Z,19Z)-docosahexaenoyl-CoA" compartment="C_r" boundaryCondition="false" sboTerm="SBO:0000299"><notes><body xmlns="http://www.w3.org/1999/xhtml"><p>FORMULA: C43H66N7O17P3S</p></body></notes><annotation><rdf:RDF xmlns:rdf="http://www.w3.org/1999/02/22_rdf_syntax_ns#" xmlns:dc="http://purl.org/dc/elements/1.1/" xmlns:dcterms="http://purl.org/dc/terms/" xmlns:vCard="http://www.w3.org/2001/vcard_rdf/3.0#" xmlns:bqbiol="http://biomodels.net/biology_qualifiers/" xmlns:bqmodel="http://biomodels.net/model_qualifiers/"><rdf:Description rdf:about="#metaid_M_(4Z,7Z,10Z,13Z,16Z,19Z)-docosahexaenoyl-CoA[r]"><bqbiol:is><rdf:Bag><rdf:li rdf:resource="urn:miriam:obo.chebi:CHEBI:65132"/></rdf:Bag></bqbiol:is></rdf:Description></rdf:RDF></annotation></species>
<species metaid="metaid_M_(5S,6S)-epoxy-(15R)-hydroxy-ETE[c]" id="M_(5S,6S)-epoxy-(15R)-hydroxy-ETE[c]" name="(5S,6S)-epoxy-(15R)-hydroxy-ETE" compartment="C_c" boundaryCondition="false" sboTerm="SBO:0000299"><notes><body xmlns="http://www.w3.org/1999/xhtml"><p>FORMULA: C20H30O4</p></body></notes></species>
<species metaid="metaid_M_(5S,6S)-epoxy-(15R)-hydroxy-ETE[p]" id="M_(5S,6S)-epoxy-(15R)-hydroxy-ETE[p]" name="(5S,6S)-epoxy-(15R)-hydroxy-ETE" compartment="C_p" boundaryCondition="false" sboTerm="SBO:0000299"><notes><body xmlns="http://www.w3.org/1999/xhtml"><p>FORMULA: C20H30O4</p></body></notes></species>
<species metaid="metaid_M_(5S,6S)-epoxy-(15R)-hydroxy-ETE[r]" id="M_(5S,6S)-epoxy-(15R)-hydroxy-ETE[r]" name="(5S,6S)-epoxy-(15R)-hydroxy-ETE" compartment="C_r" boundaryCondition="false" sboTerm="SBO:0000299"><notes><body xmlns="http://www.w3.org/1999/xhtml"><p>FORMULA: C20H30O4</p></body></notes></species>
<species metaid="metaid_M_(5Z)-dodecenoyl-CoA[m]" id="M_(5Z)-dodecenoyl-CoA[m]" name="(5Z)-dodecenoyl-CoA" compartment="C_m" boundaryCondition="false" sboTerm="SBO:0000299"><notes><body xmlns="http://www.w3.org/1999/xhtml"><p>FORMULA: C33H56N7O17P3S</p></body></notes></species>
<species metaid="metaid_M_(5Z)-dodecenoyl-CoA[p]" id="M_(5Z)-dodecenoyl-CoA[p]" name="(5Z)-dodecenoyl-CoA" compartment="C_p" boundaryCondition="false" sboTerm="SBO:0000299"><notes><body xmlns="http://www.w3.org/1999/xhtml"><p>FORMULA: C33H56N7O17P3S</p></body></notes></species>
<species metaid="metaid_M_(5Z,8Z,11Z)-eicosatrienoyl-CoA[c]" id="M_(5Z,8Z,11Z)-eicosatrienoyl-CoA[c]" name="(5Z,8Z,11Z)-eicosatrienoyl-CoA" compartment="C_c" boundaryCondition="false" sboTerm="SBO:0000299"><notes><body xmlns="http://www.w3.org/1999/xhtml"><p>FORMULA: C41H68N7O17P3S</p></body></notes><annotation><rdf:RDF xmlns:rdf="http://www.w3.org/1999/02/22_rdf_syntax_ns#" xmlns:dc="http://purl.org/dc/elements/1.1/" xmlns:dcterms="http://purl.org/dc/terms/" xmlns:vCard="http://www.w3.org/2001/vcard_rdf/3.0#" xmlns:bqbiol="http://biomodels.net/biology_qualifiers/" xmlns:bqmodel="http://biomodels.net/model_qualifiers/"><rdf:Description rdf:about="#metaid_M_(5Z,8Z,11Z)-eicosatrienoyl-CoA[c]"><bqbiol:is><rdf:Bag><rdf:li rdf:resource="urn:miriam:lipidmaps:LMFA07050062"/></rdf:Bag></bqbiol:is></rdf:Description></rdf:RDF></annotation></species>
<species metaid="metaid_M_(5Z,8Z,11Z)-eicosatrienoyl-CoA[m]" id="M_(5Z,8Z,11Z)-eicosatrienoyl-CoA[m]" name="(5Z,8Z,11Z)-eicosatrienoyl-CoA" compartment="C_m" boundaryCondition="false" sboTerm="SBO:0000299"><notes><body xmlns="http://www.w3.org/1999/xhtml"><p>FORMULA: C41H68N7O17P3S</p></body></notes><annotation><rdf:RDF xmlns:rdf="http://www.w3.org/1999/02/22_rdf_syntax_ns#" xmlns:dc="http://purl.org/dc/elements/1.1/" xmlns:dcterms="http://purl.org/dc/terms/" xmlns:vCard="http://www.w3.org/2001/vcard_rdf/3.0#" xmlns:bqbiol="http://biomodels.net/biology_qualifiers/" xmlns:bqmodel="http://biomodels.net/model_qualifiers/"><rdf:Description rdf:about="#metaid_M_(5Z,8Z,11Z)-eicosatrienoyl-CoA[m]"><bqbiol:is><rdf:Bag><rdf:li rdf:resource="urn:miriam:lipidmaps:LMFA07050062"/></rdf:Bag></bqbiol:is></rdf:Description></rdf:RDF></annotation></species>
<species metaid="metaid_M_(5Z,8Z,11Z)-eicosatrienoyl-CoA[r]" id="M_(5Z,8Z,11Z)-eicosatrienoyl-CoA[r]" name="(5Z,8Z,11Z)-eicosatrienoyl-CoA" compartment="C_r" boundaryCondition="false" sboTerm="SBO:0000299"><notes><body xmlns="http://www.w3.org/1999/xhtml"><p>FORMULA: C41H68N7O17P3S</p></body></notes><annotation><rdf:RDF xmlns:rdf="http://www.w3.org/1999/02/22_rdf_syntax_ns#" xmlns:dc="http://purl.org/dc/elements/1.1/" xmlns:dcterms="http://purl.org/dc/terms/" xmlns:vCard="http://www.w3.org/2001/vcard_rdf/3.0#" xmlns:bqbiol="http://biomodels.net/biology_qualifiers/" xmlns:bqmodel="http://biomodels.net/model_qualifiers/"><rdf:Description rdf:about="#metaid_M_(5Z,8Z,11Z)-eicosatrienoyl-CoA[r]"><bqbiol:is><rdf:Bag><rdf:li rdf:resource="urn:miriam:lipidmaps:LMFA07050062"/></rdf:Bag></bqbiol:is></rdf:Description></rdf:RDF></annotation></species>
<species metaid="metaid_M_(5Z,8Z,11Z)-eicosatrienoylcarnitine[c]" id="M_(5Z,8Z,11Z)-eicosatrienoylcarnitine[c]" name="(5Z,8Z,11Z)-eicosatrienoylcarnitine" compartment="C_c" boundaryCondition="false" sboTerm="SBO:0000299"><notes><body xmlns="http://www.w3.org/1999/xhtml"><p>FORMULA: C27H47NO4</p></body></notes></species>
<species metaid="metaid_M_(5Z,8Z,11Z)-eicosatrienoylcarnitine[m]" id="M_(5Z,8Z,11Z)-eicosatrienoylcarnitine[m]" name="(5Z,8Z,11Z)-eicosatrienoylcarnitine" compartment="C_m" boundaryCondition="false" sboTerm="SBO:0000299"><notes><body xmlns="http://www.w3.org/1999/xhtml"><p>FORMULA: C27H47NO4</p></body></notes></species>
<species metaid="metaid_M_(5Z,8Z,11Z)-eicosatrienoylcarnitine[r]" id="M_(5Z,8Z,11Z)-eicosatrienoylcarnitine[r]" name="(5Z,8Z,11Z)-eicosatrienoylcarnitine" compartment="C_r" boundaryCondition="false" sboTerm="SBO:0000299"><notes><body xmlns="http://www.w3.org/1999/xhtml"><p>FORMULA: C27H47NO4</p></body></notes></species>
<species metaid="metaid_M_(5Z,8Z,11Z,14Z,17Z)-eicosapentaenoyl-CoA[c]" id="M_(5Z,8Z,11Z,14Z,17Z)-eicosapentaenoyl-CoA[c]" name="(5Z,8Z,11Z,14Z,17Z)-eicosapentaenoyl-CoA" compartment="C_c" boundaryCondition="false" sboTerm="SBO:0000299"><notes><body xmlns="http://www.w3.org/1999/xhtml"><p>FORMULA: C41H64N7O17P3S</p></body></notes><annotation><rdf:RDF xmlns:rdf="http://www.w3.org/1999/02/22_rdf_syntax_ns#" xmlns:dc="http://purl.org/dc/elements/1.1/" xmlns:dcterms="http://purl.org/dc/terms/" xmlns:vCard="http://www.w3.org/2001/vcard_rdf/3.0#" xmlns:bqbiol="http://biomodels.net/biology_qualifiers/" xmlns:bqmodel="http://biomodels.net/model_qualifiers/"><rdf:Description rdf:about="#metaid_M_(5Z,8Z,11Z,14Z,17Z)-eicosapentaenoyl-CoA[c]"><bqbiol:is><rdf:Bag><rdf:li rdf:resource="urn:miriam:kegg.compound:C16165"/></rdf:Bag></bqbiol:is></rdf:Description></rdf:RDF></annotation></species>
<species metaid="metaid_M_(5Z,8Z,11Z,14Z,17Z)-eicosapentaenoyl-CoA[m]" id="M_(5Z,8Z,11Z,14Z,17Z)-eicosapentaenoyl-CoA[m]" name="(5Z,8Z,11Z,14Z,17Z)-eicosapentaenoyl-CoA" compartment="C_m" boundaryCondition="false" sboTerm="SBO:0000299"><notes><body xmlns="http://www.w3.org/1999/xhtml"><p>FORMULA: C41H64N7O17P3S</p></body></notes><annotation><rdf:RDF xmlns:rdf="http://www.w3.org/1999/02/22_rdf_syntax_ns#" xmlns:dc="http://purl.org/dc/elements/1.1/" xmlns:dcterms="http://purl.org/dc/terms/" xmlns:vCard="http://www.w3.org/2001/vcard_rdf/3.0#" xmlns:bqbiol="http://biomodels.net/biology_qualifiers/" xmlns:bqmodel="http://biomodels.net/model_qualifiers/"><rdf:Description rdf:about="#metaid_M_(5Z,8Z,11Z,14Z,17Z)-eicosapentaenoyl-CoA[m]"><bqbiol:is><rdf:Bag><rdf:li rdf:resource="urn:miriam:kegg.compound:C16165"/></rdf:Bag></bqbiol:is></rdf:Description></rdf:RDF></annotation></species>
<species metaid="metaid_M_(5Z,8Z,11Z,14Z,17Z)-eicosapentaenoyl-CoA[r]" id="M_(5Z,8Z,11Z,14Z,17Z)-eicosapentaenoyl-CoA[r]" name="(5Z,8Z,11Z,14Z,17Z)-eicosapentaenoyl-CoA" compartment="C_r" boundaryCondition="false" sboTerm="SBO:0000299"><notes><body xmlns="http://www.w3.org/1999/xhtml"><p>FORMULA: C41H64N7O17P3S</p></body></notes><annotation><rdf:RDF xmlns:rdf="http://www.w3.org/1999/02/22_rdf_syntax_ns#" xmlns:dc="http://purl.org/dc/elements/1.1/" xmlns:dcterms="http://purl.org/dc/terms/" xmlns:vCard="http://www.w3.org/2001/vcard_rdf/3.0#" xmlns:bqbiol="http://biomodels.net/biology_qualifiers/" xmlns:bqmodel="http://biomodels.net/model_qualifiers/"><rdf:Description rdf:about="#metaid_M_(5Z,8Z,11Z,14Z,17Z)-eicosapentaenoyl-CoA[r]"><bqbiol:is><rdf:Bag><rdf:li rdf:resource="urn:miriam:kegg.compound:C16165"/></rdf:Bag></bqbiol:is></rdf:Description></rdf:RDF></annotation></species>
<species metaid="metaid_M_(5Z,8Z,11Z,14Z,17Z)-eicosapentaenoylcarnitine[c]" id="M_(5Z,8Z,11Z,14Z,17Z)-eicosapentaenoylcarnitine[c]" name="(5Z,8Z,11Z,14Z,17Z)-eicosapentaenoylcarnitine" compartment="C_c" boundaryCondition="false" sboTerm="SBO:0000299"><notes><body xmlns="http://www.w3.org/1999/xhtml"><p>FORMULA: C27H43NO4</p></body></notes></species>
<species metaid="metaid_M_(5Z,8Z,11Z,14Z,17Z)-eicosapentaenoylcarnitine[m]" id="M_(5Z,8Z,11Z,14Z,17Z)-eicosapentaenoylcarnitine[m]" name="(5Z,8Z,11Z,14Z,17Z)-eicosapentaenoylcarnitine" compartment="C_m" boundaryCondition="false" sboTerm="SBO:0000299"><notes><body xmlns="http://www.w3.org/1999/xhtml"><p>FORMULA: C27H43NO4</p></body></notes></species>
<species metaid="metaid_M_(5Z,8Z,11Z,14Z,17Z)-eicosapentaenoylcarnitine[r]" id="M_(5Z,8Z,11Z,14Z,17Z)-eicosapentaenoylcarnitine[r]" name="(5Z,8Z,11Z,14Z,17Z)-eicosapentaenoylcarnitine" compartment="C_r" boundaryCondition="false" sboTerm="SBO:0000299"><notes><body xmlns="http://www.w3.org/1999/xhtml"><p>FORMULA: C27H43NO4</p></body></notes></species>
<species metaid="metaid_M_(6Z,9Z)-octadecadienoic_acid[c]" id="M_(6Z,9Z)-octadecadienoic_acid[c]" name="(6Z,9Z)-octadecadienoic acid" compartment="C_c" boundaryCondition="false" sboTerm="SBO:0000299"><notes><body xmlns="http://www.w3.org/1999/xhtml"><p>FORMULA: C18H32O2</p></body></notes><annotation><rdf:RDF xmlns:rdf="http://www.w3.org/1999/02/22_rdf_syntax_ns#" xmlns:dc="http://purl.org/dc/elements/1.1/" xmlns:dcterms="http://purl.org/dc/terms/" xmlns:vCard="http://www.w3.org/2001/vcard_rdf/3.0#" xmlns:bqbiol="http://biomodels.net/biology_qualifiers/" xmlns:bqmodel="http://biomodels.net/model_qualifiers/"><rdf:Description rdf:about="#metaid_M_(6Z,9Z)-octadecadienoic_acid[c]"><bqbiol:is><rdf:Bag><rdf:li rdf:resource="urn:miriam:lipidmaps:LMFA01030332"/></rdf:Bag></bqbiol:is></rdf:Description></rdf:RDF></annotation></species>
<species metaid="metaid_M_(6Z,9Z)-octadecadienoic_acid[l]" id="M_(6Z,9Z)-octadecadienoic_acid[l]" name="(6Z,9Z)-octadecadienoic acid" compartment="C_l" boundaryCondition="false" sboTerm="SBO:0000299"><notes><body xmlns="http://www.w3.org/1999/xhtml"><p>FORMULA: C18H32O2</p></body></notes><annotation><rdf:RDF xmlns:rdf="http://www.w3.org/1999/02/22_rdf_syntax_ns#" xmlns:dc="http://purl.org/dc/elements/1.1/" xmlns:dcterms="http://purl.org/dc/terms/" xmlns:vCard="http://www.w3.org/2001/vcard_rdf/3.0#" xmlns:bqbiol="http://biomodels.net/biology_qualifiers/" xmlns:bqmodel="http://biomodels.net/model_qualifiers/"><rdf:Description rdf:about="#metaid_M_(6Z,9Z)-octadecadienoic_acid[l]"><bqbiol:is><rdf:Bag><rdf:li rdf:resource="urn:miriam:lipidmaps:LMFA01030332"/></rdf:Bag></bqbiol:is></rdf:Description></rdf:RDF></annotation></species>
<species metaid="metaid_M_(6Z,9Z)-octadecadienoic_acid[r]" id="M_(6Z,9Z)-octadecadienoic_acid[r]" name="(6Z,9Z)-octadecadienoic acid" compartment="C_r" boundaryCondition="false" sboTerm="SBO:0000299"><notes><body xmlns="http://www.w3.org/1999/xhtml"><p>FORMULA: C18H32O2</p></body></notes><annotation><rdf:RDF xmlns:rdf="http://www.w3.org/1999/02/22_rdf_syntax_ns#" xmlns:dc="http://purl.org/dc/elements/1.1/" xmlns:dcterms="http://purl.org/dc/terms/" xmlns:vCard="http://www.w3.org/2001/vcard_rdf/3.0#" xmlns:bqbiol="http://biomodels.net/biology_qualifiers/" xmlns:bqmodel="http://biomodels.net/model_qualifiers/"><rdf:Description rdf:about="#metaid_M_(6Z,9Z)-octadecadienoic_acid[r]"><bqbiol:is><rdf:Bag><rdf:li rdf:resource="urn:miriam:lipidmaps:LMFA01030332"/></rdf:Bag></bqbiol:is></rdf:Description></rdf:RDF></annotation></species>
<species metaid="metaid_M_(6Z,9Z)-octadecadienoic_acid[s]" id="M_(6Z,9Z)-octadecadienoic_acid[s]" name="(6Z,9Z)-octadecadienoic acid" compartment="C_s" boundaryCondition="false" sboTerm="SBO:0000299"><notes><body xmlns="http://www.w3.org/1999/xhtml"><p>FORMULA: C18H32O2</p></body></notes><annotation><rdf:RDF xmlns:rdf="http://www.w3.org/1999/02/22_rdf_syntax_ns#" xmlns:dc="http://purl.org/dc/elements/1.1/" xmlns:dcterms="http://purl.org/dc/terms/" xmlns:vCard="http://www.w3.org/2001/vcard_rdf/3.0#" xmlns:bqbiol="http://biomodels.net/biology_qualifiers/" xmlns:bqmodel="http://biomodels.net/model_qualifiers/"><rdf:Description rdf:about="#metaid_M_(6Z,9Z)-octadecadienoic_acid[s]"><bqbiol:is><rdf:Bag><rdf:li rdf:resource="urn:miriam:lipidmaps:LMFA01030332"/></rdf:Bag></bqbiol:is></rdf:Description></rdf:RDF></annotation></species>
<species metaid="metaid_M_(6Z,9Z)-octadecadienoyl-CoA[c]" id="M_(6Z,9Z)-octadecadienoyl-CoA[c]" name="(6Z,9Z)-octadecadienoyl-CoA" compartment="C_c" boundaryCondition="false" sboTerm="SBO:0000299"><notes><body xmlns="http://www.w3.org/1999/xhtml"><p>FORMULA: C39H66N7O17P3S</p></body></notes><annotation><rdf:RDF xmlns:rdf="http://www.w3.org/1999/02/22_rdf_syntax_ns#" xmlns:dc="http://purl.org/dc/elements/1.1/" xmlns:dcterms="http://purl.org/dc/terms/" xmlns:vCard="http://www.w3.org/2001/vcard_rdf/3.0#" xmlns:bqbiol="http://biomodels.net/biology_qualifiers/" xmlns:bqmodel="http://biomodels.net/model_qualifiers/"><rdf:Description rdf:about="#metaid_M_(6Z,9Z)-octadecadienoyl-CoA[c]"><bqbiol:is><rdf:Bag><rdf:li rdf:resource="urn:miriam:kegg.compound:C02050"/></rdf:Bag></bqbiol:is></rdf:Description></rdf:RDF></annotation></species>
<species metaid="metaid_M_(6Z,9Z)-octadecadienoyl-CoA[m]" id="M_(6Z,9Z)-octadecadienoyl-CoA[m]" name="(6Z,9Z)-octadecadienoyl-CoA" compartment="C_m" boundaryCondition="false" sboTerm="SBO:0000299"><notes><body xmlns="http://www.w3.org/1999/xhtml"><p>FORMULA: C39H66N7O17P3S</p></body></notes><annotation><rdf:RDF xmlns:rdf="http://www.w3.org/1999/02/22_rdf_syntax_ns#" xmlns:dc="http://purl.org/dc/elements/1.1/" xmlns:dcterms="http://purl.org/dc/terms/" xmlns:vCard="http://www.w3.org/2001/vcard_rdf/3.0#" xmlns:bqbiol="http://biomodels.net/biology_qualifiers/" xmlns:bqmodel="http://biomodels.net/model_qualifiers/"><rdf:Description rdf:about="#metaid_M_(6Z,9Z)-octadecadienoyl-CoA[m]"><bqbiol:is><rdf:Bag><rdf:li rdf:resource="urn:miriam:kegg.compound:C02050"/></rdf:Bag></bqbiol:is></rdf:Description></rdf:RDF></annotation></species>
<species metaid="metaid_M_(6Z,9Z)-octadecadienoyl-CoA[r]" id="M_(6Z,9Z)-octadecadienoyl-CoA[r]" name="(6Z,9Z)-octadecadienoyl-CoA" compartment="C_r" boundaryCondition="false" sboTerm="SBO:0000299"><notes><body xmlns="http://www.w3.org/1999/xhtml"><p>FORMULA: C39H66N7O17P3S</p></body></notes><annotation><rdf:RDF xmlns:rdf="http://www.w3.org/1999/02/22_rdf_syntax_ns#" xmlns:dc="http://purl.org/dc/elements/1.1/" xmlns:dcterms="http://purl.org/dc/terms/" xmlns:vCard="http://www.w3.org/2001/vcard_rdf/3.0#" xmlns:bqbiol="http://biomodels.net/biology_qualifiers/" xmlns:bqmodel="http://biomodels.net/model_qualifiers/"><rdf:Description rdf:about="#metaid_M_(6Z,9Z)-octadecadienoyl-CoA[r]"><bqbiol:is><rdf:Bag><rdf:li rdf:resource="urn:miriam:kegg.compound:C02050"/></rdf:Bag></bqbiol:is></rdf:Description></rdf:RDF></annotation></species>
<species metaid="metaid_M_(6Z,9Z)-octadecadienoylcarnitine[c]" id="M_(6Z,9Z)-octadecadienoylcarnitine[c]" name="(6Z,9Z)-octadecadienoylcarnitine" compartment="C_c" boundaryCondition="false" sboTerm="SBO:0000299"><notes><body xmlns="http://www.w3.org/1999/xhtml"><p>FORMULA: C25H45NO4</p></body></notes></species>
<species metaid="metaid_M_(6Z,9Z)-octadecadienoylcarnitine[m]" id="M_(6Z,9Z)-octadecadienoylcarnitine[m]" name="(6Z,9Z)-octadecadienoylcarnitine" compartment="C_m" boundaryCondition="false" sboTerm="SBO:0000299"><notes><body xmlns="http://www.w3.org/1999/xhtml"><p>FORMULA: C25H45NO4</p></body></notes></species>
<species metaid="metaid_M_(6Z,9Z)-octadecadienoylcarnitine[r]" id="M_(6Z,9Z)-octadecadienoylcarnitine[r]" name="(6Z,9Z)-octadecadienoylcarnitine" compartment="C_r" boundaryCondition="false" sboTerm="SBO:0000299"><notes><body xmlns="http://www.w3.org/1999/xhtml"><p>FORMULA: C25H45NO4</p></body></notes></species>
<species metaid="metaid_M_(6Z,9Z,12Z,15Z)-octadecatetraenoyl-CoA[c]" id="M_(6Z,9Z,12Z,15Z)-octadecatetraenoyl-CoA[c]" name="(6Z,9Z,12Z,15Z)-octadecatetraenoyl-CoA" compartment="C_c" boundaryCondition="false" sboTerm="SBO:0000299"><notes><body xmlns="http://www.w3.org/1999/xhtml"><p>FORMULA: C39H62N7O17P3S</p></body></notes><annotation><rdf:RDF xmlns:rdf="http://www.w3.org/1999/02/22_rdf_syntax_ns#" xmlns:dc="http://purl.org/dc/elements/1.1/" xmlns:dcterms="http://purl.org/dc/terms/" xmlns:vCard="http://www.w3.org/2001/vcard_rdf/3.0#" xmlns:bqbiol="http://biomodels.net/biology_qualifiers/" xmlns:bqmodel="http://biomodels.net/model_qualifiers/"><rdf:Description rdf:about="#metaid_M_(6Z,9Z,12Z,15Z)-octadecatetraenoyl-CoA[c]"><bqbiol:is><rdf:Bag><rdf:li rdf:resource="urn:miriam:obo.chebi:CHEBI:63545"/></rdf:Bag></bqbiol:is></rdf:Description></rdf:RDF></annotation></species>
<species metaid="metaid_M_(6Z,9Z,12Z,15Z)-octadecatetraenoyl-CoA[m]" id="M_(6Z,9Z,12Z,15Z)-octadecatetraenoyl-CoA[m]" name="(6Z,9Z,12Z,15Z)-octadecatetraenoyl-CoA" compartment="C_m" boundaryCondition="false" sboTerm="SBO:0000299"><notes><body xmlns="http://www.w3.org/1999/xhtml"><p>FORMULA: C39H62N7O17P3S</p></body></notes><annotation><rdf:RDF xmlns:rdf="http://www.w3.org/1999/02/22_rdf_syntax_ns#" xmlns:dc="http://purl.org/dc/elements/1.1/" xmlns:dcterms="http://purl.org/dc/terms/" xmlns:vCard="http://www.w3.org/2001/vcard_rdf/3.0#" xmlns:bqbiol="http://biomodels.net/biology_qualifiers/" xmlns:bqmodel="http://biomodels.net/model_qualifiers/"><rdf:Description rdf:about="#metaid_M_(6Z,9Z,12Z,15Z)-octadecatetraenoyl-CoA[m]"><bqbiol:is><rdf:Bag><rdf:li rdf:resource="urn:miriam:obo.chebi:CHEBI:63545"/></rdf:Bag></bqbiol:is></rdf:Description></rdf:RDF></annotation></species>
<species metaid="metaid_M_(6Z,9Z,12Z,15Z)-octadecatetraenoyl-CoA[r]" id="M_(6Z,9Z,12Z,15Z)-octadecatetraenoyl-CoA[r]" name="(6Z,9Z,12Z,15Z)-octadecatetraenoyl-CoA" compartment="C_r" boundaryCondition="false" sboTerm="SBO:0000299"><notes><body xmlns="http://www.w3.org/1999/xhtml"><p>FORMULA: C39H62N7O17P3S</p></body></notes><annotation><rdf:RDF xmlns:rdf="http://www.w3.org/1999/02/22_rdf_syntax_ns#" xmlns:dc="http://purl.org/dc/elements/1.1/" xmlns:dcterms="http://purl.org/dc/terms/" xmlns:vCard="http://www.w3.org/2001/vcard_rdf/3.0#" xmlns:bqbiol="http://biomodels.net/biology_qualifiers/" xmlns:bqmodel="http://biomodels.net/model_qualifiers/"><rdf:Description rdf:about="#metaid_M_(6Z,9Z,12Z,15Z)-octadecatetraenoyl-CoA[r]"><bqbiol:is><rdf:Bag><rdf:li rdf:resource="urn:miriam:obo.chebi:CHEBI:63545"/></rdf:Bag></bqbiol:is></rdf:Description></rdf:RDF></annotation></species>
<species metaid="metaid_M_(6Z,9Z,12Z,15Z)-octadecatetraenoylcarnitine[c]" id="M_(6Z,9Z,12Z,15Z)-octadecatetraenoylcarnitine[c]" name="(6Z,9Z,12Z,15Z)-octadecatetraenoylcarnitine" compartment="C_c" boundaryCondition="false" sboTerm="SBO:0000299"><notes><body xmlns="http://www.w3.org/1999/xhtml"><p>FORMULA: C25H41NO4</p></body></notes></species>
<species metaid="metaid_M_(6Z,9Z,12Z,15Z)-octadecatetraenoylcarnitine[m]" id="M_(6Z,9Z,12Z,15Z)-octadecatetraenoylcarnitine[m]" name="(6Z,9Z,12Z,15Z)-octadecatetraenoylcarnitine" compartment="C_m" boundaryCondition="false" sboTerm="SBO:0000299"><notes><body xmlns="http://www.w3.org/1999/xhtml"><p>FORMULA: C25H41NO4</p></body></notes></species>
<species metaid="metaid_M_(6Z,9Z,12Z,15Z)-octadecatetraenoylcarnitine[r]" id="M_(6Z,9Z,12Z,15Z)-octadecatetraenoylcarnitine[r]" name="(6Z,9Z,12Z,15Z)-octadecatetraenoylcarnitine" compartment="C_r" boundaryCondition="false" sboTerm="SBO:0000299"><notes><body xmlns="http://www.w3.org/1999/xhtml"><p>FORMULA: C25H41NO4</p></body></notes></species>
<species metaid="metaid_M_(6Z,9Z,12Z,15Z,18Z)-TPA[c]" id="M_(6Z,9Z,12Z,15Z,18Z)-TPA[c]" name="(6Z,9Z,12Z,15Z,18Z)-TPA" compartment="C_c" boundaryCondition="false" sboTerm="SBO:0000299"><notes><body xmlns="http://www.w3.org/1999/xhtml"><p>FORMULA: C24H38O2</p></body></notes><annotation><rdf:RDF xmlns:rdf="http://www.w3.org/1999/02/22_rdf_syntax_ns#" xmlns:dc="http://purl.org/dc/elements/1.1/" xmlns:dcterms="http://purl.org/dc/terms/" xmlns:vCard="http://www.w3.org/2001/vcard_rdf/3.0#" xmlns:bqbiol="http://biomodels.net/biology_qualifiers/" xmlns:bqmodel="http://biomodels.net/model_qualifiers/"><rdf:Description rdf:about="#metaid_M_(6Z,9Z,12Z,15Z,18Z)-TPA[c]"><bqbiol:is><rdf:Bag><rdf:li rdf:resource="urn:miriam:lipidmaps:LMFA01030820"/></rdf:Bag></bqbiol:is></rdf:Description></rdf:RDF></annotation></species>
<species metaid="metaid_M_(6Z,9Z,12Z,15Z,18Z)-TPA[l]" id="M_(6Z,9Z,12Z,15Z,18Z)-TPA[l]" name="(6Z,9Z,12Z,15Z,18Z)-TPA" compartment="C_l" boundaryCondition="false" sboTerm="SBO:0000299"><notes><body xmlns="http://www.w3.org/1999/xhtml"><p>FORMULA: C24H38O2</p></body></notes><annotation><rdf:RDF xmlns:rdf="http://www.w3.org/1999/02/22_rdf_syntax_ns#" xmlns:dc="http://purl.org/dc/elements/1.1/" xmlns:dcterms="http://purl.org/dc/terms/" xmlns:vCard="http://www.w3.org/2001/vcard_rdf/3.0#" xmlns:bqbiol="http://biomodels.net/biology_qualifiers/" xmlns:bqmodel="http://biomodels.net/model_qualifiers/"><rdf:Description rdf:about="#metaid_M_(6Z,9Z,12Z,15Z,18Z)-TPA[l]"><bqbiol:is><rdf:Bag><rdf:li rdf:resource="urn:miriam:lipidmaps:LMFA01030820"/></rdf:Bag></bqbiol:is></rdf:Description></rdf:RDF></annotation></species>
<species metaid="metaid_M_(6Z,9Z,12Z,15Z,18Z)-TPA[r]" id="M_(6Z,9Z,12Z,15Z,18Z)-TPA[r]" name="(6Z,9Z,12Z,15Z,18Z)-TPA" compartment="C_r" boundaryCondition="false" sboTerm="SBO:0000299"><notes><body xmlns="http://www.w3.org/1999/xhtml"><p>FORMULA: C24H38O2</p></body></notes><annotation><rdf:RDF xmlns:rdf="http://www.w3.org/1999/02/22_rdf_syntax_ns#" xmlns:dc="http://purl.org/dc/elements/1.1/" xmlns:dcterms="http://purl.org/dc/terms/" xmlns:vCard="http://www.w3.org/2001/vcard_rdf/3.0#" xmlns:bqbiol="http://biomodels.net/biology_qualifiers/" xmlns:bqmodel="http://biomodels.net/model_qualifiers/"><rdf:Description rdf:about="#metaid_M_(6Z,9Z,12Z,15Z,18Z)-TPA[r]"><bqbiol:is><rdf:Bag><rdf:li rdf:resource="urn:miriam:lipidmaps:LMFA01030820"/></rdf:Bag></bqbiol:is></rdf:Description></rdf:RDF></annotation></species>
<species metaid="metaid_M_(6Z,9Z,12Z,15Z,18Z)-TPA[s]" id="M_(6Z,9Z,12Z,15Z,18Z)-TPA[s]" name="(6Z,9Z,12Z,15Z,18Z)-TPA" compartment="C_s" boundaryCondition="false" sboTerm="SBO:0000299"><notes><body xmlns="http://www.w3.org/1999/xhtml"><p>FORMULA: C24H38O2</p></body></notes><annotation><rdf:RDF xmlns:rdf="http://www.w3.org/1999/02/22_rdf_syntax_ns#" xmlns:dc="http://purl.org/dc/elements/1.1/" xmlns:dcterms="http://purl.org/dc/terms/" xmlns:vCard="http://www.w3.org/2001/vcard_rdf/3.0#" xmlns:bqbiol="http://biomodels.net/biology_qualifiers/" xmlns:bqmodel="http://biomodels.net/model_qualifiers/"><rdf:Description rdf:about="#metaid_M_(6Z,9Z,12Z,15Z,18Z)-TPA[s]"><bqbiol:is><rdf:Bag><rdf:li rdf:resource="urn:miriam:lipidmaps:LMFA01030820"/></rdf:Bag></bqbiol:is></rdf:Description></rdf:RDF></annotation></species>
<species metaid="metaid_M_(6Z,9Z,12Z,15Z,18Z)-tetracosapentaenoyl-CoA[c]" id="M_(6Z,9Z,12Z,15Z,18Z)-tetracosapentaenoyl-CoA[c]" name="(6Z,9Z,12Z,15Z,18Z)-tetracosapentaenoyl-CoA" compartment="C_c" boundaryCondition="false" sboTerm="SBO:0000299"><notes><body xmlns="http://www.w3.org/1999/xhtml"><p>FORMULA: C45H72N7O17P3S</p></body></notes><annotation><rdf:RDF xmlns:rdf="http://www.w3.org/1999/02/22_rdf_syntax_ns#" xmlns:dc="http://purl.org/dc/elements/1.1/" xmlns:dcterms="http://purl.org/dc/terms/" xmlns:vCard="http://www.w3.org/2001/vcard_rdf/3.0#" xmlns:bqbiol="http://biomodels.net/biology_qualifiers/" xmlns:bqmodel="http://biomodels.net/model_qualifiers/"><rdf:Description rdf:about="#metaid_M_(6Z,9Z,12Z,15Z,18Z)-tetracosapentaenoyl-CoA[c]"><bqbiol:is><rdf:Bag><rdf:li rdf:resource="urn:miriam:obo.chebi:CHEBI:63546"/></rdf:Bag></bqbiol:is></rdf:Description></rdf:RDF></annotation></species>
<species metaid="metaid_M_(6Z,9Z,12Z,15Z,18Z)-tetracosapentaenoyl-CoA[p]" id="M_(6Z,9Z,12Z,15Z,18Z)-tetracosapentaenoyl-CoA[p]" name="(6Z,9Z,12Z,15Z,18Z)-tetracosapentaenoyl-CoA" compartment="C_p" boundaryCondition="false" sboTerm="SBO:0000299"><notes><body xmlns="http://www.w3.org/1999/xhtml"><p>FORMULA: C45H72N7O17P3S</p></body></notes><annotation><rdf:RDF xmlns:rdf="http://www.w3.org/1999/02/22_rdf_syntax_ns#" xmlns:dc="http://purl.org/dc/elements/1.1/" xmlns:dcterms="http://purl.org/dc/terms/" xmlns:vCard="http://www.w3.org/2001/vcard_rdf/3.0#" xmlns:bqbiol="http://biomodels.net/biology_qualifiers/" xmlns:bqmodel="http://biomodels.net/model_qualifiers/"><rdf:Description rdf:about="#metaid_M_(6Z,9Z,12Z,15Z,18Z)-tetracosapentaenoyl-CoA[p]"><bqbiol:is><rdf:Bag><rdf:li rdf:resource="urn:miriam:obo.chebi:CHEBI:63546"/></rdf:Bag></bqbiol:is></rdf:Description></rdf:RDF></annotation></species>
<species metaid="metaid_M_(6Z,9Z,12Z,15Z,18Z)-tetracosapentaenoyl-CoA[r]" id="M_(6Z,9Z,12Z,15Z,18Z)-tetracosapentaenoyl-CoA[r]" name="(6Z,9Z,12Z,15Z,18Z)-tetracosapentaenoyl-CoA" compartment="C_r" boundaryCondition="false" sboTerm="SBO:0000299"><notes><body xmlns="http://www.w3.org/1999/xhtml"><p>FORMULA: C45H72N7O17P3S</p></body></notes><annotation><rdf:RDF xmlns:rdf="http://www.w3.org/1999/02/22_rdf_syntax_ns#" xmlns:dc="http://purl.org/dc/elements/1.1/" xmlns:dcterms="http://purl.org/dc/terms/" xmlns:vCard="http://www.w3.org/2001/vcard_rdf/3.0#" xmlns:bqbiol="http://biomodels.net/biology_qualifiers/" xmlns:bqmodel="http://biomodels.net/model_qualifiers/"><rdf:Description rdf:about="#metaid_M_(6Z,9Z,12Z,15Z,18Z)-tetracosapentaenoyl-CoA[r]"><bqbiol:is><rdf:Bag><rdf:li rdf:resource="urn:miriam:obo.chebi:CHEBI:63546"/></rdf:Bag></bqbiol:is></rdf:Description></rdf:RDF></annotation></species>
<species metaid="metaid_M_(6Z,9Z,12Z,15Z,18Z)-tetracosapentaenoylcarnitine[c]" id="M_(6Z,9Z,12Z,15Z,18Z)-tetracosapentaenoylcarnitine[c]" name="(6Z,9Z,12Z,15Z,18Z)-tetracosapentaenoylcarnitine" compartment="C_c" boundaryCondition="false" sboTerm="SBO:0000299"><notes><body xmlns="http://www.w3.org/1999/xhtml"><p>FORMULA: C31H51NO4</p></body></notes></species>
<species metaid="metaid_M_(6Z,9Z,12Z,15Z,18Z)-tetracosapentaenoylcarnitine[r]" id="M_(6Z,9Z,12Z,15Z,18Z)-tetracosapentaenoylcarnitine[r]" name="(6Z,9Z,12Z,15Z,18Z)-tetracosapentaenoylcarnitine" compartment="C_r" boundaryCondition="false" sboTerm="SBO:0000299"><notes><body xmlns="http://www.w3.org/1999/xhtml"><p>FORMULA: C31H51NO4</p></body></notes></species>
<species metaid="metaid_M_(6Z,9Z,12Z,15Z,18Z,21Z)-THA[c]" id="M_(6Z,9Z,12Z,15Z,18Z,21Z)-THA[c]" name="(6Z,9Z,12Z,15Z,18Z,21Z)-THA" compartment="C_c" boundaryCondition="false" sboTerm="SBO:0000299"><notes><body xmlns="http://www.w3.org/1999/xhtml"><p>FORMULA: C24H36O2</p></body></notes><annotation><rdf:RDF xmlns:rdf="http://www.w3.org/1999/02/22_rdf_syntax_ns#" xmlns:dc="http://purl.org/dc/elements/1.1/" xmlns:dcterms="http://purl.org/dc/terms/" xmlns:vCard="http://www.w3.org/2001/vcard_rdf/3.0#" xmlns:bqbiol="http://biomodels.net/biology_qualifiers/" xmlns:bqmodel="http://biomodels.net/model_qualifiers/"><rdf:Description rdf:about="#metaid_M_(6Z,9Z,12Z,15Z,18Z,21Z)-THA[c]"><bqbiol:is><rdf:Bag><rdf:li rdf:resource="urn:miriam:lipidmaps:LMFA01030822"/></rdf:Bag></bqbiol:is></rdf:Description></rdf:RDF></annotation></species>
<species metaid="metaid_M_(6Z,9Z,12Z,15Z,18Z,21Z)-THA[l]" id="M_(6Z,9Z,12Z,15Z,18Z,21Z)-THA[l]" name="(6Z,9Z,12Z,15Z,18Z,21Z)-THA" compartment="C_l" boundaryCondition="false" sboTerm="SBO:0000299"><notes><body xmlns="http://www.w3.org/1999/xhtml"><p>FORMULA: C24H36O2</p></body></notes><annotation><rdf:RDF xmlns:rdf="http://www.w3.org/1999/02/22_rdf_syntax_ns#" xmlns:dc="http://purl.org/dc/elements/1.1/" xmlns:dcterms="http://purl.org/dc/terms/" xmlns:vCard="http://www.w3.org/2001/vcard_rdf/3.0#" xmlns:bqbiol="http://biomodels.net/biology_qualifiers/" xmlns:bqmodel="http://biomodels.net/model_qualifiers/"><rdf:Description rdf:about="#metaid_M_(6Z,9Z,12Z,15Z,18Z,21Z)-THA[l]"><bqbiol:is><rdf:Bag><rdf:li rdf:resource="urn:miriam:lipidmaps:LMFA01030822"/></rdf:Bag></bqbiol:is></rdf:Description></rdf:RDF></annotation></species>
<species metaid="metaid_M_(6Z,9Z,12Z,15Z,18Z,21Z)-THA[r]" id="M_(6Z,9Z,12Z,15Z,18Z,21Z)-THA[r]" name="(6Z,9Z,12Z,15Z,18Z,21Z)-THA" compartment="C_r" boundaryCondition="false" sboTerm="SBO:0000299"><notes><body xmlns="http://www.w3.org/1999/xhtml"><p>FORMULA: C24H36O2</p></body></notes><annotation><rdf:RDF xmlns:rdf="http://www.w3.org/1999/02/22_rdf_syntax_ns#" xmlns:dc="http://purl.org/dc/elements/1.1/" xmlns:dcterms="http://purl.org/dc/terms/" xmlns:vCard="http://www.w3.org/2001/vcard_rdf/3.0#" xmlns:bqbiol="http://biomodels.net/biology_qualifiers/" xmlns:bqmodel="http://biomodels.net/model_qualifiers/"><rdf:Description rdf:about="#metaid_M_(6Z,9Z,12Z,15Z,18Z,21Z)-THA[r]"><bqbiol:is><rdf:Bag><rdf:li rdf:resource="urn:miriam:lipidmaps:LMFA01030822"/></rdf:Bag></bqbiol:is></rdf:Description></rdf:RDF></annotation></species>
<species metaid="metaid_M_(6Z,9Z,12Z,15Z,18Z,21Z)-THA[s]" id="M_(6Z,9Z,12Z,15Z,18Z,21Z)-THA[s]" name="(6Z,9Z,12Z,15Z,18Z,21Z)-THA" compartment="C_s" boundaryCondition="false" sboTerm="SBO:0000299"><notes><body xmlns="http://www.w3.org/1999/xhtml"><p>FORMULA: C24H36O2</p></body></notes><annotation><rdf:RDF xmlns:rdf="http://www.w3.org/1999/02/22_rdf_syntax_ns#" xmlns:dc="http://purl.org/dc/elements/1.1/" xmlns:dcterms="http://purl.org/dc/terms/" xmlns:vCard="http://www.w3.org/2001/vcard_rdf/3.0#" xmlns:bqbiol="http://biomodels.net/biology_qualifiers/" xmlns:bqmodel="http://biomodels.net/model_qualifiers/"><rdf:Description rdf:about="#metaid_M_(6Z,9Z,12Z,15Z,18Z,21Z)-THA[s]"><bqbiol:is><rdf:Bag><rdf:li rdf:resource="urn:miriam:lipidmaps:LMFA01030822"/></rdf:Bag></bqbiol:is></rdf:Description></rdf:RDF></annotation></species>
<species metaid="metaid_M_(6Z,9Z,12Z,15Z,18Z,21Z)-tetracosahexaenoyl-CoA[c]" id="M_(6Z,9Z,12Z,15Z,18Z,21Z)-tetracosahexaenoyl-CoA[c]" name="(6Z,9Z,12Z,15Z,18Z,21Z)-tetracosahexaenoyl-CoA" compartment="C_c" boundaryCondition="false" sboTerm="SBO:0000299"><notes><body xmlns="http://www.w3.org/1999/xhtml"><p>FORMULA: C45H70N7O17P3S</p></body></notes><annotation><rdf:RDF xmlns:rdf="http://www.w3.org/1999/02/22_rdf_syntax_ns#" xmlns:dc="http://purl.org/dc/elements/1.1/" xmlns:dcterms="http://purl.org/dc/terms/" xmlns:vCard="http://www.w3.org/2001/vcard_rdf/3.0#" xmlns:bqbiol="http://biomodels.net/biology_qualifiers/" xmlns:bqmodel="http://biomodels.net/model_qualifiers/"><rdf:Description rdf:about="#metaid_M_(6Z,9Z,12Z,15Z,18Z,21Z)-tetracosahexaenoyl-CoA[c]"><bqbiol:is><rdf:Bag><rdf:li rdf:resource="urn:miriam:kegg.compound:C16168"/></rdf:Bag></bqbiol:is></rdf:Description></rdf:RDF></annotation></species>
<species metaid="metaid_M_(6Z,9Z,12Z,15Z,18Z,21Z)-tetracosahexaenoyl-CoA[p]" id="M_(6Z,9Z,12Z,15Z,18Z,21Z)-tetracosahexaenoyl-CoA[p]" name="(6Z,9Z,12Z,15Z,18Z,21Z)-tetracosahexaenoyl-CoA" compartment="C_p" boundaryCondition="false" sboTerm="SBO:0000299"><notes><body xmlns="http://www.w3.org/1999/xhtml"><p>FORMULA: C45H70N7O17P3S</p></body></notes><annotation><rdf:RDF xmlns:rdf="http://www.w3.org/1999/02/22_rdf_syntax_ns#" xmlns:dc="http://purl.org/dc/elements/1.1/" xmlns:dcterms="http://purl.org/dc/terms/" xmlns:vCard="http://www.w3.org/2001/vcard_rdf/3.0#" xmlns:bqbiol="http://biomodels.net/biology_qualifiers/" xmlns:bqmodel="http://biomodels.net/model_qualifiers/"><rdf:Description rdf:about="#metaid_M_(6Z,9Z,12Z,15Z,18Z,21Z)-tetracosahexaenoyl-CoA[p]"><bqbiol:is><rdf:Bag><rdf:li rdf:resource="urn:miriam:kegg.compound:C16168"/></rdf:Bag></bqbiol:is></rdf:Description></rdf:RDF></annotation></species>
<species metaid="metaid_M_(6Z,9Z,12Z,15Z,18Z,21Z)-tetracosahexaenoyl-CoA[r]" id="M_(6Z,9Z,12Z,15Z,18Z,21Z)-tetracosahexaenoyl-CoA[r]" name="(6Z,9Z,12Z,15Z,18Z,21Z)-tetracosahexaenoyl-CoA" compartment="C_r" boundaryCondition="false" sboTerm="SBO:0000299"><notes><body xmlns="http://www.w3.org/1999/xhtml"><p>FORMULA: C45H70N7O17P3S</p></body></notes><annotation><rdf:RDF xmlns:rdf="http://www.w3.org/1999/02/22_rdf_syntax_ns#" xmlns:dc="http://purl.org/dc/elements/1.1/" xmlns:dcterms="http://purl.org/dc/terms/" xmlns:vCard="http://www.w3.org/2001/vcard_rdf/3.0#" xmlns:bqbiol="http://biomodels.net/biology_qualifiers/" xmlns:bqmodel="http://biomodels.net/model_qualifiers/"><rdf:Description rdf:about="#metaid_M_(6Z,9Z,12Z,15Z,18Z,21Z)-tetracosahexaenoyl-CoA[r]"><bqbiol:is><rdf:Bag><rdf:li rdf:resource="urn:miriam:kegg.compound:C16168"/></rdf:Bag></bqbiol:is></rdf:Description></rdf:RDF></annotation></species>
<species metaid="metaid_M_(6Z,9Z,12Z,15Z,18Z,21Z)-tetracosahexaenoylcarnitine[c]" id="M_(6Z,9Z,12Z,15Z,18Z,21Z)-tetracosahexaenoylcarnitine[c]" name="(6Z,9Z,12Z,15Z,18Z,21Z)-tetracosahexaenoylcarnitine" compartment="C_c" boundaryCondition="false" sboTerm="SBO:0000299"><notes><body xmlns="http://www.w3.org/1999/xhtml"><p>FORMULA: C31H49NO4</p></body></notes></species>
<species metaid="metaid_M_(6Z,9Z,12Z,15Z,18Z,21Z)-tetracosahexaenoylcarnitine[r]" id="M_(6Z,9Z,12Z,15Z,18Z,21Z)-tetracosahexaenoylcarnitine[r]" name="(6Z,9Z,12Z,15Z,18Z,21Z)-tetracosahexaenoylcarnitine" compartment="C_r" boundaryCondition="false" sboTerm="SBO:0000299"><notes><body xmlns="http://www.w3.org/1999/xhtml"><p>FORMULA: C31H49NO4</p></body></notes></species>
<species metaid="metaid_M_(7Z)-octadecenoic_acid[c]" id="M_(7Z)-octadecenoic_acid[c]" name="(7Z)-octadecenoic acid" compartment="C_c" boundaryCondition="false" sboTerm="SBO:0000299"><notes><body xmlns="http://www.w3.org/1999/xhtml"><p>FORMULA: C18H34O2</p></body></notes><annotation><rdf:RDF xmlns:rdf="http://www.w3.org/1999/02/22_rdf_syntax_ns#" xmlns:dc="http://purl.org/dc/elements/1.1/" xmlns:dcterms="http://purl.org/dc/terms/" xmlns:vCard="http://www.w3.org/2001/vcard_rdf/3.0#" xmlns:bqbiol="http://biomodels.net/biology_qualifiers/" xmlns:bqmodel="http://biomodels.net/model_qualifiers/"><rdf:Description rdf:about="#metaid_M_(7Z)-octadecenoic_acid[c]"><bqbiol:is><rdf:Bag><rdf:li rdf:resource="urn:miriam:lipidmaps:LMFA01030068"/></rdf:Bag></bqbiol:is></rdf:Description></rdf:RDF></annotation></species>
<species metaid="metaid_M_(7Z)-octadecenoic_acid[l]" id="M_(7Z)-octadecenoic_acid[l]" name="(7Z)-octadecenoic acid" compartment="C_l" boundaryCondition="false" sboTerm="SBO:0000299"><notes><body xmlns="http://www.w3.org/1999/xhtml"><p>FORMULA: C18H34O2</p></body></notes><annotation><rdf:RDF xmlns:rdf="http://www.w3.org/1999/02/22_rdf_syntax_ns#" xmlns:dc="http://purl.org/dc/elements/1.1/" xmlns:dcterms="http://purl.org/dc/terms/" xmlns:vCard="http://www.w3.org/2001/vcard_rdf/3.0#" xmlns:bqbiol="http://biomodels.net/biology_qualifiers/" xmlns:bqmodel="http://biomodels.net/model_qualifiers/"><rdf:Description rdf:about="#metaid_M_(7Z)-octadecenoic_acid[l]"><bqbiol:is><rdf:Bag><rdf:li rdf:resource="urn:miriam:lipidmaps:LMFA01030068"/></rdf:Bag></bqbiol:is></rdf:Description></rdf:RDF></annotation></species>
<species metaid="metaid_M_(7Z)-octadecenoic_acid[r]" id="M_(7Z)-octadecenoic_acid[r]" name="(7Z)-octadecenoic acid" compartment="C_r" boundaryCondition="false" sboTerm="SBO:0000299"><notes><body xmlns="http://www.w3.org/1999/xhtml"><p>FORMULA: C18H34O2</p></body></notes><annotation><rdf:RDF xmlns:rdf="http://www.w3.org/1999/02/22_rdf_syntax_ns#" xmlns:dc="http://purl.org/dc/elements/1.1/" xmlns:dcterms="http://purl.org/dc/terms/" xmlns:vCard="http://www.w3.org/2001/vcard_rdf/3.0#" xmlns:bqbiol="http://biomodels.net/biology_qualifiers/" xmlns:bqmodel="http://biomodels.net/model_qualifiers/"><rdf:Description rdf:about="#metaid_M_(7Z)-octadecenoic_acid[r]"><bqbiol:is><rdf:Bag><rdf:li rdf:resource="urn:miriam:lipidmaps:LMFA01030068"/></rdf:Bag></bqbiol:is></rdf:Description></rdf:RDF></annotation></species>
<species metaid="metaid_M_(7Z)-octadecenoic_acid[s]" id="M_(7Z)-octadecenoic_acid[s]" name="(7Z)-octadecenoic acid" compartment="C_s" boundaryCondition="false" sboTerm="SBO:0000299"><notes><body xmlns="http://www.w3.org/1999/xhtml"><p>FORMULA: C18H34O2</p></body></notes><annotation><rdf:RDF xmlns:rdf="http://www.w3.org/1999/02/22_rdf_syntax_ns#" xmlns:dc="http://purl.org/dc/elements/1.1/" xmlns:dcterms="http://purl.org/dc/terms/" xmlns:vCard="http://www.w3.org/2001/vcard_rdf/3.0#" xmlns:bqbiol="http://biomodels.net/biology_qualifiers/" xmlns:bqmodel="http://biomodels.net/model_qualifiers/"><rdf:Description rdf:about="#metaid_M_(7Z)-octadecenoic_acid[s]"><bqbiol:is><rdf:Bag><rdf:li rdf:resource="urn:miriam:lipidmaps:LMFA01030068"/></rdf:Bag></bqbiol:is></rdf:Description></rdf:RDF></annotation></species>
<species metaid="metaid_M_(7Z)-octadecenoyl-CoA[c]" id="M_(7Z)-octadecenoyl-CoA[c]" name="(7Z)-octadecenoyl-CoA" compartment="C_c" boundaryCondition="false" sboTerm="SBO:0000299"><notes><body xmlns="http://www.w3.org/1999/xhtml"><p>FORMULA: C39H68N7O17P3S</p></body></notes></species>
<species metaid="metaid_M_(7Z)-octadecenoyl-CoA[m]" id="M_(7Z)-octadecenoyl-CoA[m]" name="(7Z)-octadecenoyl-CoA" compartment="C_m" boundaryCondition="false" sboTerm="SBO:0000299"><notes><body xmlns="http://www.w3.org/1999/xhtml"><p>FORMULA: C39H68N7O17P3S</p></body></notes></species>
<species metaid="metaid_M_(7Z)-octadecenoyl-CoA[r]" id="M_(7Z)-octadecenoyl-CoA[r]" name="(7Z)-octadecenoyl-CoA" compartment="C_r" boundaryCondition="false" sboTerm="SBO:0000299"><notes><body xmlns="http://www.w3.org/1999/xhtml"><p>FORMULA: C39H68N7O17P3S</p></body></notes></species>
<species metaid="metaid_M_(7Z)-tetradecenoic_acid[c]" id="M_(7Z)-tetradecenoic_acid[c]" name="(7Z)-tetradecenoic acid" compartment="C_c" boundaryCondition="false" sboTerm="SBO:0000299"><notes><body xmlns="http://www.w3.org/1999/xhtml"><p>FORMULA: C14H26O2</p></body></notes><annotation><rdf:RDF xmlns:rdf="http://www.w3.org/1999/02/22_rdf_syntax_ns#" xmlns:dc="http://purl.org/dc/elements/1.1/" xmlns:dcterms="http://purl.org/dc/terms/" xmlns:vCard="http://www.w3.org/2001/vcard_rdf/3.0#" xmlns:bqbiol="http://biomodels.net/biology_qualifiers/" xmlns:bqmodel="http://biomodels.net/model_qualifiers/"><rdf:Description rdf:about="#metaid_M_(7Z)-tetradecenoic_acid[c]"><bqbiol:is><rdf:Bag><rdf:li rdf:resource="urn:miriam:obo.chebi:CHEBI:53206"/></rdf:Bag></bqbiol:is></rdf:Description></rdf:RDF></annotation></species>
<species metaid="metaid_M_(7Z)-tetradecenoic_acid[l]" id="M_(7Z)-tetradecenoic_acid[l]" name="(7Z)-tetradecenoic acid" compartment="C_l" boundaryCondition="false" sboTerm="SBO:0000299"><notes><body xmlns="http://www.w3.org/1999/xhtml"><p>FORMULA: C14H26O2</p></body></notes><annotation><rdf:RDF xmlns:rdf="http://www.w3.org/1999/02/22_rdf_syntax_ns#" xmlns:dc="http://purl.org/dc/elements/1.1/" xmlns:dcterms="http://purl.org/dc/terms/" xmlns:vCard="http://www.w3.org/2001/vcard_rdf/3.0#" xmlns:bqbiol="http://biomodels.net/biology_qualifiers/" xmlns:bqmodel="http://biomodels.net/model_qualifiers/"><rdf:Description rdf:about="#metaid_M_(7Z)-tetradecenoic_acid[l]"><bqbiol:is><rdf:Bag><rdf:li rdf:resource="urn:miriam:obo.chebi:CHEBI:53206"/></rdf:Bag></bqbiol:is></rdf:Description></rdf:RDF></annotation></species>
<species metaid="metaid_M_(7Z)-tetradecenoic_acid[r]" id="M_(7Z)-tetradecenoic_acid[r]" name="(7Z)-tetradecenoic acid" compartment="C_r" boundaryCondition="false" sboTerm="SBO:0000299"><notes><body xmlns="http://www.w3.org/1999/xhtml"><p>FORMULA: C14H26O2</p></body></notes><annotation><rdf:RDF xmlns:rdf="http://www.w3.org/1999/02/22_rdf_syntax_ns#" xmlns:dc="http://purl.org/dc/elements/1.1/" xmlns:dcterms="http://purl.org/dc/terms/" xmlns:vCard="http://www.w3.org/2001/vcard_rdf/3.0#" xmlns:bqbiol="http://biomodels.net/biology_qualifiers/" xmlns:bqmodel="http://biomodels.net/model_qualifiers/"><rdf:Description rdf:about="#metaid_M_(7Z)-tetradecenoic_acid[r]"><bqbiol:is><rdf:Bag><rdf:li rdf:resource="urn:miriam:obo.chebi:CHEBI:53206"/></rdf:Bag></bqbiol:is></rdf:Description></rdf:RDF></annotation></species>
<species metaid="metaid_M_(7Z)-tetradecenoic_acid[s]" id="M_(7Z)-tetradecenoic_acid[s]" name="(7Z)-tetradecenoic acid" compartment="C_s" boundaryCondition="false" sboTerm="SBO:0000299"><notes><body xmlns="http://www.w3.org/1999/xhtml"><p>FORMULA: C14H26O2</p></body></notes><annotation><rdf:RDF xmlns:rdf="http://www.w3.org/1999/02/22_rdf_syntax_ns#" xmlns:dc="http://purl.org/dc/elements/1.1/" xmlns:dcterms="http://purl.org/dc/terms/" xmlns:vCard="http://www.w3.org/2001/vcard_rdf/3.0#" xmlns:bqbiol="http://biomodels.net/biology_qualifiers/" xmlns:bqmodel="http://biomodels.net/model_qualifiers/"><rdf:Description rdf:about="#metaid_M_(7Z)-tetradecenoic_acid[s]"><bqbiol:is><rdf:Bag><rdf:li rdf:resource="urn:miriam:obo.chebi:CHEBI:53206"/></rdf:Bag></bqbiol:is></rdf:Description></rdf:RDF></annotation></species>
<species metaid="metaid_M_(7Z)-tetradecenoyl-CoA[c]" id="M_(7Z)-tetradecenoyl-CoA[c]" name="(7Z)-tetradecenoyl-CoA" compartment="C_c" boundaryCondition="false" sboTerm="SBO:0000299"><notes><body xmlns="http://www.w3.org/1999/xhtml"><p>FORMULA: C35H60N7O17P3S</p></body></notes></species>
<species metaid="metaid_M_(7Z)-tetradecenoyl-CoA[m]" id="M_(7Z)-tetradecenoyl-CoA[m]" name="(7Z)-tetradecenoyl-CoA" compartment="C_m" boundaryCondition="false" sboTerm="SBO:0000299"><notes><body xmlns="http://www.w3.org/1999/xhtml"><p>FORMULA: C35H60N7O17P3S</p></body></notes></species>
<species metaid="metaid_M_(7Z)-tetradecenoyl-CoA[p]" id="M_(7Z)-tetradecenoyl-CoA[p]" name="(7Z)-tetradecenoyl-CoA" compartment="C_p" boundaryCondition="false" sboTerm="SBO:0000299"><notes><body xmlns="http://www.w3.org/1999/xhtml"><p>FORMULA: C35H60N7O17P3S</p></body></notes></species>
<species metaid="metaid_M_(7Z)-tetradecenoyl-CoA[r]" id="M_(7Z)-tetradecenoyl-CoA[r]" name="(7Z)-tetradecenoyl-CoA" compartment="C_r" boundaryCondition="false" sboTerm="SBO:0000299"><notes><body xmlns="http://www.w3.org/1999/xhtml"><p>FORMULA: C35H60N7O17P3S</p></body></notes></species>
<species metaid="metaid_M_(7Z,10Z,13Z,16Z)-docosatetraenoyl-CoA[c]" id="M_(7Z,10Z,13Z,16Z)-docosatetraenoyl-CoA[c]" name="(7Z,10Z,13Z,16Z)-docosatetraenoyl-CoA" compartment="C_c" boundaryCondition="false" sboTerm="SBO:0000299"><notes><body xmlns="http://www.w3.org/1999/xhtml"><p>FORMULA: C43H70N7O17P3S</p></body></notes><annotation><rdf:RDF xmlns:rdf="http://www.w3.org/1999/02/22_rdf_syntax_ns#" xmlns:dc="http://purl.org/dc/elements/1.1/" xmlns:dcterms="http://purl.org/dc/terms/" xmlns:vCard="http://www.w3.org/2001/vcard_rdf/3.0#" xmlns:bqbiol="http://biomodels.net/biology_qualifiers/" xmlns:bqmodel="http://biomodels.net/model_qualifiers/"><rdf:Description rdf:about="#metaid_M_(7Z,10Z,13Z,16Z)-docosatetraenoyl-CoA[c]"><bqbiol:is><rdf:Bag><rdf:li rdf:resource="urn:miriam:obo.chebi:CHEBI:63544"/></rdf:Bag></bqbiol:is></rdf:Description></rdf:RDF></annotation></species>
<species metaid="metaid_M_(7Z,10Z,13Z,16Z)-docosatetraenoyl-CoA[m]" id="M_(7Z,10Z,13Z,16Z)-docosatetraenoyl-CoA[m]" name="(7Z,10Z,13Z,16Z)-docosatetraenoyl-CoA" compartment="C_m" boundaryCondition="false" sboTerm="SBO:0000299"><notes><body xmlns="http://www.w3.org/1999/xhtml"><p>FORMULA: C43H70N7O17P3S</p></body></notes><annotation><rdf:RDF xmlns:rdf="http://www.w3.org/1999/02/22_rdf_syntax_ns#" xmlns:dc="http://purl.org/dc/elements/1.1/" xmlns:dcterms="http://purl.org/dc/terms/" xmlns:vCard="http://www.w3.org/2001/vcard_rdf/3.0#" xmlns:bqbiol="http://biomodels.net/biology_qualifiers/" xmlns:bqmodel="http://biomodels.net/model_qualifiers/"><rdf:Description rdf:about="#metaid_M_(7Z,10Z,13Z,16Z)-docosatetraenoyl-CoA[m]"><bqbiol:is><rdf:Bag><rdf:li rdf:resource="urn:miriam:obo.chebi:CHEBI:63544"/></rdf:Bag></bqbiol:is></rdf:Description></rdf:RDF></annotation></species>
<species metaid="metaid_M_(7Z,10Z,13Z,16Z)-docosatetraenoyl-CoA[r]" id="M_(7Z,10Z,13Z,16Z)-docosatetraenoyl-CoA[r]" name="(7Z,10Z,13Z,16Z)-docosatetraenoyl-CoA" compartment="C_r" boundaryCondition="false" sboTerm="SBO:0000299"><notes><body xmlns="http://www.w3.org/1999/xhtml"><p>FORMULA: C43H70N7O17P3S</p></body></notes><annotation><rdf:RDF xmlns:rdf="http://www.w3.org/1999/02/22_rdf_syntax_ns#" xmlns:dc="http://purl.org/dc/elements/1.1/" xmlns:dcterms="http://purl.org/dc/terms/" xmlns:vCard="http://www.w3.org/2001/vcard_rdf/3.0#" xmlns:bqbiol="http://biomodels.net/biology_qualifiers/" xmlns:bqmodel="http://biomodels.net/model_qualifiers/"><rdf:Description rdf:about="#metaid_M_(7Z,10Z,13Z,16Z)-docosatetraenoyl-CoA[r]"><bqbiol:is><rdf:Bag><rdf:li rdf:resource="urn:miriam:obo.chebi:CHEBI:63544"/></rdf:Bag></bqbiol:is></rdf:Description></rdf:RDF></annotation></species>
<species metaid="metaid_M_(7Z,10Z,13Z,16Z,19Z)-docosapentaenoyl-CoA_[c]" id="M_(7Z,10Z,13Z,16Z,19Z)-docosapentaenoyl-CoA_[c]" name="(7Z,10Z,13Z,16Z,19Z)-docosapentaenoyl-CoA " compartment="C_c" boundaryCondition="false" sboTerm="SBO:0000299"><notes><body xmlns="http://www.w3.org/1999/xhtml"><p>FORMULA: C43H68N7O17P3S</p></body></notes><annotation><rdf:RDF xmlns:rdf="http://www.w3.org/1999/02/22_rdf_syntax_ns#" xmlns:dc="http://purl.org/dc/elements/1.1/" xmlns:dcterms="http://purl.org/dc/terms/" xmlns:vCard="http://www.w3.org/2001/vcard_rdf/3.0#" xmlns:bqbiol="http://biomodels.net/biology_qualifiers/" xmlns:bqmodel="http://biomodels.net/model_qualifiers/"><rdf:Description rdf:about="#metaid_M_(7Z,10Z,13Z,16Z,19Z)-docosapentaenoyl-CoA_[c]"><bqbiol:is><rdf:Bag><rdf:li rdf:resource="urn:miriam:obo.chebi:CHEBI:63541"/></rdf:Bag></bqbiol:is></rdf:Description></rdf:RDF></annotation></species>
<species metaid="metaid_M_(7Z,10Z,13Z,16Z,19Z)-docosapentaenoyl-CoA_[m]" id="M_(7Z,10Z,13Z,16Z,19Z)-docosapentaenoyl-CoA_[m]" name="(7Z,10Z,13Z,16Z,19Z)-docosapentaenoyl-CoA " compartment="C_m" boundaryCondition="false" sboTerm="SBO:0000299"><notes><body xmlns="http://www.w3.org/1999/xhtml"><p>FORMULA: C43H68N7O17P3S</p></body></notes><annotation><rdf:RDF xmlns:rdf="http://www.w3.org/1999/02/22_rdf_syntax_ns#" xmlns:dc="http://purl.org/dc/elements/1.1/" xmlns:dcterms="http://purl.org/dc/terms/" xmlns:vCard="http://www.w3.org/2001/vcard_rdf/3.0#" xmlns:bqbiol="http://biomodels.net/biology_qualifiers/" xmlns:bqmodel="http://biomodels.net/model_qualifiers/"><rdf:Description rdf:about="#metaid_M_(7Z,10Z,13Z,16Z,19Z)-docosapentaenoyl-CoA_[m]"><bqbiol:is><rdf:Bag><rdf:li rdf:resource="urn:miriam:obo.chebi:CHEBI:63541"/></rdf:Bag></bqbiol:is></rdf:Description></rdf:RDF></annotation></species>
<species metaid="metaid_M_(7Z,10Z,13Z,16Z,19Z)-docosapentaenoyl-CoA_[r]" id="M_(7Z,10Z,13Z,16Z,19Z)-docosapentaenoyl-CoA_[r]" name="(7Z,10Z,13Z,16Z,19Z)-docosapentaenoyl-CoA " compartment="C_r" boundaryCondition="false" sboTerm="SBO:0000299"><notes><body xmlns="http://www.w3.org/1999/xhtml"><p>FORMULA: C43H68N7O17P3S</p></body></notes><annotation><rdf:RDF xmlns:rdf="http://www.w3.org/1999/02/22_rdf_syntax_ns#" xmlns:dc="http://purl.org/dc/elements/1.1/" xmlns:dcterms="http://purl.org/dc/terms/" xmlns:vCard="http://www.w3.org/2001/vcard_rdf/3.0#" xmlns:bqbiol="http://biomodels.net/biology_qualifiers/" xmlns:bqmodel="http://biomodels.net/model_qualifiers/"><rdf:Description rdf:about="#metaid_M_(7Z,10Z,13Z,16Z,19Z)-docosapentaenoyl-CoA_[r]"><bqbiol:is><rdf:Bag><rdf:li rdf:resource="urn:miriam:obo.chebi:CHEBI:63541"/></rdf:Bag></bqbiol:is></rdf:Description></rdf:RDF></annotation></species>
<species metaid="metaid_M_(7Z,10Z,13Z,16Z,19Z)-docosapentaenoylcarnitine[c]" id="M_(7Z,10Z,13Z,16Z,19Z)-docosapentaenoylcarnitine[c]" name="(7Z,10Z,13Z,16Z,19Z)-docosapentaenoylcarnitine" compartment="C_c" boundaryCondition="false" sboTerm="SBO:0000299"><notes><body xmlns="http://www.w3.org/1999/xhtml"><p>FORMULA: C29H47NO4</p></body></notes></species>
<species metaid="metaid_M_(7Z,10Z,13Z,16Z,19Z)-docosapentaenoylcarnitine[m]" id="M_(7Z,10Z,13Z,16Z,19Z)-docosapentaenoylcarnitine[m]" name="(7Z,10Z,13Z,16Z,19Z)-docosapentaenoylcarnitine" compartment="C_m" boundaryCondition="false" sboTerm="SBO:0000299"><notes><body xmlns="http://www.w3.org/1999/xhtml"><p>FORMULA: C29H47NO4</p></body></notes></species>
<species metaid="metaid_M_(7Z,10Z,13Z,16Z,19Z)-docosapentaenoylcarnitine[r]" id="M_(7Z,10Z,13Z,16Z,19Z)-docosapentaenoylcarnitine[r]" name="(7Z,10Z,13Z,16Z,19Z)-docosapentaenoylcarnitine" compartment="C_r" boundaryCondition="false" sboTerm="SBO:0000299"><notes><body xmlns="http://www.w3.org/1999/xhtml"><p>FORMULA: C29H47NO4</p></body></notes></species>
<species metaid="metaid_M_(8Z,11Z)-eicosadienoyl-CoA[c]" id="M_(8Z,11Z)-eicosadienoyl-CoA[c]" name="(8Z,11Z)-eicosadienoyl-CoA" compartment="C_c" boundaryCondition="false" sboTerm="SBO:0000299"><notes><body xmlns="http://www.w3.org/1999/xhtml"><p>FORMULA: C41H70N7O17P3S</p></body></notes><annotation><rdf:RDF xmlns:rdf="http://www.w3.org/1999/02/22_rdf_syntax_ns#" xmlns:dc="http://purl.org/dc/elements/1.1/" xmlns:dcterms="http://purl.org/dc/terms/" xmlns:vCard="http://www.w3.org/2001/vcard_rdf/3.0#" xmlns:bqbiol="http://biomodels.net/biology_qualifiers/" xmlns:bqmodel="http://biomodels.net/model_qualifiers/"><rdf:Description rdf:about="#metaid_M_(8Z,11Z)-eicosadienoyl-CoA[c]"><bqbiol:is><rdf:Bag><rdf:li rdf:resource="urn:miriam:lipidmaps:LMFA07050061"/></rdf:Bag></bqbiol:is></rdf:Description></rdf:RDF></annotation></species>
<species metaid="metaid_M_(8Z,11Z)-eicosadienoyl-CoA[m]" id="M_(8Z,11Z)-eicosadienoyl-CoA[m]" name="(8Z,11Z)-eicosadienoyl-CoA" compartment="C_m" boundaryCondition="false" sboTerm="SBO:0000299"><notes><body xmlns="http://www.w3.org/1999/xhtml"><p>FORMULA: C41H70N7O17P3S</p></body></notes><annotation><rdf:RDF xmlns:rdf="http://www.w3.org/1999/02/22_rdf_syntax_ns#" xmlns:dc="http://purl.org/dc/elements/1.1/" xmlns:dcterms="http://purl.org/dc/terms/" xmlns:vCard="http://www.w3.org/2001/vcard_rdf/3.0#" xmlns:bqbiol="http://biomodels.net/biology_qualifiers/" xmlns:bqmodel="http://biomodels.net/model_qualifiers/"><rdf:Description rdf:about="#metaid_M_(8Z,11Z)-eicosadienoyl-CoA[m]"><bqbiol:is><rdf:Bag><rdf:li rdf:resource="urn:miriam:lipidmaps:LMFA07050061"/></rdf:Bag></bqbiol:is></rdf:Description></rdf:RDF></annotation></species>
<species metaid="metaid_M_(8Z,11Z)-eicosadienoyl-CoA[r]" id="M_(8Z,11Z)-eicosadienoyl-CoA[r]" name="(8Z,11Z)-eicosadienoyl-CoA" compartment="C_r" boundaryCondition="false" sboTerm="SBO:0000299"><notes><body xmlns="http://www.w3.org/1999/xhtml"><p>FORMULA: C41H70N7O17P3S</p></body></notes><annotation><rdf:RDF xmlns:rdf="http://www.w3.org/1999/02/22_rdf_syntax_ns#" xmlns:dc="http://purl.org/dc/elements/1.1/" xmlns:dcterms="http://purl.org/dc/terms/" xmlns:vCard="http://www.w3.org/2001/vcard_rdf/3.0#" xmlns:bqbiol="http://biomodels.net/biology_qualifiers/" xmlns:bqmodel="http://biomodels.net/model_qualifiers/"><rdf:Description rdf:about="#metaid_M_(8Z,11Z)-eicosadienoyl-CoA[r]"><bqbiol:is><rdf:Bag><rdf:li rdf:resource="urn:miriam:lipidmaps:LMFA07050061"/></rdf:Bag></bqbiol:is></rdf:Description></rdf:RDF></annotation></species>
<species metaid="metaid_M_(8Z,11Z)-eicosadienoylcarnitine[c]" id="M_(8Z,11Z)-eicosadienoylcarnitine[c]" name="(8Z,11Z)-eicosadienoylcarnitine" compartment="C_c" boundaryCondition="false" sboTerm="SBO:0000299"><notes><body xmlns="http://www.w3.org/1999/xhtml"><p>FORMULA: C27H49NO4</p></body></notes></species>
<species metaid="metaid_M_(8Z,11Z)-eicosadienoylcarnitine[m]" id="M_(8Z,11Z)-eicosadienoylcarnitine[m]" name="(8Z,11Z)-eicosadienoylcarnitine" compartment="C_m" boundaryCondition="false" sboTerm="SBO:0000299"><notes><body xmlns="http://www.w3.org/1999/xhtml"><p>FORMULA: C27H49NO4</p></body></notes></species>
<species metaid="metaid_M_(8Z,11Z)-eicosadienoylcarnitine[r]" id="M_(8Z,11Z)-eicosadienoylcarnitine[r]" name="(8Z,11Z)-eicosadienoylcarnitine" compartment="C_r" boundaryCondition="false" sboTerm="SBO:0000299"><notes><body xmlns="http://www.w3.org/1999/xhtml"><p>FORMULA: C27H49NO4</p></body></notes></species>
<species metaid="metaid_M_(8Z,11Z,14Z,17Z)-eicosatetraenoyl-CoA[c]" id="M_(8Z,11Z,14Z,17Z)-eicosatetraenoyl-CoA[c]" name="(8Z,11Z,14Z,17Z)-eicosatetraenoyl-CoA" compartment="C_c" boundaryCondition="false" sboTerm="SBO:0000299"><notes><body xmlns="http://www.w3.org/1999/xhtml"><p>FORMULA: C41H66N7O17P3S</p></body></notes><annotation><rdf:RDF xmlns:rdf="http://www.w3.org/1999/02/22_rdf_syntax_ns#" xmlns:dc="http://purl.org/dc/elements/1.1/" xmlns:dcterms="http://purl.org/dc/terms/" xmlns:vCard="http://www.w3.org/2001/vcard_rdf/3.0#" xmlns:bqbiol="http://biomodels.net/biology_qualifiers/" xmlns:bqmodel="http://biomodels.net/model_qualifiers/"><rdf:Description rdf:about="#metaid_M_(8Z,11Z,14Z,17Z)-eicosatetraenoyl-CoA[c]"><bqbiol:is><rdf:Bag><rdf:li rdf:resource="urn:miriam:kegg.compound:C16164"/></rdf:Bag></bqbiol:is></rdf:Description></rdf:RDF></annotation></species>
<species metaid="metaid_M_(8Z,11Z,14Z,17Z)-eicosatetraenoyl-CoA[m]" id="M_(8Z,11Z,14Z,17Z)-eicosatetraenoyl-CoA[m]" name="(8Z,11Z,14Z,17Z)-eicosatetraenoyl-CoA" compartment="C_m" boundaryCondition="false" sboTerm="SBO:0000299"><notes><body xmlns="http://www.w3.org/1999/xhtml"><p>FORMULA: C41H66N7O17P3S</p></body></notes><annotation><rdf:RDF xmlns:rdf="http://www.w3.org/1999/02/22_rdf_syntax_ns#" xmlns:dc="http://purl.org/dc/elements/1.1/" xmlns:dcterms="http://purl.org/dc/terms/" xmlns:vCard="http://www.w3.org/2001/vcard_rdf/3.0#" xmlns:bqbiol="http://biomodels.net/biology_qualifiers/" xmlns:bqmodel="http://biomodels.net/model_qualifiers/"><rdf:Description rdf:about="#metaid_M_(8Z,11Z,14Z,17Z)-eicosatetraenoyl-CoA[m]"><bqbiol:is><rdf:Bag><rdf:li rdf:resource="urn:miriam:kegg.compound:C16164"/></rdf:Bag></bqbiol:is></rdf:Description></rdf:RDF></annotation></species>
<species metaid="metaid_M_(8Z,11Z,14Z,17Z)-eicosatetraenoyl-CoA[r]" id="M_(8Z,11Z,14Z,17Z)-eicosatetraenoyl-CoA[r]" name="(8Z,11Z,14Z,17Z)-eicosatetraenoyl-CoA" compartment="C_r" boundaryCondition="false" sboTerm="SBO:0000299"><notes><body xmlns="http://www.w3.org/1999/xhtml"><p>FORMULA: C41H66N7O17P3S</p></body></notes><annotation><rdf:RDF xmlns:rdf="http://www.w3.org/1999/02/22_rdf_syntax_ns#" xmlns:dc="http://purl.org/dc/elements/1.1/" xmlns:dcterms="http://purl.org/dc/terms/" xmlns:vCard="http://www.w3.org/2001/vcard_rdf/3.0#" xmlns:bqbiol="http://biomodels.net/biology_qualifiers/" xmlns:bqmodel="http://biomodels.net/model_qualifiers/"><rdf:Description rdf:about="#metaid_M_(8Z,11Z,14Z,17Z)-eicosatetraenoyl-CoA[r]"><bqbiol:is><rdf:Bag><rdf:li rdf:resource="urn:miriam:kegg.compound:C16164"/></rdf:Bag></bqbiol:is></rdf:Description></rdf:RDF></annotation></species>
<species metaid="metaid_M_(8Z,11Z,14Z,17Z)-eicosatetraenoylcarnitine[c]" id="M_(8Z,11Z,14Z,17Z)-eicosatetraenoylcarnitine[c]" name="(8Z,11Z,14Z,17Z)-eicosatetraenoylcarnitine" compartment="C_c" boundaryCondition="false" sboTerm="SBO:0000299"><notes><body xmlns="http://www.w3.org/1999/xhtml"><p>FORMULA: C27H45NO4</p></body></notes></species>
<species metaid="metaid_M_(8Z,11Z,14Z,17Z)-eicosatetraenoylcarnitine[m]" id="M_(8Z,11Z,14Z,17Z)-eicosatetraenoylcarnitine[m]" name="(8Z,11Z,14Z,17Z)-eicosatetraenoylcarnitine" compartment="C_m" boundaryCondition="false" sboTerm="SBO:0000299"><notes><body xmlns="http://www.w3.org/1999/xhtml"><p>FORMULA: C27H45NO4</p></body></notes></species>
<species metaid="metaid_M_(8Z,11Z,14Z,17Z)-eicosatetraenoylcarnitine[r]" id="M_(8Z,11Z,14Z,17Z)-eicosatetraenoylcarnitine[r]" name="(8Z,11Z,14Z,17Z)-eicosatetraenoylcarnitine" compartment="C_r" boundaryCondition="false" sboTerm="SBO:0000299"><notes><body xmlns="http://www.w3.org/1999/xhtml"><p>FORMULA: C27H45NO4</p></body></notes></species>
<species metaid="metaid_M_(9E)-octadecenoyl-CoA[c]" id="M_(9E)-octadecenoyl-CoA[c]" name="(9E)-octadecenoyl-CoA" compartment="C_c" boundaryCondition="false" sboTerm="SBO:0000299"><notes><body xmlns="http://www.w3.org/1999/xhtml"><p>FORMULA: C39H68N7O17P3S</p></body></notes></species>
<species metaid="metaid_M_(9E)-octadecenoyl-CoA[m]" id="M_(9E)-octadecenoyl-CoA[m]" name="(9E)-octadecenoyl-CoA" compartment="C_m" boundaryCondition="false" sboTerm="SBO:0000299"><notes><body xmlns="http://www.w3.org/1999/xhtml"><p>FORMULA: C39H68N7O17P3S</p></body></notes></species>
<species metaid="metaid_M_(9E)-octadecenoyl-CoA[r]" id="M_(9E)-octadecenoyl-CoA[r]" name="(9E)-octadecenoyl-CoA" compartment="C_r" boundaryCondition="false" sboTerm="SBO:0000299"><notes><body xmlns="http://www.w3.org/1999/xhtml"><p>FORMULA: C39H68N7O17P3S</p></body></notes></species>
<species metaid="metaid_M_(9E)-octadecenoylcarnitine[c]" id="M_(9E)-octadecenoylcarnitine[c]" name="(9E)-octadecenoylcarnitine" compartment="C_c" boundaryCondition="false" sboTerm="SBO:0000299"><notes><body xmlns="http://www.w3.org/1999/xhtml"><p>FORMULA: C25H47NO4</p></body></notes></species>
<species metaid="metaid_M_(9E)-octadecenoylcarnitine[m]" id="M_(9E)-octadecenoylcarnitine[m]" name="(9E)-octadecenoylcarnitine" compartment="C_m" boundaryCondition="false" sboTerm="SBO:0000299"><notes><body xmlns="http://www.w3.org/1999/xhtml"><p>FORMULA: C25H47NO4</p></body></notes></species>
<species metaid="metaid_M_(9E)-octadecenoylcarnitine[r]" id="M_(9E)-octadecenoylcarnitine[r]" name="(9E)-octadecenoylcarnitine" compartment="C_r" boundaryCondition="false" sboTerm="SBO:0000299"><notes><body xmlns="http://www.w3.org/1999/xhtml"><p>FORMULA: C25H47NO4</p></body></notes></species>
<species metaid="metaid_M_(9E)-tetradecenoic_acid[c]" id="M_(9E)-tetradecenoic_acid[c]" name="(9E)-tetradecenoic acid" compartment="C_c" boundaryCondition="false" sboTerm="SBO:0000299"><notes><body xmlns="http://www.w3.org/1999/xhtml"><p>FORMULA: C14H26O2</p></body></notes><annotation><rdf:RDF xmlns:rdf="http://www.w3.org/1999/02/22_rdf_syntax_ns#" xmlns:dc="http://purl.org/dc/elements/1.1/" xmlns:dcterms="http://purl.org/dc/terms/" xmlns:vCard="http://www.w3.org/2001/vcard_rdf/3.0#" xmlns:bqbiol="http://biomodels.net/biology_qualifiers/" xmlns:bqmodel="http://biomodels.net/model_qualifiers/"><rdf:Description rdf:about="#metaid_M_(9E)-tetradecenoic_acid[c]"><bqbiol:is><rdf:Bag><rdf:li rdf:resource="urn:miriam:lipidmaps:LMFA01030250"/></rdf:Bag></bqbiol:is></rdf:Description></rdf:RDF></annotation></species>
<species metaid="metaid_M_(9E)-tetradecenoic_acid[l]" id="M_(9E)-tetradecenoic_acid[l]" name="(9E)-tetradecenoic acid" compartment="C_l" boundaryCondition="false" sboTerm="SBO:0000299"><notes><body xmlns="http://www.w3.org/1999/xhtml"><p>FORMULA: C14H26O2</p></body></notes><annotation><rdf:RDF xmlns:rdf="http://www.w3.org/1999/02/22_rdf_syntax_ns#" xmlns:dc="http://purl.org/dc/elements/1.1/" xmlns:dcterms="http://purl.org/dc/terms/" xmlns:vCard="http://www.w3.org/2001/vcard_rdf/3.0#" xmlns:bqbiol="http://biomodels.net/biology_qualifiers/" xmlns:bqmodel="http://biomodels.net/model_qualifiers/"><rdf:Description rdf:about="#metaid_M_(9E)-tetradecenoic_acid[l]"><bqbiol:is><rdf:Bag><rdf:li rdf:resource="urn:miriam:lipidmaps:LMFA01030250"/></rdf:Bag></bqbiol:is></rdf:Description></rdf:RDF></annotation></species>
<species metaid="metaid_M_(9E)-tetradecenoic_acid[r]" id="M_(9E)-tetradecenoic_acid[r]" name="(9E)-tetradecenoic acid" compartment="C_r" boundaryCondition="false" sboTerm="SBO:0000299"><notes><body xmlns="http://www.w3.org/1999/xhtml"><p>FORMULA: C14H26O2</p></body></notes><annotation><rdf:RDF xmlns:rdf="http://www.w3.org/1999/02/22_rdf_syntax_ns#" xmlns:dc="http://purl.org/dc/elements/1.1/" xmlns:dcterms="http://purl.org/dc/terms/" xmlns:vCard="http://www.w3.org/2001/vcard_rdf/3.0#" xmlns:bqbiol="http://biomodels.net/biology_qualifiers/" xmlns:bqmodel="http://biomodels.net/model_qualifiers/"><rdf:Description rdf:about="#metaid_M_(9E)-tetradecenoic_acid[r]"><bqbiol:is><rdf:Bag><rdf:li rdf:resource="urn:miriam:lipidmaps:LMFA01030250"/></rdf:Bag></bqbiol:is></rdf:Description></rdf:RDF></annotation></species>
<species metaid="metaid_M_(9E)-tetradecenoic_acid[s]" id="M_(9E)-tetradecenoic_acid[s]" name="(9E)-tetradecenoic acid" compartment="C_s" boundaryCondition="false" sboTerm="SBO:0000299"><notes><body xmlns="http://www.w3.org/1999/xhtml"><p>FORMULA: C14H26O2</p></body></notes><annotation><rdf:RDF xmlns:rdf="http://www.w3.org/1999/02/22_rdf_syntax_ns#" xmlns:dc="http://purl.org/dc/elements/1.1/" xmlns:dcterms="http://purl.org/dc/terms/" xmlns:vCard="http://www.w3.org/2001/vcard_rdf/3.0#" xmlns:bqbiol="http://biomodels.net/biology_qualifiers/" xmlns:bqmodel="http://biomodels.net/model_qualifiers/"><rdf:Description rdf:about="#metaid_M_(9E)-tetradecenoic_acid[s]"><bqbiol:is><rdf:Bag><rdf:li rdf:resource="urn:miriam:lipidmaps:LMFA01030250"/></rdf:Bag></bqbiol:is></rdf:Description></rdf:RDF></annotation></species>
<species metaid="metaid_M_(9E)-tetradecenoyl-CoA[c]" id="M_(9E)-tetradecenoyl-CoA[c]" name="(9E)-tetradecenoyl-CoA" compartment="C_c" boundaryCondition="false" sboTerm="SBO:0000299"><notes><body xmlns="http://www.w3.org/1999/xhtml"><p>FORMULA: C35H60N7O17P3S</p></body></notes></species>
<species metaid="metaid_M_(9E)-tetradecenoyl-CoA[m]" id="M_(9E)-tetradecenoyl-CoA[m]" name="(9E)-tetradecenoyl-CoA" compartment="C_m" boundaryCondition="false" sboTerm="SBO:0000299"><notes><body xmlns="http://www.w3.org/1999/xhtml"><p>FORMULA: C35H60N7O17P3S</p></body></notes></species>
<species metaid="metaid_M_(9E)-tetradecenoyl-CoA[r]" id="M_(9E)-tetradecenoyl-CoA[r]" name="(9E)-tetradecenoyl-CoA" compartment="C_r" boundaryCondition="false" sboTerm="SBO:0000299"><notes><body xmlns="http://www.w3.org/1999/xhtml"><p>FORMULA: C35H60N7O17P3S</p></body></notes></species>
<species metaid="metaid_M_(9Z,12Z,15Z,18Z)-TTA[c]" id="M_(9Z,12Z,15Z,18Z)-TTA[c]" name="(9Z,12Z,15Z,18Z)-TTA" compartment="C_c" boundaryCondition="false" sboTerm="SBO:0000299"><notes><body xmlns="http://www.w3.org/1999/xhtml"><p>FORMULA: C24H40O2</p></body></notes><annotation><rdf:RDF xmlns:rdf="http://www.w3.org/1999/02/22_rdf_syntax_ns#" xmlns:dc="http://purl.org/dc/elements/1.1/" xmlns:dcterms="http://purl.org/dc/terms/" xmlns:vCard="http://www.w3.org/2001/vcard_rdf/3.0#" xmlns:bqbiol="http://biomodels.net/biology_qualifiers/" xmlns:bqmodel="http://biomodels.net/model_qualifiers/"><rdf:Description rdf:about="#metaid_M_(9Z,12Z,15Z,18Z)-TTA[c]"><bqbiol:is><rdf:Bag><rdf:li rdf:resource="urn:miriam:lipidmaps:LMFA01030819"/></rdf:Bag></bqbiol:is></rdf:Description></rdf:RDF></annotation></species>
<species metaid="metaid_M_(9Z,12Z,15Z,18Z)-TTA[l]" id="M_(9Z,12Z,15Z,18Z)-TTA[l]" name="(9Z,12Z,15Z,18Z)-TTA" compartment="C_l" boundaryCondition="false" sboTerm="SBO:0000299"><notes><body xmlns="http://www.w3.org/1999/xhtml"><p>FORMULA: C24H40O2</p></body></notes><annotation><rdf:RDF xmlns:rdf="http://www.w3.org/1999/02/22_rdf_syntax_ns#" xmlns:dc="http://purl.org/dc/elements/1.1/" xmlns:dcterms="http://purl.org/dc/terms/" xmlns:vCard="http://www.w3.org/2001/vcard_rdf/3.0#" xmlns:bqbiol="http://biomodels.net/biology_qualifiers/" xmlns:bqmodel="http://biomodels.net/model_qualifiers/"><rdf:Description rdf:about="#metaid_M_(9Z,12Z,15Z,18Z)-TTA[l]"><bqbiol:is><rdf:Bag><rdf:li rdf:resource="urn:miriam:lipidmaps:LMFA01030819"/></rdf:Bag></bqbiol:is></rdf:Description></rdf:RDF></annotation></species>
<species metaid="metaid_M_(9Z,12Z,15Z,18Z)-TTA[r]" id="M_(9Z,12Z,15Z,18Z)-TTA[r]" name="(9Z,12Z,15Z,18Z)-TTA" compartment="C_r" boundaryCondition="false" sboTerm="SBO:0000299"><notes><body xmlns="http://www.w3.org/1999/xhtml"><p>FORMULA: C24H40O2</p></body></notes><annotation><rdf:RDF xmlns:rdf="http://www.w3.org/1999/02/22_rdf_syntax_ns#" xmlns:dc="http://purl.org/dc/elements/1.1/" xmlns:dcterms="http://purl.org/dc/terms/" xmlns:vCard="http://www.w3.org/2001/vcard_rdf/3.0#" xmlns:bqbiol="http://biomodels.net/biology_qualifiers/" xmlns:bqmodel="http://biomodels.net/model_qualifiers/"><rdf:Description rdf:about="#metaid_M_(9Z,12Z,15Z,18Z)-TTA[r]"><bqbiol:is><rdf:Bag><rdf:li rdf:resource="urn:miriam:lipidmaps:LMFA01030819"/></rdf:Bag></bqbiol:is></rdf:Description></rdf:RDF></annotation></species>
<species metaid="metaid_M_(9Z,12Z,15Z,18Z)-TTA[s]" id="M_(9Z,12Z,15Z,18Z)-TTA[s]" name="(9Z,12Z,15Z,18Z)-TTA" compartment="C_s" boundaryCondition="false" sboTerm="SBO:0000299"><notes><body xmlns="http://www.w3.org/1999/xhtml"><p>FORMULA: C24H40O2</p></body></notes><annotation><rdf:RDF xmlns:rdf="http://www.w3.org/1999/02/22_rdf_syntax_ns#" xmlns:dc="http://purl.org/dc/elements/1.1/" xmlns:dcterms="http://purl.org/dc/terms/" xmlns:vCard="http://www.w3.org/2001/vcard_rdf/3.0#" xmlns:bqbiol="http://biomodels.net/biology_qualifiers/" xmlns:bqmodel="http://biomodels.net/model_qualifiers/"><rdf:Description rdf:about="#metaid_M_(9Z,12Z,15Z,18Z)-TTA[s]"><bqbiol:is><rdf:Bag><rdf:li rdf:resource="urn:miriam:lipidmaps:LMFA01030819"/></rdf:Bag></bqbiol:is></rdf:Description></rdf:RDF></annotation></species>
<species metaid="metaid_M_(9Z,12Z,15Z,18Z)-tetracosatetraenoyl-CoA[c]" id="M_(9Z,12Z,15Z,18Z)-tetracosatetraenoyl-CoA[c]" name="(9Z,12Z,15Z,18Z)-tetracosatetraenoyl-CoA" compartment="C_c" boundaryCondition="false" sboTerm="SBO:0000299"><notes><body xmlns="http://www.w3.org/1999/xhtml"><p>FORMULA: C45H74N7O17P3S</p></body></notes><annotation><rdf:RDF xmlns:rdf="http://www.w3.org/1999/02/22_rdf_syntax_ns#" xmlns:dc="http://purl.org/dc/elements/1.1/" xmlns:dcterms="http://purl.org/dc/terms/" xmlns:vCard="http://www.w3.org/2001/vcard_rdf/3.0#" xmlns:bqbiol="http://biomodels.net/biology_qualifiers/" xmlns:bqmodel="http://biomodels.net/model_qualifiers/"><rdf:Description rdf:about="#metaid_M_(9Z,12Z,15Z,18Z)-tetracosatetraenoyl-CoA[c]"><bqbiol:is><rdf:Bag><rdf:li rdf:resource="urn:miriam:obo.chebi:CHEBI:63548"/></rdf:Bag></bqbiol:is></rdf:Description></rdf:RDF></annotation></species>
<species metaid="metaid_M_(9Z,12Z,15Z,18Z)-tetracosatetraenoyl-CoA[p]" id="M_(9Z,12Z,15Z,18Z)-tetracosatetraenoyl-CoA[p]" name="(9Z,12Z,15Z,18Z)-tetracosatetraenoyl-CoA" compartment="C_p" boundaryCondition="false" sboTerm="SBO:0000299"><notes><body xmlns="http://www.w3.org/1999/xhtml"><p>FORMULA: C45H74N7O17P3S</p></body></notes><annotation><rdf:RDF xmlns:rdf="http://www.w3.org/1999/02/22_rdf_syntax_ns#" xmlns:dc="http://purl.org/dc/elements/1.1/" xmlns:dcterms="http://purl.org/dc/terms/" xmlns:vCard="http://www.w3.org/2001/vcard_rdf/3.0#" xmlns:bqbiol="http://biomodels.net/biology_qualifiers/" xmlns:bqmodel="http://biomodels.net/model_qualifiers/"><rdf:Description rdf:about="#metaid_M_(9Z,12Z,15Z,18Z)-tetracosatetraenoyl-CoA[p]"><bqbiol:is><rdf:Bag><rdf:li rdf:resource="urn:miriam:obo.chebi:CHEBI:63548"/></rdf:Bag></bqbiol:is></rdf:Description></rdf:RDF></annotation></species>
<species metaid="metaid_M_(9Z,12Z,15Z,18Z)-tetracosatetraenoyl-CoA[r]" id="M_(9Z,12Z,15Z,18Z)-tetracosatetraenoyl-CoA[r]" name="(9Z,12Z,15Z,18Z)-tetracosatetraenoyl-CoA" compartment="C_r" boundaryCondition="false" sboTerm="SBO:0000299"><notes><body xmlns="http://www.w3.org/1999/xhtml"><p>FORMULA: C45H74N7O17P3S</p></body></notes><annotation><rdf:RDF xmlns:rdf="http://www.w3.org/1999/02/22_rdf_syntax_ns#" xmlns:dc="http://purl.org/dc/elements/1.1/" xmlns:dcterms="http://purl.org/dc/terms/" xmlns:vCard="http://www.w3.org/2001/vcard_rdf/3.0#" xmlns:bqbiol="http://biomodels.net/biology_qualifiers/" xmlns:bqmodel="http://biomodels.net/model_qualifiers/"><rdf:Description rdf:about="#metaid_M_(9Z,12Z,15Z,18Z)-tetracosatetraenoyl-CoA[r]"><bqbiol:is><rdf:Bag><rdf:li rdf:resource="urn:miriam:obo.chebi:CHEBI:63548"/></rdf:Bag></bqbiol:is></rdf:Description></rdf:RDF></annotation></species>
<species metaid="metaid_M_(9Z,12Z,15Z,18Z)-tetracosatetraenoylcarnitine[c]" id="M_(9Z,12Z,15Z,18Z)-tetracosatetraenoylcarnitine[c]" name="(9Z,12Z,15Z,18Z)-tetracosatetraenoylcarnitine" compartment="C_c" boundaryCondition="false" sboTerm="SBO:0000299"><notes><body xmlns="http://www.w3.org/1999/xhtml"><p>FORMULA: C31H53NO4</p></body></notes></species>
<species metaid="metaid_M_(9Z,12Z,15Z,18Z)-tetracosatetraenoylcarnitine[r]" id="M_(9Z,12Z,15Z,18Z)-tetracosatetraenoylcarnitine[r]" name="(9Z,12Z,15Z,18Z)-tetracosatetraenoylcarnitine" compartment="C_r" boundaryCondition="false" sboTerm="SBO:0000299"><notes><body xmlns="http://www.w3.org/1999/xhtml"><p>FORMULA: C31H53NO4</p></body></notes></species>
<species metaid="metaid_M_(9Z,12Z,15Z,18Z,21Z)-TPA[c]" id="M_(9Z,12Z,15Z,18Z,21Z)-TPA[c]" name="(9Z,12Z,15Z,18Z,21Z)-TPA" compartment="C_c" boundaryCondition="false" sboTerm="SBO:0000299"><notes><body xmlns="http://www.w3.org/1999/xhtml"><p>FORMULA: C24H38O2</p></body></notes><annotation><rdf:RDF xmlns:rdf="http://www.w3.org/1999/02/22_rdf_syntax_ns#" xmlns:dc="http://purl.org/dc/elements/1.1/" xmlns:dcterms="http://purl.org/dc/terms/" xmlns:vCard="http://www.w3.org/2001/vcard_rdf/3.0#" xmlns:bqbiol="http://biomodels.net/biology_qualifiers/" xmlns:bqmodel="http://biomodels.net/model_qualifiers/"><rdf:Description rdf:about="#metaid_M_(9Z,12Z,15Z,18Z,21Z)-TPA[c]"><bqbiol:is><rdf:Bag><rdf:li rdf:resource="urn:miriam:lipidmaps:LMFA01030821"/></rdf:Bag></bqbiol:is></rdf:Description></rdf:RDF></annotation></species>
<species metaid="metaid_M_(9Z,12Z,15Z,18Z,21Z)-TPA[l]" id="M_(9Z,12Z,15Z,18Z,21Z)-TPA[l]" name="(9Z,12Z,15Z,18Z,21Z)-TPA" compartment="C_l" boundaryCondition="false" sboTerm="SBO:0000299"><notes><body xmlns="http://www.w3.org/1999/xhtml"><p>FORMULA: C24H38O2</p></body></notes><annotation><rdf:RDF xmlns:rdf="http://www.w3.org/1999/02/22_rdf_syntax_ns#" xmlns:dc="http://purl.org/dc/elements/1.1/" xmlns:dcterms="http://purl.org/dc/terms/" xmlns:vCard="http://www.w3.org/2001/vcard_rdf/3.0#" xmlns:bqbiol="http://biomodels.net/biology_qualifiers/" xmlns:bqmodel="http://biomodels.net/model_qualifiers/"><rdf:Description rdf:about="#metaid_M_(9Z,12Z,15Z,18Z,21Z)-TPA[l]"><bqbiol:is><rdf:Bag><rdf:li rdf:resource="urn:miriam:lipidmaps:LMFA01030821"/></rdf:Bag></bqbiol:is></rdf:Description></rdf:RDF></annotation></species>
<species metaid="metaid_M_(9Z,12Z,15Z,18Z,21Z)-TPA[r]" id="M_(9Z,12Z,15Z,18Z,21Z)-TPA[r]" name="(9Z,12Z,15Z,18Z,21Z)-TPA" compartment="C_r" boundaryCondition="false" sboTerm="SBO:0000299"><notes><body xmlns="http://www.w3.org/1999/xhtml"><p>FORMULA: C24H38O2</p></body></notes><annotation><rdf:RDF xmlns:rdf="http://www.w3.org/1999/02/22_rdf_syntax_ns#" xmlns:dc="http://purl.org/dc/elements/1.1/" xmlns:dcterms="http://purl.org/dc/terms/" xmlns:vCard="http://www.w3.org/2001/vcard_rdf/3.0#" xmlns:bqbiol="http://biomodels.net/biology_qualifiers/" xmlns:bqmodel="http://biomodels.net/model_qualifiers/"><rdf:Description rdf:about="#metaid_M_(9Z,12Z,15Z,18Z,21Z)-TPA[r]"><bqbiol:is><rdf:Bag><rdf:li rdf:resource="urn:miriam:lipidmaps:LMFA01030821"/></rdf:Bag></bqbiol:is></rdf:Description></rdf:RDF></annotation></species>
<species metaid="metaid_M_(9Z,12Z,15Z,18Z,21Z)-TPA[s]" id="M_(9Z,12Z,15Z,18Z,21Z)-TPA[s]" name="(9Z,12Z,15Z,18Z,21Z)-TPA" compartment="C_s" boundaryCondition="false" sboTerm="SBO:0000299"><notes><body xmlns="http://www.w3.org/1999/xhtml"><p>FORMULA: C24H38O2</p></body></notes><annotation><rdf:RDF xmlns:rdf="http://www.w3.org/1999/02/22_rdf_syntax_ns#" xmlns:dc="http://purl.org/dc/elements/1.1/" xmlns:dcterms="http://purl.org/dc/terms/" xmlns:vCard="http://www.w3.org/2001/vcard_rdf/3.0#" xmlns:bqbiol="http://biomodels.net/biology_qualifiers/" xmlns:bqmodel="http://biomodels.net/model_qualifiers/"><rdf:Description rdf:about="#metaid_M_(9Z,12Z,15Z,18Z,21Z)-TPA[s]"><bqbiol:is><rdf:Bag><rdf:li rdf:resource="urn:miriam:lipidmaps:LMFA01030821"/></rdf:Bag></bqbiol:is></rdf:Description></rdf:RDF></annotation></species>
<species metaid="metaid_M_(9Z,12Z,15Z,18Z,21Z)-tetracosapentaenoyl-CoA[c]" id="M_(9Z,12Z,15Z,18Z,21Z)-tetracosapentaenoyl-CoA[c]" name="(9Z,12Z,15Z,18Z,21Z)-tetracosapentaenoyl-CoA" compartment="C_c" boundaryCondition="false" sboTerm="SBO:0000299"><notes><body xmlns="http://www.w3.org/1999/xhtml"><p>FORMULA: C45H72N7O17P3S</p></body></notes><annotation><rdf:RDF xmlns:rdf="http://www.w3.org/1999/02/22_rdf_syntax_ns#" xmlns:dc="http://purl.org/dc/elements/1.1/" xmlns:dcterms="http://purl.org/dc/terms/" xmlns:vCard="http://www.w3.org/2001/vcard_rdf/3.0#" xmlns:bqbiol="http://biomodels.net/biology_qualifiers/" xmlns:bqmodel="http://biomodels.net/model_qualifiers/"><rdf:Description rdf:about="#metaid_M_(9Z,12Z,15Z,18Z,21Z)-tetracosapentaenoyl-CoA[c]"><bqbiol:is><rdf:Bag><rdf:li rdf:resource="urn:miriam:obo.chebi:CHEBI:63543"/></rdf:Bag></bqbiol:is></rdf:Description></rdf:RDF></annotation></species>
<species metaid="metaid_M_(9Z,12Z,15Z,18Z,21Z)-tetracosapentaenoyl-CoA[p]" id="M_(9Z,12Z,15Z,18Z,21Z)-tetracosapentaenoyl-CoA[p]" name="(9Z,12Z,15Z,18Z,21Z)-tetracosapentaenoyl-CoA" compartment="C_p" boundaryCondition="false" sboTerm="SBO:0000299"><notes><body xmlns="http://www.w3.org/1999/xhtml"><p>FORMULA: C45H72N7O17P3S</p></body></notes><annotation><rdf:RDF xmlns:rdf="http://www.w3.org/1999/02/22_rdf_syntax_ns#" xmlns:dc="http://purl.org/dc/elements/1.1/" xmlns:dcterms="http://purl.org/dc/terms/" xmlns:vCard="http://www.w3.org/2001/vcard_rdf/3.0#" xmlns:bqbiol="http://biomodels.net/biology_qualifiers/" xmlns:bqmodel="http://biomodels.net/model_qualifiers/"><rdf:Description rdf:about="#metaid_M_(9Z,12Z,15Z,18Z,21Z)-tetracosapentaenoyl-CoA[p]"><bqbiol:is><rdf:Bag><rdf:li rdf:resource="urn:miriam:obo.chebi:CHEBI:63543"/></rdf:Bag></bqbiol:is></rdf:Description></rdf:RDF></annotation></species>
<species metaid="metaid_M_(9Z,12Z,15Z,18Z,21Z)-tetracosapentaenoyl-CoA[r]" id="M_(9Z,12Z,15Z,18Z,21Z)-tetracosapentaenoyl-CoA[r]" name="(9Z,12Z,15Z,18Z,21Z)-tetracosapentaenoyl-CoA" compartment="C_r" boundaryCondition="false" sboTerm="SBO:0000299"><notes><body xmlns="http://www.w3.org/1999/xhtml"><p>FORMULA: C45H72N7O17P3S</p></body></notes><annotation><rdf:RDF xmlns:rdf="http://www.w3.org/1999/02/22_rdf_syntax_ns#" xmlns:dc="http://purl.org/dc/elements/1.1/" xmlns:dcterms="http://purl.org/dc/terms/" xmlns:vCard="http://www.w3.org/2001/vcard_rdf/3.0#" xmlns:bqbiol="http://biomodels.net/biology_qualifiers/" xmlns:bqmodel="http://biomodels.net/model_qualifiers/"><rdf:Description rdf:about="#metaid_M_(9Z,12Z,15Z,18Z,21Z)-tetracosapentaenoyl-CoA[r]"><bqbiol:is><rdf:Bag><rdf:li rdf:resource="urn:miriam:obo.chebi:CHEBI:63543"/></rdf:Bag></bqbiol:is></rdf:Description></rdf:RDF></annotation></species>
<species metaid="metaid_M_(9Z,12Z,15Z,18Z,21Z)-tetracosapentaenoylcarnitine[c]" id="M_(9Z,12Z,15Z,18Z,21Z)-tetracosapentaenoylcarnitine[c]" name="(9Z,12Z,15Z,18Z,21Z)-tetracosapentaenoylcarnitine" compartment="C_c" boundaryCondition="false" sboTerm="SBO:0000299"><notes><body xmlns="http://www.w3.org/1999/xhtml"><p>FORMULA: C31H51NO4</p></body></notes></species>
<species metaid="metaid_M_(9Z,12Z,15Z,18Z,21Z)-tetracosapentaenoylcarnitine[r]" id="M_(9Z,12Z,15Z,18Z,21Z)-tetracosapentaenoylcarnitine[r]" name="(9Z,12Z,15Z,18Z,21Z)-tetracosapentaenoylcarnitine" compartment="C_r" boundaryCondition="false" sboTerm="SBO:0000299"><notes><body xmlns="http://www.w3.org/1999/xhtml"><p>FORMULA: C31H51NO4</p></body></notes></species>
<species metaid="metaid_M_(R)-3-hydroxybutanoate[c]" id="M_(R)-3-hydroxybutanoate[c]" name="(R)-3-hydroxybutanoate" compartment="C_c" boundaryCondition="false" sboTerm="SBO:0000299"><notes><body xmlns="http://www.w3.org/1999/xhtml"><p>FORMULA: C4H8O3</p></body></notes><annotation><rdf:RDF xmlns:rdf="http://www.w3.org/1999/02/22_rdf_syntax_ns#" xmlns:dc="http://purl.org/dc/elements/1.1/" xmlns:dcterms="http://purl.org/dc/terms/" xmlns:vCard="http://www.w3.org/2001/vcard_rdf/3.0#" xmlns:bqbiol="http://biomodels.net/biology_qualifiers/" xmlns:bqmodel="http://biomodels.net/model_qualifiers/"><rdf:Description rdf:about="#metaid_M_(R)-3-hydroxybutanoate[c]"><bqbiol:is><rdf:Bag><rdf:li rdf:resource="urn:miriam:obo.chebi:CHEBI:10983"/></rdf:Bag></bqbiol:is></rdf:Description></rdf:RDF></annotation></species>
<species metaid="metaid_M_(R)-3-hydroxybutanoate[m]" id="M_(R)-3-hydroxybutanoate[m]" name="(R)-3-hydroxybutanoate" compartment="C_m" boundaryCondition="false" sboTerm="SBO:0000299"><notes><body xmlns="http://www.w3.org/1999/xhtml"><p>FORMULA: C4H8O3</p></body></notes><annotation><rdf:RDF xmlns:rdf="http://www.w3.org/1999/02/22_rdf_syntax_ns#" xmlns:dc="http://purl.org/dc/elements/1.1/" xmlns:dcterms="http://purl.org/dc/terms/" xmlns:vCard="http://www.w3.org/2001/vcard_rdf/3.0#" xmlns:bqbiol="http://biomodels.net/biology_qualifiers/" xmlns:bqmodel="http://biomodels.net/model_qualifiers/"><rdf:Description rdf:about="#metaid_M_(R)-3-hydroxybutanoate[m]"><bqbiol:is><rdf:Bag><rdf:li rdf:resource="urn:miriam:obo.chebi:CHEBI:10983"/></rdf:Bag></bqbiol:is></rdf:Description></rdf:RDF></annotation></species>
<species metaid="metaid_M_(R)-3-hydroxybutanoate[s]" id="M_(R)-3-hydroxybutanoate[s]" name="(R)-3-hydroxybutanoate" compartment="C_s" boundaryCondition="false" sboTerm="SBO:0000299"><notes><body xmlns="http://www.w3.org/1999/xhtml"><p>FORMULA: C4H8O3</p></body></notes><annotation><rdf:RDF xmlns:rdf="http://www.w3.org/1999/02/22_rdf_syntax_ns#" xmlns:dc="http://purl.org/dc/elements/1.1/" xmlns:dcterms="http://purl.org/dc/terms/" xmlns:vCard="http://www.w3.org/2001/vcard_rdf/3.0#" xmlns:bqbiol="http://biomodels.net/biology_qualifiers/" xmlns:bqmodel="http://biomodels.net/model_qualifiers/"><rdf:Description rdf:about="#metaid_M_(R)-3-hydroxybutanoate[s]"><bqbiol:is><rdf:Bag><rdf:li rdf:resource="urn:miriam:obo.chebi:CHEBI:10983"/></rdf:Bag></bqbiol:is></rdf:Description></rdf:RDF></annotation></species>
<species metaid="metaid_M_(R)-3-hydroxybutanoate[x]" id="M_(R)-3-hydroxybutanoate[x]" name="(R)-3-hydroxybutanoate" compartment="C_x" boundaryCondition="true" sboTerm="SBO:0000299"><notes><body xmlns="http://www.w3.org/1999/xhtml"><p>FORMULA: C4H8O3</p></body></notes><annotation><rdf:RDF xmlns:rdf="http://www.w3.org/1999/02/22_rdf_syntax_ns#" xmlns:dc="http://purl.org/dc/elements/1.1/" xmlns:dcterms="http://purl.org/dc/terms/" xmlns:vCard="http://www.w3.org/2001/vcard_rdf/3.0#" xmlns:bqbiol="http://biomodels.net/biology_qualifiers/" xmlns:bqmodel="http://biomodels.net/model_qualifiers/"><rdf:Description rdf:about="#metaid_M_(R)-3-hydroxybutanoate[x]"><bqbiol:is><rdf:Bag><rdf:li rdf:resource="urn:miriam:obo.chebi:CHEBI:10983"/></rdf:Bag></bqbiol:is></rdf:Description></rdf:RDF></annotation></species>
<species metaid="metaid_M_(R)-3-hydroxybutanoyl-CoA[m]" id="M_(R)-3-hydroxybutanoyl-CoA[m]" name="(R)-3-hydroxybutanoyl-CoA" compartment="C_m" boundaryCondition="false" sboTerm="SBO:0000299"><notes><body xmlns="http://www.w3.org/1999/xhtml"><p>FORMULA: C25H42N7O18P3S</p></body></notes><annotation><rdf:RDF xmlns:rdf="http://www.w3.org/1999/02/22_rdf_syntax_ns#" xmlns:dc="http://purl.org/dc/elements/1.1/" xmlns:dcterms="http://purl.org/dc/terms/" xmlns:vCard="http://www.w3.org/2001/vcard_rdf/3.0#" xmlns:bqbiol="http://biomodels.net/biology_qualifiers/" xmlns:bqmodel="http://biomodels.net/model_qualifiers/"><rdf:Description rdf:about="#metaid_M_(R)-3-hydroxybutanoyl-CoA[m]"><bqbiol:is><rdf:Bag><rdf:li rdf:resource="urn:miriam:obo.chebi:CHEBI:15452"/></rdf:Bag></bqbiol:is></rdf:Description></rdf:RDF></annotation></species>
<species metaid="metaid_M_(R)-3-hydroxybutanoyl-[ACP][c]" id="M_(R)-3-hydroxybutanoyl-[ACP][c]" name="(R)-3-hydroxybutanoyl-[ACP]" compartment="C_c" boundaryCondition="false" sboTerm="SBO:0000299"><notes><body xmlns="http://www.w3.org/1999/xhtml"><p>FORMULA: C4H7O2SR</p></body></notes><annotation><rdf:RDF xmlns:rdf="http://www.w3.org/1999/02/22_rdf_syntax_ns#" xmlns:dc="http://purl.org/dc/elements/1.1/" xmlns:dcterms="http://purl.org/dc/terms/" xmlns:vCard="http://www.w3.org/2001/vcard_rdf/3.0#" xmlns:bqbiol="http://biomodels.net/biology_qualifiers/" xmlns:bqmodel="http://biomodels.net/model_qualifiers/"><rdf:Description rdf:about="#metaid_M_(R)-3-hydroxybutanoyl-[ACP][c]"><bqbiol:is><rdf:Bag><rdf:li rdf:resource="urn:miriam:kegg.compound:C04618"/></rdf:Bag></bqbiol:is></rdf:Description></rdf:RDF></annotation></species>
<species metaid="metaid_M_(R)-3-hydroxydecanoyl-[ACP][c]" id="M_(R)-3-hydroxydecanoyl-[ACP][c]" name="(R)-3-hydroxydecanoyl-[ACP]" compartment="C_c" boundaryCondition="false" sboTerm="SBO:0000299"><notes><body xmlns="http://www.w3.org/1999/xhtml"><p>FORMULA: C10H19O2SR</p></body></notes><annotation><rdf:RDF xmlns:rdf="http://www.w3.org/1999/02/22_rdf_syntax_ns#" xmlns:dc="http://purl.org/dc/elements/1.1/" xmlns:dcterms="http://purl.org/dc/terms/" xmlns:vCard="http://www.w3.org/2001/vcard_rdf/3.0#" xmlns:bqbiol="http://biomodels.net/biology_qualifiers/" xmlns:bqmodel="http://biomodels.net/model_qualifiers/"><rdf:Description rdf:about="#metaid_M_(R)-3-hydroxydecanoyl-[ACP][c]"><bqbiol:is><rdf:Bag><rdf:li rdf:resource="urn:miriam:kegg.compound:C04619"/></rdf:Bag></bqbiol:is></rdf:Description></rdf:RDF></annotation></species>
<species metaid="metaid_M_(R)-3-hydroxyoctanoyl-[ACP][c]" id="M_(R)-3-hydroxyoctanoyl-[ACP][c]" name="(R)-3-hydroxyoctanoyl-[ACP]" compartment="C_c" boundaryCondition="false" sboTerm="SBO:0000299"><notes><body xmlns="http://www.w3.org/1999/xhtml"><p>FORMULA: C8H15O2SR</p></body></notes><annotation><rdf:RDF xmlns:rdf="http://www.w3.org/1999/02/22_rdf_syntax_ns#" xmlns:dc="http://purl.org/dc/elements/1.1/" xmlns:dcterms="http://purl.org/dc/terms/" xmlns:vCard="http://www.w3.org/2001/vcard_rdf/3.0#" xmlns:bqbiol="http://biomodels.net/biology_qualifiers/" xmlns:bqmodel="http://biomodels.net/model_qualifiers/"><rdf:Description rdf:about="#metaid_M_(R)-3-hydroxyoctanoyl-[ACP][c]"><bqbiol:is><rdf:Bag><rdf:li rdf:resource="urn:miriam:kegg.compound:C04620"/></rdf:Bag></bqbiol:is></rdf:Description></rdf:RDF></annotation></species>
<species metaid="metaid_M_(R)-3-hydroxypalmitoyl-[ACP][c]" id="M_(R)-3-hydroxypalmitoyl-[ACP][c]" name="(R)-3-hydroxypalmitoyl-[ACP]" compartment="C_c" boundaryCondition="false" sboTerm="SBO:0000299"><notes><body xmlns="http://www.w3.org/1999/xhtml"><p>FORMULA: C16H31O2SR</p></body></notes><annotation><rdf:RDF xmlns:rdf="http://www.w3.org/1999/02/22_rdf_syntax_ns#" xmlns:dc="http://purl.org/dc/elements/1.1/" xmlns:dcterms="http://purl.org/dc/terms/" xmlns:vCard="http://www.w3.org/2001/vcard_rdf/3.0#" xmlns:bqbiol="http://biomodels.net/biology_qualifiers/" xmlns:bqmodel="http://biomodels.net/model_qualifiers/"><rdf:Description rdf:about="#metaid_M_(R)-3-hydroxypalmitoyl-[ACP][c]"><bqbiol:is><rdf:Bag><rdf:li rdf:resource="urn:miriam:kegg.compound:C04633"/></rdf:Bag></bqbiol:is></rdf:Description></rdf:RDF></annotation></species>
<species metaid="metaid_M_(R)-4-phosphopantothenoyl-cysteine[c]" id="M_(R)-4-phosphopantothenoyl-cysteine[c]" name="(R)-4-phosphopantothenoyl-cysteine" compartment="C_c" boundaryCondition="false" sboTerm="SBO:0000299"><notes><body xmlns="http://www.w3.org/1999/xhtml"><p>FORMULA: C12H23N2O9PS</p></body></notes><annotation><rdf:RDF xmlns:rdf="http://www.w3.org/1999/02/22_rdf_syntax_ns#" xmlns:dc="http://purl.org/dc/elements/1.1/" xmlns:dcterms="http://purl.org/dc/terms/" xmlns:vCard="http://www.w3.org/2001/vcard_rdf/3.0#" xmlns:bqbiol="http://biomodels.net/biology_qualifiers/" xmlns:bqmodel="http://biomodels.net/model_qualifiers/"><rdf:Description rdf:about="#metaid_M_(R)-4-phosphopantothenoyl-cysteine[c]"><bqbiol:is><rdf:Bag><rdf:li rdf:resource="urn:miriam:obo.chebi:CHEBI:15769"/></rdf:Bag></bqbiol:is></rdf:Description></rdf:RDF></annotation></species>
<species metaid="metaid_M_(R)-4-phosphopantothenoyl-cysteine[m]" id="M_(R)-4-phosphopantothenoyl-cysteine[m]" name="(R)-4-phosphopantothenoyl-cysteine" compartment="C_m" boundaryCondition="false" sboTerm="SBO:0000299"><notes><body xmlns="http://www.w3.org/1999/xhtml"><p>FORMULA: C12H23N2O9PS</p></body></notes><annotation><rdf:RDF xmlns:rdf="http://www.w3.org/1999/02/22_rdf_syntax_ns#" xmlns:dc="http://purl.org/dc/elements/1.1/" xmlns:dcterms="http://purl.org/dc/terms/" xmlns:vCard="http://www.w3.org/2001/vcard_rdf/3.0#" xmlns:bqbiol="http://biomodels.net/biology_qualifiers/" xmlns:bqmodel="http://biomodels.net/model_qualifiers/"><rdf:Description rdf:about="#metaid_M_(R)-4-phosphopantothenoyl-cysteine[m]"><bqbiol:is><rdf:Bag><rdf:li rdf:resource="urn:miriam:obo.chebi:CHEBI:15769"/></rdf:Bag></bqbiol:is></rdf:Description></rdf:RDF></annotation></species>
<species metaid="metaid_M_(R)-5-diphosphomevalonate[c]" id="M_(R)-5-diphosphomevalonate[c]" name="(R)-5-diphosphomevalonate" compartment="C_c" boundaryCondition="false" sboTerm="SBO:0000299"><notes><body xmlns="http://www.w3.org/1999/xhtml"><p>FORMULA: C6H14O10P2</p></body></notes><annotation><rdf:RDF xmlns:rdf="http://www.w3.org/1999/02/22_rdf_syntax_ns#" xmlns:dc="http://purl.org/dc/elements/1.1/" xmlns:dcterms="http://purl.org/dc/terms/" xmlns:vCard="http://www.w3.org/2001/vcard_rdf/3.0#" xmlns:bqbiol="http://biomodels.net/biology_qualifiers/" xmlns:bqmodel="http://biomodels.net/model_qualifiers/"><rdf:Description rdf:about="#metaid_M_(R)-5-diphosphomevalonate[c]"><bqbiol:is><rdf:Bag><rdf:li rdf:resource="urn:miriam:obo.chebi:CHEBI:15899"/></rdf:Bag></bqbiol:is></rdf:Description></rdf:RDF></annotation></species>
<species metaid="metaid_M_(R)-5-phosphomevalonate[c]" id="M_(R)-5-phosphomevalonate[c]" name="(R)-5-phosphomevalonate" compartment="C_c" boundaryCondition="false" sboTerm="SBO:0000299"><notes><body xmlns="http://www.w3.org/1999/xhtml"><p>FORMULA: C6H13O7P</p></body></notes><annotation><rdf:RDF xmlns:rdf="http://www.w3.org/1999/02/22_rdf_syntax_ns#" xmlns:dc="http://purl.org/dc/elements/1.1/" xmlns:dcterms="http://purl.org/dc/terms/" xmlns:vCard="http://www.w3.org/2001/vcard_rdf/3.0#" xmlns:bqbiol="http://biomodels.net/biology_qualifiers/" xmlns:bqmodel="http://biomodels.net/model_qualifiers/"><rdf:Description rdf:about="#metaid_M_(R)-5-phosphomevalonate[c]"><bqbiol:is><rdf:Bag><rdf:li rdf:resource="urn:miriam:obo.chebi:CHEBI:17436"/></rdf:Bag></bqbiol:is></rdf:Description></rdf:RDF></annotation></species>
<species metaid="metaid_M_(R)-S-lactoylglutathione[c]" id="M_(R)-S-lactoylglutathione[c]" name="(R)-S-lactoylglutathione" compartment="C_c" boundaryCondition="false" sboTerm="SBO:0000299"><notes><body xmlns="http://www.w3.org/1999/xhtml"><p>FORMULA: C13H21N3O8S</p></body></notes><annotation><rdf:RDF xmlns:rdf="http://www.w3.org/1999/02/22_rdf_syntax_ns#" xmlns:dc="http://purl.org/dc/elements/1.1/" xmlns:dcterms="http://purl.org/dc/terms/" xmlns:vCard="http://www.w3.org/2001/vcard_rdf/3.0#" xmlns:bqbiol="http://biomodels.net/biology_qualifiers/" xmlns:bqmodel="http://biomodels.net/model_qualifiers/"><rdf:Description rdf:about="#metaid_M_(R)-S-lactoylglutathione[c]"><bqbiol:is><rdf:Bag><rdf:li rdf:resource="urn:miriam:obo.chebi:CHEBI:15694"/></rdf:Bag></bqbiol:is></rdf:Description></rdf:RDF></annotation></species>
<species metaid="metaid_M_(R)-S-lactoylglutathione[m]" id="M_(R)-S-lactoylglutathione[m]" name="(R)-S-lactoylglutathione" compartment="C_m" boundaryCondition="false" sboTerm="SBO:0000299"><notes><body xmlns="http://www.w3.org/1999/xhtml"><p>FORMULA: C13H21N3O8S</p></body></notes><annotation><rdf:RDF xmlns:rdf="http://www.w3.org/1999/02/22_rdf_syntax_ns#" xmlns:dc="http://purl.org/dc/elements/1.1/" xmlns:dcterms="http://purl.org/dc/terms/" xmlns:vCard="http://www.w3.org/2001/vcard_rdf/3.0#" xmlns:bqbiol="http://biomodels.net/biology_qualifiers/" xmlns:bqmodel="http://biomodels.net/model_qualifiers/"><rdf:Description rdf:about="#metaid_M_(R)-S-lactoylglutathione[m]"><bqbiol:is><rdf:Bag><rdf:li rdf:resource="urn:miriam:obo.chebi:CHEBI:15694"/></rdf:Bag></bqbiol:is></rdf:Description></rdf:RDF></annotation></species>
<species metaid="metaid_M_(R)-methylmalonyl-CoA[m]" id="M_(R)-methylmalonyl-CoA[m]" name="(R)-methylmalonyl-CoA" compartment="C_m" boundaryCondition="false" sboTerm="SBO:0000299"><notes><body xmlns="http://www.w3.org/1999/xhtml"><p>FORMULA: C25H40N7O19P3S</p></body></notes><annotation><rdf:RDF xmlns:rdf="http://www.w3.org/1999/02/22_rdf_syntax_ns#" xmlns:dc="http://purl.org/dc/elements/1.1/" xmlns:dcterms="http://purl.org/dc/terms/" xmlns:vCard="http://www.w3.org/2001/vcard_rdf/3.0#" xmlns:bqbiol="http://biomodels.net/biology_qualifiers/" xmlns:bqmodel="http://biomodels.net/model_qualifiers/"><rdf:Description rdf:about="#metaid_M_(R)-methylmalonyl-CoA[m]"><bqbiol:is><rdf:Bag><rdf:li rdf:resource="urn:miriam:obo.chebi:CHEBI:15465"/></rdf:Bag></bqbiol:is></rdf:Description></rdf:RDF></annotation></species>
<species metaid="metaid_M_(R)-mevalonate[c]" id="M_(R)-mevalonate[c]" name="(R)-mevalonate" compartment="C_c" boundaryCondition="false" sboTerm="SBO:0000299"><notes><body xmlns="http://www.w3.org/1999/xhtml"><p>FORMULA: C6H12O4</p></body></notes><annotation><rdf:RDF xmlns:rdf="http://www.w3.org/1999/02/22_rdf_syntax_ns#" xmlns:dc="http://purl.org/dc/elements/1.1/" xmlns:dcterms="http://purl.org/dc/terms/" xmlns:vCard="http://www.w3.org/2001/vcard_rdf/3.0#" xmlns:bqbiol="http://biomodels.net/biology_qualifiers/" xmlns:bqmodel="http://biomodels.net/model_qualifiers/"><rdf:Description rdf:about="#metaid_M_(R)-mevalonate[c]"><bqbiol:is><rdf:Bag><rdf:li rdf:resource="urn:miriam:obo.chebi:CHEBI:17710"/></rdf:Bag></bqbiol:is></rdf:Description></rdf:RDF></annotation></species>
<species metaid="metaid_M_(R)-mevalonate[p]" id="M_(R)-mevalonate[p]" name="(R)-mevalonate" compartment="C_p" boundaryCondition="false" sboTerm="SBO:0000299"><notes><body xmlns="http://www.w3.org/1999/xhtml"><p>FORMULA: C6H12O4</p></body></notes><annotation><rdf:RDF xmlns:rdf="http://www.w3.org/1999/02/22_rdf_syntax_ns#" xmlns:dc="http://purl.org/dc/elements/1.1/" xmlns:dcterms="http://purl.org/dc/terms/" xmlns:vCard="http://www.w3.org/2001/vcard_rdf/3.0#" xmlns:bqbiol="http://biomodels.net/biology_qualifiers/" xmlns:bqmodel="http://biomodels.net/model_qualifiers/"><rdf:Description rdf:about="#metaid_M_(R)-mevalonate[p]"><bqbiol:is><rdf:Bag><rdf:li rdf:resource="urn:miriam:obo.chebi:CHEBI:17710"/></rdf:Bag></bqbiol:is></rdf:Description></rdf:RDF></annotation></species>
<species metaid="metaid_M_(S)-2-aminobutanoate[c]" id="M_(S)-2-aminobutanoate[c]" name="(S)-2-aminobutanoate" compartment="C_c" boundaryCondition="false" sboTerm="SBO:0000299"><notes><body xmlns="http://www.w3.org/1999/xhtml"><p>FORMULA: C4H9NO2</p></body></notes><annotation><rdf:RDF xmlns:rdf="http://www.w3.org/1999/02/22_rdf_syntax_ns#" xmlns:dc="http://purl.org/dc/elements/1.1/" xmlns:dcterms="http://purl.org/dc/terms/" xmlns:vCard="http://www.w3.org/2001/vcard_rdf/3.0#" xmlns:bqbiol="http://biomodels.net/biology_qualifiers/" xmlns:bqmodel="http://biomodels.net/model_qualifiers/"><rdf:Description rdf:about="#metaid_M_(S)-2-aminobutanoate[c]"><bqbiol:is><rdf:Bag><rdf:li rdf:resource="urn:miriam:obo.chebi:CHEBI:35619"/></rdf:Bag></bqbiol:is></rdf:Description></rdf:RDF></annotation></species>
<species metaid="metaid_M_(S)-3-hydroxy-11-cis-octadecenoyl-CoA[m]" id="M_(S)-3-hydroxy-11-cis-octadecenoyl-CoA[m]" name="(S)-3-hydroxy-11-cis-octadecenoyl-CoA" compartment="C_m" boundaryCondition="false" sboTerm="SBO:0000299"><notes><body xmlns="http://www.w3.org/1999/xhtml"><p>FORMULA: C39H68N7O18P3S</p></body></notes></species>
<species metaid="metaid_M_(S)-3-hydroxy-11-cis-octadecenoyl-CoA[p]" id="M_(S)-3-hydroxy-11-cis-octadecenoyl-CoA[p]" name="(S)-3-hydroxy-11-cis-octadecenoyl-CoA" compartment="C_p" boundaryCondition="false" sboTerm="SBO:0000299"><notes><body xmlns="http://www.w3.org/1999/xhtml"><p>FORMULA: C39H68N7O18P3S</p></body></notes></species>
<species metaid="metaid_M_(S)-3-hydroxy-2-methylbutyryl-CoA[m]" id="M_(S)-3-hydroxy-2-methylbutyryl-CoA[m]" name="(S)-3-hydroxy-2-methylbutyryl-CoA" compartment="C_m" boundaryCondition="false" sboTerm="SBO:0000299"><notes><body xmlns="http://www.w3.org/1999/xhtml"><p>FORMULA: C26H44N7O18P3S</p></body></notes><annotation><rdf:RDF xmlns:rdf="http://www.w3.org/1999/02/22_rdf_syntax_ns#" xmlns:dc="http://purl.org/dc/elements/1.1/" xmlns:dcterms="http://purl.org/dc/terms/" xmlns:vCard="http://www.w3.org/2001/vcard_rdf/3.0#" xmlns:bqbiol="http://biomodels.net/biology_qualifiers/" xmlns:bqmodel="http://biomodels.net/model_qualifiers/"><rdf:Description rdf:about="#metaid_M_(S)-3-hydroxy-2-methylbutyryl-CoA[m]"><bqbiol:is><rdf:Bag><rdf:li rdf:resource="urn:miriam:obo.chebi:CHEBI:15449"/></rdf:Bag></bqbiol:is></rdf:Description></rdf:RDF></annotation></species>
<species metaid="metaid_M_(S)-3-hydroxy-7-hexadecenoyl-CoA[m]" id="M_(S)-3-hydroxy-7-hexadecenoyl-CoA[m]" name="(S)-3-hydroxy-7-hexadecenoyl-CoA" compartment="C_m" boundaryCondition="false" sboTerm="SBO:0000299"><notes><body xmlns="http://www.w3.org/1999/xhtml"><p>FORMULA: C37H64N7O18P3S</p></body></notes></species>
<species metaid="metaid_M_(S)-3-hydroxy-7-hexadecenoyl-CoA[p]" id="M_(S)-3-hydroxy-7-hexadecenoyl-CoA[p]" name="(S)-3-hydroxy-7-hexadecenoyl-CoA" compartment="C_p" boundaryCondition="false" sboTerm="SBO:0000299"><notes><body xmlns="http://www.w3.org/1999/xhtml"><p>FORMULA: C37H64N7O18P3S</p></body></notes></species>
<species metaid="metaid_M_(S)-3-hydroxybutyryl-CoA[m]" id="M_(S)-3-hydroxybutyryl-CoA[m]" name="(S)-3-hydroxybutyryl-CoA" compartment="C_m" boundaryCondition="false" sboTerm="SBO:0000299"><notes><body xmlns="http://www.w3.org/1999/xhtml"><p>FORMULA: C25H42N7O18P3S</p></body></notes><annotation><rdf:RDF xmlns:rdf="http://www.w3.org/1999/02/22_rdf_syntax_ns#" xmlns:dc="http://purl.org/dc/elements/1.1/" xmlns:dcterms="http://purl.org/dc/terms/" xmlns:vCard="http://www.w3.org/2001/vcard_rdf/3.0#" xmlns:bqbiol="http://biomodels.net/biology_qualifiers/" xmlns:bqmodel="http://biomodels.net/model_qualifiers/"><rdf:Description rdf:about="#metaid_M_(S)-3-hydroxybutyryl-CoA[m]"><bqbiol:is><rdf:Bag><rdf:li rdf:resource="urn:miriam:obo.chebi:CHEBI:15453"/></rdf:Bag></bqbiol:is></rdf:Description></rdf:RDF></annotation></species>
<species metaid="metaid_M_(S)-3-hydroxybutyryl-CoA[p]" id="M_(S)-3-hydroxybutyryl-CoA[p]" name="(S)-3-hydroxybutyryl-CoA" compartment="C_p" boundaryCondition="false" sboTerm="SBO:0000299"><notes><body xmlns="http://www.w3.org/1999/xhtml"><p>FORMULA: C25H42N7O18P3S</p></body></notes><annotation><rdf:RDF xmlns:rdf="http://www.w3.org/1999/02/22_rdf_syntax_ns#" xmlns:dc="http://purl.org/dc/elements/1.1/" xmlns:dcterms="http://purl.org/dc/terms/" xmlns:vCard="http://www.w3.org/2001/vcard_rdf/3.0#" xmlns:bqbiol="http://biomodels.net/biology_qualifiers/" xmlns:bqmodel="http://biomodels.net/model_qualifiers/"><rdf:Description rdf:about="#metaid_M_(S)-3-hydroxybutyryl-CoA[p]"><bqbiol:is><rdf:Bag><rdf:li rdf:resource="urn:miriam:obo.chebi:CHEBI:15453"/></rdf:Bag></bqbiol:is></rdf:Description></rdf:RDF></annotation></species>
<species metaid="metaid_M_(S)-3-hydroxydodecanoyl-CoA[m]" id="M_(S)-3-hydroxydodecanoyl-CoA[m]" name="(S)-3-hydroxydodecanoyl-CoA" compartment="C_m" boundaryCondition="false" sboTerm="SBO:0000299"><notes><body xmlns="http://www.w3.org/1999/xhtml"><p>FORMULA: C33H58N7O18P3S</p></body></notes><annotation><rdf:RDF xmlns:rdf="http://www.w3.org/1999/02/22_rdf_syntax_ns#" xmlns:dc="http://purl.org/dc/elements/1.1/" xmlns:dcterms="http://purl.org/dc/terms/" xmlns:vCard="http://www.w3.org/2001/vcard_rdf/3.0#" xmlns:bqbiol="http://biomodels.net/biology_qualifiers/" xmlns:bqmodel="http://biomodels.net/model_qualifiers/"><rdf:Description rdf:about="#metaid_M_(S)-3-hydroxydodecanoyl-CoA[m]"><bqbiol:is><rdf:Bag><rdf:li rdf:resource="urn:miriam:obo.chebi:CHEBI:27668"/></rdf:Bag></bqbiol:is></rdf:Description></rdf:RDF></annotation></species>
<species metaid="metaid_M_(S)-3-hydroxydodecanoyl-CoA[p]" id="M_(S)-3-hydroxydodecanoyl-CoA[p]" name="(S)-3-hydroxydodecanoyl-CoA" compartment="C_p" boundaryCondition="false" sboTerm="SBO:0000299"><notes><body xmlns="http://www.w3.org/1999/xhtml"><p>FORMULA: C33H58N7O18P3S</p></body></notes><annotation><rdf:RDF xmlns:rdf="http://www.w3.org/1999/02/22_rdf_syntax_ns#" xmlns:dc="http://purl.org/dc/elements/1.1/" xmlns:dcterms="http://purl.org/dc/terms/" xmlns:vCard="http://www.w3.org/2001/vcard_rdf/3.0#" xmlns:bqbiol="http://biomodels.net/biology_qualifiers/" xmlns:bqmodel="http://biomodels.net/model_qualifiers/"><rdf:Description rdf:about="#metaid_M_(S)-3-hydroxydodecanoyl-CoA[p]"><bqbiol:is><rdf:Bag><rdf:li rdf:resource="urn:miriam:obo.chebi:CHEBI:27668"/></rdf:Bag></bqbiol:is></rdf:Description></rdf:RDF></annotation></species>
<species metaid="metaid_M_(S)-3-hydroxyhexadecanoyl-CoA[m]" id="M_(S)-3-hydroxyhexadecanoyl-CoA[m]" name="(S)-3-hydroxyhexadecanoyl-CoA" compartment="C_m" boundaryCondition="false" sboTerm="SBO:0000299"><notes><body xmlns="http://www.w3.org/1999/xhtml"><p>FORMULA: C37H66N7O18P3S</p></body></notes><annotation><rdf:RDF xmlns:rdf="http://www.w3.org/1999/02/22_rdf_syntax_ns#" xmlns:dc="http://purl.org/dc/elements/1.1/" xmlns:dcterms="http://purl.org/dc/terms/" xmlns:vCard="http://www.w3.org/2001/vcard_rdf/3.0#" xmlns:bqbiol="http://biomodels.net/biology_qualifiers/" xmlns:bqmodel="http://biomodels.net/model_qualifiers/"><rdf:Description rdf:about="#metaid_M_(S)-3-hydroxyhexadecanoyl-CoA[m]"><bqbiol:is><rdf:Bag><rdf:li rdf:resource="urn:miriam:obo.chebi:CHEBI:27402"/></rdf:Bag></bqbiol:is></rdf:Description></rdf:RDF></annotation></species>
<species metaid="metaid_M_(S)-3-hydroxyhexadecanoyl-CoA[p]" id="M_(S)-3-hydroxyhexadecanoyl-CoA[p]" name="(S)-3-hydroxyhexadecanoyl-CoA" compartment="C_p" boundaryCondition="false" sboTerm="SBO:0000299"><notes><body xmlns="http://www.w3.org/1999/xhtml"><p>FORMULA: C37H66N7O18P3S</p></body></notes><annotation><rdf:RDF xmlns:rdf="http://www.w3.org/1999/02/22_rdf_syntax_ns#" xmlns:dc="http://purl.org/dc/elements/1.1/" xmlns:dcterms="http://purl.org/dc/terms/" xmlns:vCard="http://www.w3.org/2001/vcard_rdf/3.0#" xmlns:bqbiol="http://biomodels.net/biology_qualifiers/" xmlns:bqmodel="http://biomodels.net/model_qualifiers/"><rdf:Description rdf:about="#metaid_M_(S)-3-hydroxyhexadecanoyl-CoA[p]"><bqbiol:is><rdf:Bag><rdf:li rdf:resource="urn:miriam:obo.chebi:CHEBI:27402"/></rdf:Bag></bqbiol:is></rdf:Description></rdf:RDF></annotation></species>
<species metaid="metaid_M_(S)-3-hydroxyoleyleoyl-CoA[m]" id="M_(S)-3-hydroxyoleyleoyl-CoA[m]" name="(S)-3-hydroxyoleyleoyl-CoA" compartment="C_m" boundaryCondition="false" sboTerm="SBO:0000299"><notes><body xmlns="http://www.w3.org/1999/xhtml"><p>FORMULA: C39H68N7O18P3S</p></body></notes></species>
<species metaid="metaid_M_(S)-3-hydroxyoleyleoyl-CoA[p]" id="M_(S)-3-hydroxyoleyleoyl-CoA[p]" name="(S)-3-hydroxyoleyleoyl-CoA" compartment="C_p" boundaryCondition="false" sboTerm="SBO:0000299"><notes><body xmlns="http://www.w3.org/1999/xhtml"><p>FORMULA: C39H68N7O18P3S</p></body></notes></species>
<species metaid="metaid_M_(S)-3-hydroxypalmitoleoyl-CoA[m]" id="M_(S)-3-hydroxypalmitoleoyl-CoA[m]" name="(S)-3-hydroxypalmitoleoyl-CoA" compartment="C_m" boundaryCondition="false" sboTerm="SBO:0000299"><notes><body xmlns="http://www.w3.org/1999/xhtml"><p>FORMULA: C37H64N7O18P3S</p></body></notes></species>
<species metaid="metaid_M_(S)-3-hydroxypalmitoleoyl-CoA[p]" id="M_(S)-3-hydroxypalmitoleoyl-CoA[p]" name="(S)-3-hydroxypalmitoleoyl-CoA" compartment="C_p" boundaryCondition="false" sboTerm="SBO:0000299"><notes><body xmlns="http://www.w3.org/1999/xhtml"><p>FORMULA: C37H64N7O18P3S</p></body></notes></species>
<species metaid="metaid_M_(S)-3-hydroxytetradecanoyl-CoA[m]" id="M_(S)-3-hydroxytetradecanoyl-CoA[m]" name="(S)-3-hydroxytetradecanoyl-CoA" compartment="C_m" boundaryCondition="false" sboTerm="SBO:0000299"><notes><body xmlns="http://www.w3.org/1999/xhtml"><p>FORMULA: C35H62N7O18P3S</p></body></notes><annotation><rdf:RDF xmlns:rdf="http://www.w3.org/1999/02/22_rdf_syntax_ns#" xmlns:dc="http://purl.org/dc/elements/1.1/" xmlns:dcterms="http://purl.org/dc/terms/" xmlns:vCard="http://www.w3.org/2001/vcard_rdf/3.0#" xmlns:bqbiol="http://biomodels.net/biology_qualifiers/" xmlns:bqmodel="http://biomodels.net/model_qualifiers/"><rdf:Description rdf:about="#metaid_M_(S)-3-hydroxytetradecanoyl-CoA[m]"><bqbiol:is><rdf:Bag><rdf:li rdf:resource="urn:miriam:obo.chebi:CHEBI:27466"/></rdf:Bag></bqbiol:is></rdf:Description></rdf:RDF></annotation></species>
<species metaid="metaid_M_(S)-3-hydroxytetradecanoyl-CoA[p]" id="M_(S)-3-hydroxytetradecanoyl-CoA[p]" name="(S)-3-hydroxytetradecanoyl-CoA" compartment="C_p" boundaryCondition="false" sboTerm="SBO:0000299"><notes><body xmlns="http://www.w3.org/1999/xhtml"><p>FORMULA: C35H62N7O18P3S</p></body></notes><annotation><rdf:RDF xmlns:rdf="http://www.w3.org/1999/02/22_rdf_syntax_ns#" xmlns:dc="http://purl.org/dc/elements/1.1/" xmlns:dcterms="http://purl.org/dc/terms/" xmlns:vCard="http://www.w3.org/2001/vcard_rdf/3.0#" xmlns:bqbiol="http://biomodels.net/biology_qualifiers/" xmlns:bqmodel="http://biomodels.net/model_qualifiers/"><rdf:Description rdf:about="#metaid_M_(S)-3-hydroxytetradecanoyl-CoA[p]"><bqbiol:is><rdf:Bag><rdf:li rdf:resource="urn:miriam:obo.chebi:CHEBI:27466"/></rdf:Bag></bqbiol:is></rdf:Description></rdf:RDF></annotation></species>
<species metaid="metaid_M_(S)-dihydroorotate[c]" id="M_(S)-dihydroorotate[c]" name="(S)-dihydroorotate" compartment="C_c" boundaryCondition="false" sboTerm="SBO:0000299"><notes><body xmlns="http://www.w3.org/1999/xhtml"><p>FORMULA: C5H6N2O4</p></body></notes><annotation><rdf:RDF xmlns:rdf="http://www.w3.org/1999/02/22_rdf_syntax_ns#" xmlns:dc="http://purl.org/dc/elements/1.1/" xmlns:dcterms="http://purl.org/dc/terms/" xmlns:vCard="http://www.w3.org/2001/vcard_rdf/3.0#" xmlns:bqbiol="http://biomodels.net/biology_qualifiers/" xmlns:bqmodel="http://biomodels.net/model_qualifiers/"><rdf:Description rdf:about="#metaid_M_(S)-dihydroorotate[c]"><bqbiol:is><rdf:Bag><rdf:li rdf:resource="urn:miriam:obo.chebi:CHEBI:17025"/></rdf:Bag></bqbiol:is></rdf:Description></rdf:RDF></annotation></species>
<species metaid="metaid_M_(S)-hydroxydecanoyl-CoA[m]" id="M_(S)-hydroxydecanoyl-CoA[m]" name="(S)-hydroxydecanoyl-CoA" compartment="C_m" boundaryCondition="false" sboTerm="SBO:0000299"><notes><body xmlns="http://www.w3.org/1999/xhtml"><p>FORMULA: C31H54N7O18P3S</p></body></notes><annotation><rdf:RDF xmlns:rdf="http://www.w3.org/1999/02/22_rdf_syntax_ns#" xmlns:dc="http://purl.org/dc/elements/1.1/" xmlns:dcterms="http://purl.org/dc/terms/" xmlns:vCard="http://www.w3.org/2001/vcard_rdf/3.0#" xmlns:bqbiol="http://biomodels.net/biology_qualifiers/" xmlns:bqmodel="http://biomodels.net/model_qualifiers/"><rdf:Description rdf:about="#metaid_M_(S)-hydroxydecanoyl-CoA[m]"><bqbiol:is><rdf:Bag><rdf:li rdf:resource="urn:miriam:obo.chebi:CHEBI:28325"/></rdf:Bag></bqbiol:is></rdf:Description></rdf:RDF></annotation></species>
<species metaid="metaid_M_(S)-hydroxydecanoyl-CoA[p]" id="M_(S)-hydroxydecanoyl-CoA[p]" name="(S)-hydroxydecanoyl-CoA" compartment="C_p" boundaryCondition="false" sboTerm="SBO:0000299"><notes><body xmlns="http://www.w3.org/1999/xhtml"><p>FORMULA: C31H54N7O18P3S</p></body></notes><annotation><rdf:RDF xmlns:rdf="http://www.w3.org/1999/02/22_rdf_syntax_ns#" xmlns:dc="http://purl.org/dc/elements/1.1/" xmlns:dcterms="http://purl.org/dc/terms/" xmlns:vCard="http://www.w3.org/2001/vcard_rdf/3.0#" xmlns:bqbiol="http://biomodels.net/biology_qualifiers/" xmlns:bqmodel="http://biomodels.net/model_qualifiers/"><rdf:Description rdf:about="#metaid_M_(S)-hydroxydecanoyl-CoA[p]"><bqbiol:is><rdf:Bag><rdf:li rdf:resource="urn:miriam:obo.chebi:CHEBI:28325"/></rdf:Bag></bqbiol:is></rdf:Description></rdf:RDF></annotation></species>
<species metaid="metaid_M_(S)-hydroxyhexanoyl-CoA[m]" id="M_(S)-hydroxyhexanoyl-CoA[m]" name="(S)-hydroxyhexanoyl-CoA" compartment="C_m" boundaryCondition="false" sboTerm="SBO:0000299"><notes><body xmlns="http://www.w3.org/1999/xhtml"><p>FORMULA: C27H46N7O18P3S</p></body></notes><annotation><rdf:RDF xmlns:rdf="http://www.w3.org/1999/02/22_rdf_syntax_ns#" xmlns:dc="http://purl.org/dc/elements/1.1/" xmlns:dcterms="http://purl.org/dc/terms/" xmlns:vCard="http://www.w3.org/2001/vcard_rdf/3.0#" xmlns:bqbiol="http://biomodels.net/biology_qualifiers/" xmlns:bqmodel="http://biomodels.net/model_qualifiers/"><rdf:Description rdf:about="#metaid_M_(S)-hydroxyhexanoyl-CoA[m]"><bqbiol:is><rdf:Bag><rdf:li rdf:resource="urn:miriam:obo.chebi:CHEBI:28276"/></rdf:Bag></bqbiol:is></rdf:Description></rdf:RDF></annotation></species>
<species metaid="metaid_M_(S)-hydroxyhexanoyl-CoA[p]" id="M_(S)-hydroxyhexanoyl-CoA[p]" name="(S)-hydroxyhexanoyl-CoA" compartment="C_p" boundaryCondition="false" sboTerm="SBO:0000299"><notes><body xmlns="http://www.w3.org/1999/xhtml"><p>FORMULA: C27H46N7O18P3S</p></body></notes><annotation><rdf:RDF xmlns:rdf="http://www.w3.org/1999/02/22_rdf_syntax_ns#" xmlns:dc="http://purl.org/dc/elements/1.1/" xmlns:dcterms="http://purl.org/dc/terms/" xmlns:vCard="http://www.w3.org/2001/vcard_rdf/3.0#" xmlns:bqbiol="http://biomodels.net/biology_qualifiers/" xmlns:bqmodel="http://biomodels.net/model_qualifiers/"><rdf:Description rdf:about="#metaid_M_(S)-hydroxyhexanoyl-CoA[p]"><bqbiol:is><rdf:Bag><rdf:li rdf:resource="urn:miriam:obo.chebi:CHEBI:28276"/></rdf:Bag></bqbiol:is></rdf:Description></rdf:RDF></annotation></species>
<species metaid="metaid_M_(S)-hydroxyoctanoyl-CoA[m]" id="M_(S)-hydroxyoctanoyl-CoA[m]" name="(S)-hydroxyoctanoyl-CoA" compartment="C_m" boundaryCondition="false" sboTerm="SBO:0000299"><notes><body xmlns="http://www.w3.org/1999/xhtml"><p>FORMULA: C29H50N7O18P3S</p></body></notes><annotation><rdf:RDF xmlns:rdf="http://www.w3.org/1999/02/22_rdf_syntax_ns#" xmlns:dc="http://purl.org/dc/elements/1.1/" xmlns:dcterms="http://purl.org/dc/terms/" xmlns:vCard="http://www.w3.org/2001/vcard_rdf/3.0#" xmlns:bqbiol="http://biomodels.net/biology_qualifiers/" xmlns:bqmodel="http://biomodels.net/model_qualifiers/"><rdf:Description rdf:about="#metaid_M_(S)-hydroxyoctanoyl-CoA[m]"><bqbiol:is><rdf:Bag><rdf:li rdf:resource="urn:miriam:obo.chebi:CHEBI:28632"/></rdf:Bag></bqbiol:is></rdf:Description></rdf:RDF></annotation></species>
<species metaid="metaid_M_(S)-hydroxyoctanoyl-CoA[p]" id="M_(S)-hydroxyoctanoyl-CoA[p]" name="(S)-hydroxyoctanoyl-CoA" compartment="C_p" boundaryCondition="false" sboTerm="SBO:0000299"><notes><body xmlns="http://www.w3.org/1999/xhtml"><p>FORMULA: C29H50N7O18P3S</p></body></notes><annotation><rdf:RDF xmlns:rdf="http://www.w3.org/1999/02/22_rdf_syntax_ns#" xmlns:dc="http://purl.org/dc/elements/1.1/" xmlns:dcterms="http://purl.org/dc/terms/" xmlns:vCard="http://www.w3.org/2001/vcard_rdf/3.0#" xmlns:bqbiol="http://biomodels.net/biology_qualifiers/" xmlns:bqmodel="http://biomodels.net/model_qualifiers/"><rdf:Description rdf:about="#metaid_M_(S)-hydroxyoctanoyl-CoA[p]"><bqbiol:is><rdf:Bag><rdf:li rdf:resource="urn:miriam:obo.chebi:CHEBI:28632"/></rdf:Bag></bqbiol:is></rdf:Description></rdf:RDF></annotation></species>
<species metaid="metaid_M_1,2,3,4-tetrahydro-beta-carboline[c]" id="M_1,2,3,4-tetrahydro-beta-carboline[c]" name="1,2,3,4-tetrahydro-beta-carboline" compartment="C_c" boundaryCondition="false" sboTerm="SBO:0000299"><notes><body xmlns="http://www.w3.org/1999/xhtml"><p>FORMULA: C11H12N2</p></body></notes></species>
<species metaid="metaid_M_1,2-diacylglycerol-LD-PC_pool[c]" id="M_1,2-diacylglycerol-LD-PC_pool[c]" name="1,2-diacylglycerol-LD-PC pool" compartment="C_c" boundaryCondition="false" sboTerm="SBO:0000299"><notes><body xmlns="http://www.w3.org/1999/xhtml"><p>FORMULA: C5H6O5R2</p></body></notes><annotation><rdf:RDF xmlns:rdf="http://www.w3.org/1999/02/22_rdf_syntax_ns#" xmlns:dc="http://purl.org/dc/elements/1.1/" xmlns:dcterms="http://purl.org/dc/terms/" xmlns:vCard="http://www.w3.org/2001/vcard_rdf/3.0#" xmlns:bqbiol="http://biomodels.net/biology_qualifiers/" xmlns:bqmodel="http://biomodels.net/model_qualifiers/"><rdf:Description rdf:about="#metaid_M_1,2-diacylglycerol-LD-PC_pool[c]"><bqbiol:is><rdf:Bag><rdf:li rdf:resource="urn:miriam:obo.chebi:CHEBI:17815"/></rdf:Bag></bqbiol:is></rdf:Description></rdf:RDF></annotation></species>
<species metaid="metaid_M_1,2-diacylglycerol-LD-PE_pool[c]" id="M_1,2-diacylglycerol-LD-PE_pool[c]" name="1,2-diacylglycerol-LD-PE pool" compartment="C_c" boundaryCondition="false" sboTerm="SBO:0000299"><notes><body xmlns="http://www.w3.org/1999/xhtml"><p>FORMULA: C5H6O5R2</p></body></notes><annotation><rdf:RDF xmlns:rdf="http://www.w3.org/1999/02/22_rdf_syntax_ns#" xmlns:dc="http://purl.org/dc/elements/1.1/" xmlns:dcterms="http://purl.org/dc/terms/" xmlns:vCard="http://www.w3.org/2001/vcard_rdf/3.0#" xmlns:bqbiol="http://biomodels.net/biology_qualifiers/" xmlns:bqmodel="http://biomodels.net/model_qualifiers/"><rdf:Description rdf:about="#metaid_M_1,2-diacylglycerol-LD-PE_pool[c]"><bqbiol:is><rdf:Bag><rdf:li rdf:resource="urn:miriam:obo.chebi:CHEBI:17815"/></rdf:Bag></bqbiol:is></rdf:Description></rdf:RDF></annotation></species>
<species metaid="metaid_M_1,2-diacylglycerol-LD-PE_pool[r]" id="M_1,2-diacylglycerol-LD-PE_pool[r]" name="1,2-diacylglycerol-LD-PE pool" compartment="C_r" boundaryCondition="false" sboTerm="SBO:0000299"><notes><body xmlns="http://www.w3.org/1999/xhtml"><p>FORMULA: C5H6O5R2</p></body></notes><annotation><rdf:RDF xmlns:rdf="http://www.w3.org/1999/02/22_rdf_syntax_ns#" xmlns:dc="http://purl.org/dc/elements/1.1/" xmlns:dcterms="http://purl.org/dc/terms/" xmlns:vCard="http://www.w3.org/2001/vcard_rdf/3.0#" xmlns:bqbiol="http://biomodels.net/biology_qualifiers/" xmlns:bqmodel="http://biomodels.net/model_qualifiers/"><rdf:Description rdf:about="#metaid_M_1,2-diacylglycerol-LD-PE_pool[r]"><bqbiol:is><rdf:Bag><rdf:li rdf:resource="urn:miriam:obo.chebi:CHEBI:17815"/></rdf:Bag></bqbiol:is></rdf:Description></rdf:RDF></annotation></species>
<species metaid="metaid_M_1,2-diacylglycerol-LD-PI_pool[c]" id="M_1,2-diacylglycerol-LD-PI_pool[c]" name="1,2-diacylglycerol-LD-PI pool" compartment="C_c" boundaryCondition="false" sboTerm="SBO:0000299"><notes><body xmlns="http://www.w3.org/1999/xhtml"><p>FORMULA: C5H6O5R2</p></body></notes><annotation><rdf:RDF xmlns:rdf="http://www.w3.org/1999/02/22_rdf_syntax_ns#" xmlns:dc="http://purl.org/dc/elements/1.1/" xmlns:dcterms="http://purl.org/dc/terms/" xmlns:vCard="http://www.w3.org/2001/vcard_rdf/3.0#" xmlns:bqbiol="http://biomodels.net/biology_qualifiers/" xmlns:bqmodel="http://biomodels.net/model_qualifiers/"><rdf:Description rdf:about="#metaid_M_1,2-diacylglycerol-LD-PI_pool[c]"><bqbiol:is><rdf:Bag><rdf:li rdf:resource="urn:miriam:obo.chebi:CHEBI:17815"/></rdf:Bag></bqbiol:is></rdf:Description></rdf:RDF></annotation></species>
<species metaid="metaid_M_1,2-diacylglycerol-LD-PS_pool[c]" id="M_1,2-diacylglycerol-LD-PS_pool[c]" name="1,2-diacylglycerol-LD-PS pool" compartment="C_c" boundaryCondition="false" sboTerm="SBO:0000299"><notes><body xmlns="http://www.w3.org/1999/xhtml"><p>FORMULA: C5H6O5R2</p></body></notes><annotation><rdf:RDF xmlns:rdf="http://www.w3.org/1999/02/22_rdf_syntax_ns#" xmlns:dc="http://purl.org/dc/elements/1.1/" xmlns:dcterms="http://purl.org/dc/terms/" xmlns:vCard="http://www.w3.org/2001/vcard_rdf/3.0#" xmlns:bqbiol="http://biomodels.net/biology_qualifiers/" xmlns:bqmodel="http://biomodels.net/model_qualifiers/"><rdf:Description rdf:about="#metaid_M_1,2-diacylglycerol-LD-PS_pool[c]"><bqbiol:is><rdf:Bag><rdf:li rdf:resource="urn:miriam:obo.chebi:CHEBI:17815"/></rdf:Bag></bqbiol:is></rdf:Description></rdf:RDF></annotation></species>
<species metaid="metaid_M_1,2-diacylglycerol-LD-SM_pool[c]" id="M_1,2-diacylglycerol-LD-SM_pool[c]" name="1,2-diacylglycerol-LD-SM pool" compartment="C_c" boundaryCondition="false" sboTerm="SBO:0000299"><notes><body xmlns="http://www.w3.org/1999/xhtml"><p>FORMULA: C5H6O5R2</p></body></notes><annotation><rdf:RDF xmlns:rdf="http://www.w3.org/1999/02/22_rdf_syntax_ns#" xmlns:dc="http://purl.org/dc/elements/1.1/" xmlns:dcterms="http://purl.org/dc/terms/" xmlns:vCard="http://www.w3.org/2001/vcard_rdf/3.0#" xmlns:bqbiol="http://biomodels.net/biology_qualifiers/" xmlns:bqmodel="http://biomodels.net/model_qualifiers/"><rdf:Description rdf:about="#metaid_M_1,2-diacylglycerol-LD-SM_pool[c]"><bqbiol:is><rdf:Bag><rdf:li rdf:resource="urn:miriam:obo.chebi:CHEBI:17815"/></rdf:Bag></bqbiol:is></rdf:Description></rdf:RDF></annotation></species>
<species metaid="metaid_M_1,2-diacylglycerol-LD-TAG_pool[c]" id="M_1,2-diacylglycerol-LD-TAG_pool[c]" name="1,2-diacylglycerol-LD-TAG pool" compartment="C_c" boundaryCondition="false" sboTerm="SBO:0000299"><notes><body xmlns="http://www.w3.org/1999/xhtml"><p>FORMULA: C5H6O5R2</p></body></notes><annotation><rdf:RDF xmlns:rdf="http://www.w3.org/1999/02/22_rdf_syntax_ns#" xmlns:dc="http://purl.org/dc/elements/1.1/" xmlns:dcterms="http://purl.org/dc/terms/" xmlns:vCard="http://www.w3.org/2001/vcard_rdf/3.0#" xmlns:bqbiol="http://biomodels.net/biology_qualifiers/" xmlns:bqmodel="http://biomodels.net/model_qualifiers/"><rdf:Description rdf:about="#metaid_M_1,2-diacylglycerol-LD-TAG_pool[c]"><bqbiol:is><rdf:Bag><rdf:li rdf:resource="urn:miriam:obo.chebi:CHEBI:17815"/></rdf:Bag></bqbiol:is></rdf:Description></rdf:RDF></annotation></species>
<species metaid="metaid_M_1,2-diacylglycerol-LD-TAG_pool[g]" id="M_1,2-diacylglycerol-LD-TAG_pool[g]" name="1,2-diacylglycerol-LD-TAG pool" compartment="C_g" boundaryCondition="false" sboTerm="SBO:0000299"><notes><body xmlns="http://www.w3.org/1999/xhtml"><p>FORMULA: C5H6O5R2</p></body></notes><annotation><rdf:RDF xmlns:rdf="http://www.w3.org/1999/02/22_rdf_syntax_ns#" xmlns:dc="http://purl.org/dc/elements/1.1/" xmlns:dcterms="http://purl.org/dc/terms/" xmlns:vCard="http://www.w3.org/2001/vcard_rdf/3.0#" xmlns:bqbiol="http://biomodels.net/biology_qualifiers/" xmlns:bqmodel="http://biomodels.net/model_qualifiers/"><rdf:Description rdf:about="#metaid_M_1,2-diacylglycerol-LD-TAG_pool[g]"><bqbiol:is><rdf:Bag><rdf:li rdf:resource="urn:miriam:obo.chebi:CHEBI:17815"/></rdf:Bag></bqbiol:is></rdf:Description></rdf:RDF></annotation></species>
<species metaid="metaid_M_1,2-diacylglycerol-VLDL_pool[s]" id="M_1,2-diacylglycerol-VLDL_pool[s]" name="1,2-diacylglycerol-VLDL pool" compartment="C_s" boundaryCondition="false" sboTerm="SBO:0000299"><notes><body xmlns="http://www.w3.org/1999/xhtml"><p>FORMULA: C5H6O5R2</p></body></notes><annotation><rdf:RDF xmlns:rdf="http://www.w3.org/1999/02/22_rdf_syntax_ns#" xmlns:dc="http://purl.org/dc/elements/1.1/" xmlns:dcterms="http://purl.org/dc/terms/" xmlns:vCard="http://www.w3.org/2001/vcard_rdf/3.0#" xmlns:bqbiol="http://biomodels.net/biology_qualifiers/" xmlns:bqmodel="http://biomodels.net/model_qualifiers/"><rdf:Description rdf:about="#metaid_M_1,2-diacylglycerol-VLDL_pool[s]"><bqbiol:is><rdf:Bag><rdf:li rdf:resource="urn:miriam:obo.chebi:CHEBI:17815"/></rdf:Bag></bqbiol:is></rdf:Description></rdf:RDF></annotation></species>
<species metaid="metaid_M_1,2-diacylglycerol-chylomicron_pool[s]" id="M_1,2-diacylglycerol-chylomicron_pool[s]" name="1,2-diacylglycerol-chylomicron pool" compartment="C_s" boundaryCondition="false" sboTerm="SBO:0000299"><notes><body xmlns="http://www.w3.org/1999/xhtml"><p>FORMULA: C5H6O5R2</p></body></notes><annotation><rdf:RDF xmlns:rdf="http://www.w3.org/1999/02/22_rdf_syntax_ns#" xmlns:dc="http://purl.org/dc/elements/1.1/" xmlns:dcterms="http://purl.org/dc/terms/" xmlns:vCard="http://www.w3.org/2001/vcard_rdf/3.0#" xmlns:bqbiol="http://biomodels.net/biology_qualifiers/" xmlns:bqmodel="http://biomodels.net/model_qualifiers/"><rdf:Description rdf:about="#metaid_M_1,2-diacylglycerol-chylomicron_pool[s]"><bqbiol:is><rdf:Bag><rdf:li rdf:resource="urn:miriam:obo.chebi:CHEBI:17815"/></rdf:Bag></bqbiol:is></rdf:Description></rdf:RDF></annotation></species>
<species metaid="metaid_M_1,2-dihydroxy-5-(methylthio)pent-1-en-3-one[c]" id="M_1,2-dihydroxy-5-(methylthio)pent-1-en-3-one[c]" name="1,2-dihydroxy-5-(methylthio)pent-1-en-3-one" compartment="C_c" boundaryCondition="false" sboTerm="SBO:0000299"><notes><body xmlns="http://www.w3.org/1999/xhtml"><p>FORMULA: C6H10O3S</p></body></notes><annotation><rdf:RDF xmlns:rdf="http://www.w3.org/1999/02/22_rdf_syntax_ns#" xmlns:dc="http://purl.org/dc/elements/1.1/" xmlns:dcterms="http://purl.org/dc/terms/" xmlns:vCard="http://www.w3.org/2001/vcard_rdf/3.0#" xmlns:bqbiol="http://biomodels.net/biology_qualifiers/" xmlns:bqmodel="http://biomodels.net/model_qualifiers/"><rdf:Description rdf:about="#metaid_M_1,2-dihydroxy-5-(methylthio)pent-1-en-3-one[c]"><bqbiol:is><rdf:Bag><rdf:li rdf:resource="urn:miriam:obo.chebi:CHEBI:49252"/></rdf:Bag></bqbiol:is></rdf:Description></rdf:RDF></annotation></species>
<species metaid="metaid_M_1,3-bisphospho-D-glycerate[c]" id="M_1,3-bisphospho-D-glycerate[c]" name="1,3-bisphospho-D-glycerate" compartment="C_c" boundaryCondition="false" sboTerm="SBO:0000299"><notes><body xmlns="http://www.w3.org/1999/xhtml"><p>FORMULA: C3H8O10P2</p></body></notes><annotation><rdf:RDF xmlns:rdf="http://www.w3.org/1999/02/22_rdf_syntax_ns#" xmlns:dc="http://purl.org/dc/elements/1.1/" xmlns:dcterms="http://purl.org/dc/terms/" xmlns:vCard="http://www.w3.org/2001/vcard_rdf/3.0#" xmlns:bqbiol="http://biomodels.net/biology_qualifiers/" xmlns:bqmodel="http://biomodels.net/model_qualifiers/"><rdf:Description rdf:about="#metaid_M_1,3-bisphospho-D-glycerate[c]"><bqbiol:is><rdf:Bag><rdf:li rdf:resource="urn:miriam:obo.chebi:CHEBI:16001"/></rdf:Bag></bqbiol:is></rdf:Description></rdf:RDF></annotation></species>
<species metaid="metaid_M_1,3-diaminopropane[c]" id="M_1,3-diaminopropane[c]" name="1,3-diaminopropane" compartment="C_c" boundaryCondition="false" sboTerm="SBO:0000299"><notes><body xmlns="http://www.w3.org/1999/xhtml"><p>FORMULA: C3H10N2</p></body></notes><annotation><rdf:RDF xmlns:rdf="http://www.w3.org/1999/02/22_rdf_syntax_ns#" xmlns:dc="http://purl.org/dc/elements/1.1/" xmlns:dcterms="http://purl.org/dc/terms/" xmlns:vCard="http://www.w3.org/2001/vcard_rdf/3.0#" xmlns:bqbiol="http://biomodels.net/biology_qualifiers/" xmlns:bqmodel="http://biomodels.net/model_qualifiers/"><rdf:Description rdf:about="#metaid_M_1,3-diaminopropane[c]"><bqbiol:is><rdf:Bag><rdf:li rdf:resource="urn:miriam:obo.chebi:CHEBI:15725"/></rdf:Bag></bqbiol:is></rdf:Description></rdf:RDF></annotation></species>
<species metaid="metaid_M_1-(1-alkenyl)-sn-glycero-3-phosphate[c]" id="M_1-(1-alkenyl)-sn-glycero-3-phosphate[c]" name="1-(1-alkenyl)-sn-glycero-3-phosphate" compartment="C_c" boundaryCondition="false" sboTerm="SBO:0000299"><notes><body xmlns="http://www.w3.org/1999/xhtml"><p>FORMULA: C5H10O6PR</p></body></notes><annotation><rdf:RDF xmlns:rdf="http://www.w3.org/1999/02/22_rdf_syntax_ns#" xmlns:dc="http://purl.org/dc/elements/1.1/" xmlns:dcterms="http://purl.org/dc/terms/" xmlns:vCard="http://www.w3.org/2001/vcard_rdf/3.0#" xmlns:bqbiol="http://biomodels.net/biology_qualifiers/" xmlns:bqmodel="http://biomodels.net/model_qualifiers/"><rdf:Description rdf:about="#metaid_M_1-(1-alkenyl)-sn-glycero-3-phosphate[c]"><bqbiol:is><rdf:Bag><rdf:li rdf:resource="urn:miriam:kegg.compound:C15646"/></rdf:Bag></bqbiol:is></rdf:Description></rdf:RDF></annotation></species>
<species metaid="metaid_M_1-(1-alkenyl)-sn-glycero-3-phosphoethanolamine[c]" id="M_1-(1-alkenyl)-sn-glycero-3-phosphoethanolamine[c]" name="1-(1-alkenyl)-sn-glycero-3-phosphoethanolamine" compartment="C_c" boundaryCondition="false" sboTerm="SBO:0000299"><notes><body xmlns="http://www.w3.org/1999/xhtml"><p>FORMULA: C7H15NO6PR</p></body></notes><annotation><rdf:RDF xmlns:rdf="http://www.w3.org/1999/02/22_rdf_syntax_ns#" xmlns:dc="http://purl.org/dc/elements/1.1/" xmlns:dcterms="http://purl.org/dc/terms/" xmlns:vCard="http://www.w3.org/2001/vcard_rdf/3.0#" xmlns:bqbiol="http://biomodels.net/biology_qualifiers/" xmlns:bqmodel="http://biomodels.net/model_qualifiers/"><rdf:Description rdf:about="#metaid_M_1-(1-alkenyl)-sn-glycero-3-phosphoethanolamine[c]"><bqbiol:is><rdf:Bag><rdf:li rdf:resource="urn:miriam:obo.chebi:CHEBI:15785"/></rdf:Bag></bqbiol:is></rdf:Description></rdf:RDF></annotation></species>
<species metaid="metaid_M_1-acyl-PE_pool[c]" id="M_1-acyl-PE_pool[c]" name="1-acyl-PE pool" compartment="C_c" boundaryCondition="false" sboTerm="SBO:0000299"><notes><body xmlns="http://www.w3.org/1999/xhtml"><p>FORMULA: C6H13NO7PR</p></body></notes><annotation><rdf:RDF xmlns:rdf="http://www.w3.org/1999/02/22_rdf_syntax_ns#" xmlns:dc="http://purl.org/dc/elements/1.1/" xmlns:dcterms="http://purl.org/dc/terms/" xmlns:vCard="http://www.w3.org/2001/vcard_rdf/3.0#" xmlns:bqbiol="http://biomodels.net/biology_qualifiers/" xmlns:bqmodel="http://biomodels.net/model_qualifiers/"><rdf:Description rdf:about="#metaid_M_1-acyl-PE_pool[c]"><bqbiol:is><rdf:Bag><rdf:li rdf:resource="urn:miriam:kegg.compound:C04438"/></rdf:Bag></bqbiol:is></rdf:Description></rdf:RDF></annotation></species>
<species metaid="metaid_M_1-acylglycerol-3P-10,13,16,19-doco[c]" id="M_1-acylglycerol-3P-10,13,16,19-doco[c]" name="1-acylglycerol-3P-10,13,16,19-doco" compartment="C_c" boundaryCondition="false" sboTerm="SBO:0000299"><notes><body xmlns="http://www.w3.org/1999/xhtml"><p>FORMULA: C25H43O7P</p></body></notes></species>
<species metaid="metaid_M_1-acylglycerol-3P-10,13,16-docosa[c]" id="M_1-acylglycerol-3P-10,13,16-docosa[c]" name="1-acylglycerol-3P-10,13,16-docosa" compartment="C_c" boundaryCondition="false" sboTerm="SBO:0000299"><notes><body xmlns="http://www.w3.org/1999/xhtml"><p>FORMULA: C25H39O7P</p></body></notes></species>
<species metaid="metaid_M_1-acylglycerol-3P-10-heptade[c]" id="M_1-acylglycerol-3P-10-heptade[c]" name="1-acylglycerol-3P-10-heptade" compartment="C_c" boundaryCondition="false" sboTerm="SBO:0000299"><notes><body xmlns="http://www.w3.org/1999/xhtml"><p>FORMULA: C20H39O7P</p></body></notes></species>
<species metaid="metaid_M_1-acylglycerol-3P-11,14,17-eico[c]" id="M_1-acylglycerol-3P-11,14,17-eico[c]" name="1-acylglycerol-3P-11,14,17-eico" compartment="C_c" boundaryCondition="false" sboTerm="SBO:0000299"><notes><body xmlns="http://www.w3.org/1999/xhtml"><p>FORMULA: C23H41O7P</p></body></notes></species>
<species metaid="metaid_M_1-acylglycerol-3P-11,14-eicosa[c]" id="M_1-acylglycerol-3P-11,14-eicosa[c]" name="1-acylglycerol-3P-11,14-eicosa" compartment="C_c" boundaryCondition="false" sboTerm="SBO:0000299"><notes><body xmlns="http://www.w3.org/1999/xhtml"><p>FORMULA: C23H43O7P</p></body></notes><annotation><rdf:RDF xmlns:rdf="http://www.w3.org/1999/02/22_rdf_syntax_ns#" xmlns:dc="http://purl.org/dc/elements/1.1/" xmlns:dcterms="http://purl.org/dc/terms/" xmlns:vCard="http://www.w3.org/2001/vcard_rdf/3.0#" xmlns:bqbiol="http://biomodels.net/biology_qualifiers/" xmlns:bqmodel="http://biomodels.net/model_qualifiers/"><rdf:Description rdf:about="#metaid_M_1-acylglycerol-3P-11,14-eicosa[c]"><bqbiol:is><rdf:Bag><rdf:li rdf:resource="urn:miriam:lipidmaps:LMGP10050027"/></rdf:Bag></bqbiol:is></rdf:Description></rdf:RDF></annotation></species>
<species metaid="metaid_M_1-acylglycerol-3P-11-docose[c]" id="M_1-acylglycerol-3P-11-docose[c]" name="1-acylglycerol-3P-11-docose" compartment="C_c" boundaryCondition="false" sboTerm="SBO:0000299"><notes><body xmlns="http://www.w3.org/1999/xhtml"><p>FORMULA: C25H49O7P</p></body></notes><annotation><rdf:RDF xmlns:rdf="http://www.w3.org/1999/02/22_rdf_syntax_ns#" xmlns:dc="http://purl.org/dc/elements/1.1/" xmlns:dcterms="http://purl.org/dc/terms/" xmlns:vCard="http://www.w3.org/2001/vcard_rdf/3.0#" xmlns:bqbiol="http://biomodels.net/biology_qualifiers/" xmlns:bqmodel="http://biomodels.net/model_qualifiers/"><rdf:Description rdf:about="#metaid_M_1-acylglycerol-3P-11-docose[c]"><bqbiol:is><rdf:Bag><rdf:li rdf:resource="urn:miriam:lipidmaps:LMGP10050029"/></rdf:Bag></bqbiol:is></rdf:Description></rdf:RDF></annotation></species>
<species metaid="metaid_M_1-acylglycerol-3P-11-eico[c]" id="M_1-acylglycerol-3P-11-eico[c]" name="1-acylglycerol-3P-11-eico" compartment="C_c" boundaryCondition="false" sboTerm="SBO:0000299"><notes><body xmlns="http://www.w3.org/1999/xhtml"><p>FORMULA: C23H45O7P</p></body></notes><annotation><rdf:RDF xmlns:rdf="http://www.w3.org/1999/02/22_rdf_syntax_ns#" xmlns:dc="http://purl.org/dc/elements/1.1/" xmlns:dcterms="http://purl.org/dc/terms/" xmlns:vCard="http://www.w3.org/2001/vcard_rdf/3.0#" xmlns:bqbiol="http://biomodels.net/biology_qualifiers/" xmlns:bqmodel="http://biomodels.net/model_qualifiers/"><rdf:Description rdf:about="#metaid_M_1-acylglycerol-3P-11-eico[c]"><bqbiol:is><rdf:Bag><rdf:li rdf:resource="urn:miriam:lipidmaps:LMGP10050026"/></rdf:Bag></bqbiol:is></rdf:Description></rdf:RDF></annotation></species>
<species metaid="metaid_M_1-acylglycerol-3P-12,15,18,21-tetra[c]" id="M_1-acylglycerol-3P-12,15,18,21-tetra[c]" name="1-acylglycerol-3P-12,15,18,21-tetra" compartment="C_c" boundaryCondition="false" sboTerm="SBO:0000299"><notes><body xmlns="http://www.w3.org/1999/xhtml"><p>FORMULA: C27H47O7P</p></body></notes></species>
<species metaid="metaid_M_1-acylglycerol-3P-13,16,19-doco[c]" id="M_1-acylglycerol-3P-13,16,19-doco[c]" name="1-acylglycerol-3P-13,16,19-doco" compartment="C_c" boundaryCondition="false" sboTerm="SBO:0000299"><notes><body xmlns="http://www.w3.org/1999/xhtml"><p>FORMULA: C25H45O7P</p></body></notes></species>
<species metaid="metaid_M_1-acylglycerol-3P-13,16-docosa[c]" id="M_1-acylglycerol-3P-13,16-docosa[c]" name="1-acylglycerol-3P-13,16-docosa" compartment="C_c" boundaryCondition="false" sboTerm="SBO:0000299"><notes><body xmlns="http://www.w3.org/1999/xhtml"><p>FORMULA: C25H47O7P</p></body></notes><annotation><rdf:RDF xmlns:rdf="http://www.w3.org/1999/02/22_rdf_syntax_ns#" xmlns:dc="http://purl.org/dc/elements/1.1/" xmlns:dcterms="http://purl.org/dc/terms/" xmlns:vCard="http://www.w3.org/2001/vcard_rdf/3.0#" xmlns:bqbiol="http://biomodels.net/biology_qualifiers/" xmlns:bqmodel="http://biomodels.net/model_qualifiers/"><rdf:Description rdf:about="#metaid_M_1-acylglycerol-3P-13,16-docosa[c]"><bqbiol:is><rdf:Bag><rdf:li rdf:resource="urn:miriam:lipidmaps:LMGP10050030"/></rdf:Bag></bqbiol:is></rdf:Description></rdf:RDF></annotation></species>
<species metaid="metaid_M_1-acylglycerol-3P-13-docose[c]" id="M_1-acylglycerol-3P-13-docose[c]" name="1-acylglycerol-3P-13-docose" compartment="C_c" boundaryCondition="false" sboTerm="SBO:0000299"><notes><body xmlns="http://www.w3.org/1999/xhtml"><p>FORMULA: C25H49O7P</p></body></notes></species>
<species metaid="metaid_M_1-acylglycerol-3P-13-eicose[c]" id="M_1-acylglycerol-3P-13-eicose[c]" name="1-acylglycerol-3P-13-eicose" compartment="C_c" boundaryCondition="false" sboTerm="SBO:0000299"><notes><body xmlns="http://www.w3.org/1999/xhtml"><p>FORMULA: C23H45O7P</p></body></notes></species>
<species metaid="metaid_M_1-acylglycerol-3P-13-octade[c]" id="M_1-acylglycerol-3P-13-octade[c]" name="1-acylglycerol-3P-13-octade" compartment="C_c" boundaryCondition="false" sboTerm="SBO:0000299"><notes><body xmlns="http://www.w3.org/1999/xhtml"><p>FORMULA: C21H41O7P</p></body></notes></species>
<species metaid="metaid_M_1-acylglycerol-3P-15-tetra[c]" id="M_1-acylglycerol-3P-15-tetra[c]" name="1-acylglycerol-3P-15-tetra" compartment="C_c" boundaryCondition="false" sboTerm="SBO:0000299"><notes><body xmlns="http://www.w3.org/1999/xhtml"><p>FORMULA: C27H53O7P</p></body></notes></species>
<species metaid="metaid_M_1-acylglycerol-3P-4,7,10,13,16,19-doco[c]" id="M_1-acylglycerol-3P-4,7,10,13,16,19-doco[c]" name="1-acylglycerol-3P-4,7,10,13,16,19-doco" compartment="C_c" boundaryCondition="false" sboTerm="SBO:0000299"><notes><body xmlns="http://www.w3.org/1999/xhtml"><p>FORMULA: C25H39O7P</p></body></notes><annotation><rdf:RDF xmlns:rdf="http://www.w3.org/1999/02/22_rdf_syntax_ns#" xmlns:dc="http://purl.org/dc/elements/1.1/" xmlns:dcterms="http://purl.org/dc/terms/" xmlns:vCard="http://www.w3.org/2001/vcard_rdf/3.0#" xmlns:bqbiol="http://biomodels.net/biology_qualifiers/" xmlns:bqmodel="http://biomodels.net/model_qualifiers/"><rdf:Description rdf:about="#metaid_M_1-acylglycerol-3P-4,7,10,13,16,19-doco[c]"><bqbiol:is><rdf:Bag><rdf:li rdf:resource="urn:miriam:lipidmaps:LMGP10050019"/></rdf:Bag></bqbiol:is></rdf:Description></rdf:RDF></annotation></species>
<species metaid="metaid_M_1-acylglycerol-3P-4,7,10,13,16-docosa[c]" id="M_1-acylglycerol-3P-4,7,10,13,16-docosa[c]" name="1-acylglycerol-3P-4,7,10,13,16-docosa" compartment="C_c" boundaryCondition="false" sboTerm="SBO:0000299"><notes><body xmlns="http://www.w3.org/1999/xhtml"><p>FORMULA: C25H41O7P</p></body></notes></species>
<species metaid="metaid_M_1-acylglycerol-3P-5,8,11,14,17-eico[c]" id="M_1-acylglycerol-3P-5,8,11,14,17-eico[c]" name="1-acylglycerol-3P-5,8,11,14,17-eico" compartment="C_c" boundaryCondition="false" sboTerm="SBO:0000299"><notes><body xmlns="http://www.w3.org/1999/xhtml"><p>FORMULA: C23H37O7P</p></body></notes><annotation><rdf:RDF xmlns:rdf="http://www.w3.org/1999/02/22_rdf_syntax_ns#" xmlns:dc="http://purl.org/dc/elements/1.1/" xmlns:dcterms="http://purl.org/dc/terms/" xmlns:vCard="http://www.w3.org/2001/vcard_rdf/3.0#" xmlns:bqbiol="http://biomodels.net/biology_qualifiers/" xmlns:bqmodel="http://biomodels.net/model_qualifiers/"><rdf:Description rdf:about="#metaid_M_1-acylglycerol-3P-5,8,11,14,17-eico[c]"><bqbiol:is><rdf:Bag><rdf:li rdf:resource="urn:miriam:lipidmaps:LMGP10050033"/></rdf:Bag></bqbiol:is></rdf:Description></rdf:RDF></annotation></species>
<species metaid="metaid_M_1-acylglycerol-3P-5,8,11-eico[c]" id="M_1-acylglycerol-3P-5,8,11-eico[c]" name="1-acylglycerol-3P-5,8,11-eico" compartment="C_c" boundaryCondition="false" sboTerm="SBO:0000299"><notes><body xmlns="http://www.w3.org/1999/xhtml"><p>FORMULA: C23H41O7P</p></body></notes></species>
<species metaid="metaid_M_1-acylglycerol-3P-5-tetrade[c]" id="M_1-acylglycerol-3P-5-tetrade[c]" name="1-acylglycerol-3P-5-tetrade" compartment="C_c" boundaryCondition="false" sboTerm="SBO:0000299"><notes><body xmlns="http://www.w3.org/1999/xhtml"><p>FORMULA: C17H33O7P</p></body></notes></species>
<species metaid="metaid_M_1-acylglycerol-3P-6,9,12,15,18,21-tetra[c]" id="M_1-acylglycerol-3P-6,9,12,15,18,21-tetra[c]" name="1-acylglycerol-3P-6,9,12,15,18,21-tetra" compartment="C_c" boundaryCondition="false" sboTerm="SBO:0000299"><notes><body xmlns="http://www.w3.org/1999/xhtml"><p>FORMULA: C27H43O7P</p></body></notes></species>
<species metaid="metaid_M_1-acylglycerol-3P-6,9,12,15,18-tetraco[c]" id="M_1-acylglycerol-3P-6,9,12,15,18-tetraco[c]" name="1-acylglycerol-3P-6,9,12,15,18-tetraco" compartment="C_c" boundaryCondition="false" sboTerm="SBO:0000299"><notes><body xmlns="http://www.w3.org/1999/xhtml"><p>FORMULA: C27H45O7P</p></body></notes></species>
<species metaid="metaid_M_1-acylglycerol-3P-6,9,12,15-octa[c]" id="M_1-acylglycerol-3P-6,9,12,15-octa[c]" name="1-acylglycerol-3P-6,9,12,15-octa" compartment="C_c" boundaryCondition="false" sboTerm="SBO:0000299"><notes><body xmlns="http://www.w3.org/1999/xhtml"><p>FORMULA: C21H35O7P</p></body></notes><annotation><rdf:RDF xmlns:rdf="http://www.w3.org/1999/02/22_rdf_syntax_ns#" xmlns:dc="http://purl.org/dc/elements/1.1/" xmlns:dcterms="http://purl.org/dc/terms/" xmlns:vCard="http://www.w3.org/2001/vcard_rdf/3.0#" xmlns:bqbiol="http://biomodels.net/biology_qualifiers/" xmlns:bqmodel="http://biomodels.net/model_qualifiers/"><rdf:Description rdf:about="#metaid_M_1-acylglycerol-3P-6,9,12,15-octa[c]"><bqbiol:is><rdf:Bag><rdf:li rdf:resource="urn:miriam:lipidmaps:LMGP10050024"/></rdf:Bag></bqbiol:is></rdf:Description></rdf:RDF></annotation></species>
<species metaid="metaid_M_1-acylglycerol-3P-6,9-octa[c]" id="M_1-acylglycerol-3P-6,9-octa[c]" name="1-acylglycerol-3P-6,9-octa" compartment="C_c" boundaryCondition="false" sboTerm="SBO:0000299"><notes><body xmlns="http://www.w3.org/1999/xhtml"><p>FORMULA: C21H39O7P</p></body></notes></species>
<species metaid="metaid_M_1-acylglycerol-3P-7,10,13,16,19-docosa[c]" id="M_1-acylglycerol-3P-7,10,13,16,19-docosa[c]" name="1-acylglycerol-3P-7,10,13,16,19-docosa" compartment="C_c" boundaryCondition="false" sboTerm="SBO:0000299"><notes><body xmlns="http://www.w3.org/1999/xhtml"><p>FORMULA: C25H41O7P</p></body></notes></species>
<species metaid="metaid_M_1-acylglycerol-3P-7,10,13,16-docosa[c]" id="M_1-acylglycerol-3P-7,10,13,16-docosa[c]" name="1-acylglycerol-3P-7,10,13,16-docosa" compartment="C_c" boundaryCondition="false" sboTerm="SBO:0000299"><notes><body xmlns="http://www.w3.org/1999/xhtml"><p>FORMULA: C25H43O7P</p></body></notes><annotation><rdf:RDF xmlns:rdf="http://www.w3.org/1999/02/22_rdf_syntax_ns#" xmlns:dc="http://purl.org/dc/elements/1.1/" xmlns:dcterms="http://purl.org/dc/terms/" xmlns:vCard="http://www.w3.org/2001/vcard_rdf/3.0#" xmlns:bqbiol="http://biomodels.net/biology_qualifiers/" xmlns:bqmodel="http://biomodels.net/model_qualifiers/"><rdf:Description rdf:about="#metaid_M_1-acylglycerol-3P-7,10,13,16-docosa[c]"><bqbiol:is><rdf:Bag><rdf:li rdf:resource="urn:miriam:lipidmaps:LMGP10050020"/></rdf:Bag></bqbiol:is></rdf:Description></rdf:RDF></annotation></species>
<species metaid="metaid_M_1-acylglycerol-3P-7-hexade[c]" id="M_1-acylglycerol-3P-7-hexade[c]" name="1-acylglycerol-3P-7-hexade" compartment="C_c" boundaryCondition="false" sboTerm="SBO:0000299"><notes><body xmlns="http://www.w3.org/1999/xhtml"><p>FORMULA: C19H37O7P</p></body></notes></species>
<species metaid="metaid_M_1-acylglycerol-3P-7-octade[c]" id="M_1-acylglycerol-3P-7-octade[c]" name="1-acylglycerol-3P-7-octade" compartment="C_c" boundaryCondition="false" sboTerm="SBO:0000299"><notes><body xmlns="http://www.w3.org/1999/xhtml"><p>FORMULA: C21H41O7P</p></body></notes></species>
<species metaid="metaid_M_1-acylglycerol-3P-7-tetrade[c]" id="M_1-acylglycerol-3P-7-tetrade[c]" name="1-acylglycerol-3P-7-tetrade" compartment="C_c" boundaryCondition="false" sboTerm="SBO:0000299"><notes><body xmlns="http://www.w3.org/1999/xhtml"><p>FORMULA: C17H33O7P</p></body></notes></species>
<species metaid="metaid_M_1-acylglycerol-3P-8,11,14,17-eico[c]" id="M_1-acylglycerol-3P-8,11,14,17-eico[c]" name="1-acylglycerol-3P-8,11,14,17-eico" compartment="C_c" boundaryCondition="false" sboTerm="SBO:0000299"><notes><body xmlns="http://www.w3.org/1999/xhtml"><p>FORMULA: C23H39O7P</p></body></notes></species>
<species metaid="metaid_M_1-acylglycerol-3P-8,11-eico[c]" id="M_1-acylglycerol-3P-8,11-eico[c]" name="1-acylglycerol-3P-8,11-eico" compartment="C_c" boundaryCondition="false" sboTerm="SBO:0000299"><notes><body xmlns="http://www.w3.org/1999/xhtml"><p>FORMULA: C23H43O7P</p></body></notes></species>
<species metaid="metaid_M_1-acylglycerol-3P-9,12,15,18,21-tetra[c]" id="M_1-acylglycerol-3P-9,12,15,18,21-tetra[c]" name="1-acylglycerol-3P-9,12,15,18,21-tetra" compartment="C_c" boundaryCondition="false" sboTerm="SBO:0000299"><notes><body xmlns="http://www.w3.org/1999/xhtml"><p>FORMULA: C27H45O7P</p></body></notes></species>
<species metaid="metaid_M_1-acylglycerol-3P-9,12,15,18-tetraco[c]" id="M_1-acylglycerol-3P-9,12,15,18-tetraco[c]" name="1-acylglycerol-3P-9,12,15,18-tetraco" compartment="C_c" boundaryCondition="false" sboTerm="SBO:0000299"><notes><body xmlns="http://www.w3.org/1999/xhtml"><p>FORMULA: C27H47O7P</p></body></notes></species>
<species metaid="metaid_M_1-acylglycerol-3P-9-eicose[c]" id="M_1-acylglycerol-3P-9-eicose[c]" name="1-acylglycerol-3P-9-eicose" compartment="C_c" boundaryCondition="false" sboTerm="SBO:0000299"><notes><body xmlns="http://www.w3.org/1999/xhtml"><p>FORMULA: C23H45O7P</p></body></notes></species>
<species metaid="metaid_M_1-acylglycerol-3P-9-heptade[c]" id="M_1-acylglycerol-3P-9-heptade[c]" name="1-acylglycerol-3P-9-heptade" compartment="C_c" boundaryCondition="false" sboTerm="SBO:0000299"><notes><body xmlns="http://www.w3.org/1999/xhtml"><p>FORMULA: C20H39O7P</p></body></notes><annotation><rdf:RDF xmlns:rdf="http://www.w3.org/1999/02/22_rdf_syntax_ns#" xmlns:dc="http://purl.org/dc/elements/1.1/" xmlns:dcterms="http://purl.org/dc/terms/" xmlns:vCard="http://www.w3.org/2001/vcard_rdf/3.0#" xmlns:bqbiol="http://biomodels.net/biology_qualifiers/" xmlns:bqmodel="http://biomodels.net/model_qualifiers/"><rdf:Description rdf:about="#metaid_M_1-acylglycerol-3P-9-heptade[c]"><bqbiol:is><rdf:Bag><rdf:li rdf:resource="urn:miriam:lipidmaps:LMGP10050002"/></rdf:Bag></bqbiol:is></rdf:Description></rdf:RDF></annotation></species>
<species metaid="metaid_M_1-acylglycerol-3P-9-octade[c]" id="M_1-acylglycerol-3P-9-octade[c]" name="1-acylglycerol-3P-9-octade" compartment="C_c" boundaryCondition="false" sboTerm="SBO:0000299"><notes><body xmlns="http://www.w3.org/1999/xhtml"><p>FORMULA: C21H41O7P</p></body></notes></species>
<species metaid="metaid_M_1-acylglycerol-3P-9-tetrade[c]" id="M_1-acylglycerol-3P-9-tetrade[c]" name="1-acylglycerol-3P-9-tetrade" compartment="C_c" boundaryCondition="false" sboTerm="SBO:0000299"><notes><body xmlns="http://www.w3.org/1999/xhtml"><p>FORMULA: C17H33O7P</p></body></notes><annotation><rdf:RDF xmlns:rdf="http://www.w3.org/1999/02/22_rdf_syntax_ns#" xmlns:dc="http://purl.org/dc/elements/1.1/" xmlns:dcterms="http://purl.org/dc/terms/" xmlns:vCard="http://www.w3.org/2001/vcard_rdf/3.0#" xmlns:bqbiol="http://biomodels.net/biology_qualifiers/" xmlns:bqmodel="http://biomodels.net/model_qualifiers/"><rdf:Description rdf:about="#metaid_M_1-acylglycerol-3P-9-tetrade[c]"><bqbiol:is><rdf:Bag><rdf:li rdf:resource="urn:miriam:lipidmaps:LMGP10050038"/></rdf:Bag></bqbiol:is></rdf:Description></rdf:RDF></annotation></species>
<species metaid="metaid_M_1-acylglycerol-3P-CL_pool[m]" id="M_1-acylglycerol-3P-CL_pool[m]" name="1-acylglycerol-3P-CL pool" compartment="C_m" boundaryCondition="false" sboTerm="SBO:0000299"><notes><body xmlns="http://www.w3.org/1999/xhtml"><p>FORMULA: C4H8O7PR</p></body></notes><annotation><rdf:RDF xmlns:rdf="http://www.w3.org/1999/02/22_rdf_syntax_ns#" xmlns:dc="http://purl.org/dc/elements/1.1/" xmlns:dcterms="http://purl.org/dc/terms/" xmlns:vCard="http://www.w3.org/2001/vcard_rdf/3.0#" xmlns:bqbiol="http://biomodels.net/biology_qualifiers/" xmlns:bqmodel="http://biomodels.net/model_qualifiers/"><rdf:Description rdf:about="#metaid_M_1-acylglycerol-3P-CL_pool[m]"><bqbiol:is><rdf:Bag><rdf:li rdf:resource="urn:miriam:obo.chebi:CHEBI:16975"/></rdf:Bag></bqbiol:is></rdf:Description></rdf:RDF></annotation></species>
<species metaid="metaid_M_1-acylglycerol-3P-LD-PC_pool[c]" id="M_1-acylglycerol-3P-LD-PC_pool[c]" name="1-acylglycerol-3P-LD-PC pool" compartment="C_c" boundaryCondition="false" sboTerm="SBO:0000299"><notes><body xmlns="http://www.w3.org/1999/xhtml"><p>FORMULA: C4H8O7PR</p></body></notes><annotation><rdf:RDF xmlns:rdf="http://www.w3.org/1999/02/22_rdf_syntax_ns#" xmlns:dc="http://purl.org/dc/elements/1.1/" xmlns:dcterms="http://purl.org/dc/terms/" xmlns:vCard="http://www.w3.org/2001/vcard_rdf/3.0#" xmlns:bqbiol="http://biomodels.net/biology_qualifiers/" xmlns:bqmodel="http://biomodels.net/model_qualifiers/"><rdf:Description rdf:about="#metaid_M_1-acylglycerol-3P-LD-PC_pool[c]"><bqbiol:is><rdf:Bag><rdf:li rdf:resource="urn:miriam:obo.chebi:CHEBI:16975"/></rdf:Bag></bqbiol:is></rdf:Description></rdf:RDF></annotation></species>
<species metaid="metaid_M_1-acylglycerol-3P-LD-PE_pool[c]" id="M_1-acylglycerol-3P-LD-PE_pool[c]" name="1-acylglycerol-3P-LD-PE pool" compartment="C_c" boundaryCondition="false" sboTerm="SBO:0000299"><notes><body xmlns="http://www.w3.org/1999/xhtml"><p>FORMULA: C4H8O7PR</p></body></notes><annotation><rdf:RDF xmlns:rdf="http://www.w3.org/1999/02/22_rdf_syntax_ns#" xmlns:dc="http://purl.org/dc/elements/1.1/" xmlns:dcterms="http://purl.org/dc/terms/" xmlns:vCard="http://www.w3.org/2001/vcard_rdf/3.0#" xmlns:bqbiol="http://biomodels.net/biology_qualifiers/" xmlns:bqmodel="http://biomodels.net/model_qualifiers/"><rdf:Description rdf:about="#metaid_M_1-acylglycerol-3P-LD-PE_pool[c]"><bqbiol:is><rdf:Bag><rdf:li rdf:resource="urn:miriam:obo.chebi:CHEBI:16975"/></rdf:Bag></bqbiol:is></rdf:Description></rdf:RDF></annotation></species>
<species metaid="metaid_M_1-acylglycerol-3P-LD-PI_pool[c]" id="M_1-acylglycerol-3P-LD-PI_pool[c]" name="1-acylglycerol-3P-LD-PI pool" compartment="C_c" boundaryCondition="false" sboTerm="SBO:0000299"><notes><body xmlns="http://www.w3.org/1999/xhtml"><p>FORMULA: C4H8O7PR</p></body></notes><annotation><rdf:RDF xmlns:rdf="http://www.w3.org/1999/02/22_rdf_syntax_ns#" xmlns:dc="http://purl.org/dc/elements/1.1/" xmlns:dcterms="http://purl.org/dc/terms/" xmlns:vCard="http://www.w3.org/2001/vcard_rdf/3.0#" xmlns:bqbiol="http://biomodels.net/biology_qualifiers/" xmlns:bqmodel="http://biomodels.net/model_qualifiers/"><rdf:Description rdf:about="#metaid_M_1-acylglycerol-3P-LD-PI_pool[c]"><bqbiol:is><rdf:Bag><rdf:li rdf:resource="urn:miriam:obo.chebi:CHEBI:16975"/></rdf:Bag></bqbiol:is></rdf:Description></rdf:RDF></annotation></species>
<species metaid="metaid_M_1-acylglycerol-3P-LD-PS_pool[c]" id="M_1-acylglycerol-3P-LD-PS_pool[c]" name="1-acylglycerol-3P-LD-PS pool" compartment="C_c" boundaryCondition="false" sboTerm="SBO:0000299"><notes><body xmlns="http://www.w3.org/1999/xhtml"><p>FORMULA: C4H8O7PR</p></body></notes><annotation><rdf:RDF xmlns:rdf="http://www.w3.org/1999/02/22_rdf_syntax_ns#" xmlns:dc="http://purl.org/dc/elements/1.1/" xmlns:dcterms="http://purl.org/dc/terms/" xmlns:vCard="http://www.w3.org/2001/vcard_rdf/3.0#" xmlns:bqbiol="http://biomodels.net/biology_qualifiers/" xmlns:bqmodel="http://biomodels.net/model_qualifiers/"><rdf:Description rdf:about="#metaid_M_1-acylglycerol-3P-LD-PS_pool[c]"><bqbiol:is><rdf:Bag><rdf:li rdf:resource="urn:miriam:obo.chebi:CHEBI:16975"/></rdf:Bag></bqbiol:is></rdf:Description></rdf:RDF></annotation></species>
<species metaid="metaid_M_1-acylglycerol-3P-LD-SM_pool[c]" id="M_1-acylglycerol-3P-LD-SM_pool[c]" name="1-acylglycerol-3P-LD-SM pool" compartment="C_c" boundaryCondition="false" sboTerm="SBO:0000299"><notes><body xmlns="http://www.w3.org/1999/xhtml"><p>FORMULA: C4H8O7PR</p></body></notes><annotation><rdf:RDF xmlns:rdf="http://www.w3.org/1999/02/22_rdf_syntax_ns#" xmlns:dc="http://purl.org/dc/elements/1.1/" xmlns:dcterms="http://purl.org/dc/terms/" xmlns:vCard="http://www.w3.org/2001/vcard_rdf/3.0#" xmlns:bqbiol="http://biomodels.net/biology_qualifiers/" xmlns:bqmodel="http://biomodels.net/model_qualifiers/"><rdf:Description rdf:about="#metaid_M_1-acylglycerol-3P-LD-SM_pool[c]"><bqbiol:is><rdf:Bag><rdf:li rdf:resource="urn:miriam:obo.chebi:CHEBI:16975"/></rdf:Bag></bqbiol:is></rdf:Description></rdf:RDF></annotation></species>
<species metaid="metaid_M_1-acylglycerol-3P-LD-TG1_pool[c]" id="M_1-acylglycerol-3P-LD-TG1_pool[c]" name="1-acylglycerol-3P-LD-TG1 pool" compartment="C_c" boundaryCondition="false" sboTerm="SBO:0000299"><notes><body xmlns="http://www.w3.org/1999/xhtml"><p>FORMULA: C4H8O7PR</p></body></notes><annotation><rdf:RDF xmlns:rdf="http://www.w3.org/1999/02/22_rdf_syntax_ns#" xmlns:dc="http://purl.org/dc/elements/1.1/" xmlns:dcterms="http://purl.org/dc/terms/" xmlns:vCard="http://www.w3.org/2001/vcard_rdf/3.0#" xmlns:bqbiol="http://biomodels.net/biology_qualifiers/" xmlns:bqmodel="http://biomodels.net/model_qualifiers/"><rdf:Description rdf:about="#metaid_M_1-acylglycerol-3P-LD-TG1_pool[c]"><bqbiol:is><rdf:Bag><rdf:li rdf:resource="urn:miriam:obo.chebi:CHEBI:16975"/></rdf:Bag></bqbiol:is></rdf:Description></rdf:RDF></annotation></species>
<species metaid="metaid_M_1-acylglycerol-3P-arach[c]" id="M_1-acylglycerol-3P-arach[c]" name="1-acylglycerol-3P-arach" compartment="C_c" boundaryCondition="false" sboTerm="SBO:0000299"><notes><body xmlns="http://www.w3.org/1999/xhtml"><p>FORMULA: C23H39O7P</p></body></notes><annotation><rdf:RDF xmlns:rdf="http://www.w3.org/1999/02/22_rdf_syntax_ns#" xmlns:dc="http://purl.org/dc/elements/1.1/" xmlns:dcterms="http://purl.org/dc/terms/" xmlns:vCard="http://www.w3.org/2001/vcard_rdf/3.0#" xmlns:bqbiol="http://biomodels.net/biology_qualifiers/" xmlns:bqmodel="http://biomodels.net/model_qualifiers/"><rdf:Description rdf:about="#metaid_M_1-acylglycerol-3P-arach[c]"><bqbiol:is><rdf:Bag><rdf:li rdf:resource="urn:miriam:lipidmaps:LMGP10050013"/></rdf:Bag></bqbiol:is></rdf:Description></rdf:RDF></annotation></species>
<species metaid="metaid_M_1-acylglycerol-3P-cis-vac[c]" id="M_1-acylglycerol-3P-cis-vac[c]" name="1-acylglycerol-3P-cis-vac" compartment="C_c" boundaryCondition="false" sboTerm="SBO:0000299"><notes><body xmlns="http://www.w3.org/1999/xhtml"><p>FORMULA: C21H41O7P</p></body></notes></species>
<species metaid="metaid_M_1-acylglycerol-3P-dihomo-gamma[c]" id="M_1-acylglycerol-3P-dihomo-gamma[c]" name="1-acylglycerol-3P-dihomo-gamma" compartment="C_c" boundaryCondition="false" sboTerm="SBO:0000299"><notes><body xmlns="http://www.w3.org/1999/xhtml"><p>FORMULA: C23H41O7P</p></body></notes><annotation><rdf:RDF xmlns:rdf="http://www.w3.org/1999/02/22_rdf_syntax_ns#" xmlns:dc="http://purl.org/dc/elements/1.1/" xmlns:dcterms="http://purl.org/dc/terms/" xmlns:vCard="http://www.w3.org/2001/vcard_rdf/3.0#" xmlns:bqbiol="http://biomodels.net/biology_qualifiers/" xmlns:bqmodel="http://biomodels.net/model_qualifiers/"><rdf:Description rdf:about="#metaid_M_1-acylglycerol-3P-dihomo-gamma[c]"><bqbiol:is><rdf:Bag><rdf:li rdf:resource="urn:miriam:lipidmaps:LMGP10050028"/></rdf:Bag></bqbiol:is></rdf:Description></rdf:RDF></annotation></species>
<species metaid="metaid_M_1-acylglycerol-3P-docosa[c]" id="M_1-acylglycerol-3P-docosa[c]" name="1-acylglycerol-3P-docosa" compartment="C_c" boundaryCondition="false" sboTerm="SBO:0000299"><notes><body xmlns="http://www.w3.org/1999/xhtml"><p>FORMULA: C25H51O7P</p></body></notes><annotation><rdf:RDF xmlns:rdf="http://www.w3.org/1999/02/22_rdf_syntax_ns#" xmlns:dc="http://purl.org/dc/elements/1.1/" xmlns:dcterms="http://purl.org/dc/terms/" xmlns:vCard="http://www.w3.org/2001/vcard_rdf/3.0#" xmlns:bqbiol="http://biomodels.net/biology_qualifiers/" xmlns:bqmodel="http://biomodels.net/model_qualifiers/"><rdf:Description rdf:about="#metaid_M_1-acylglycerol-3P-docosa[c]"><bqbiol:is><rdf:Bag><rdf:li rdf:resource="urn:miriam:lipidmaps:LMGP10050031"/></rdf:Bag></bqbiol:is></rdf:Description></rdf:RDF></annotation></species>
<species metaid="metaid_M_1-acylglycerol-3P-eico[c]" id="M_1-acylglycerol-3P-eico[c]" name="1-acylglycerol-3P-eico" compartment="C_c" boundaryCondition="false" sboTerm="SBO:0000299"><notes><body xmlns="http://www.w3.org/1999/xhtml"><p>FORMULA: C23H47O7P</p></body></notes><annotation><rdf:RDF xmlns:rdf="http://www.w3.org/1999/02/22_rdf_syntax_ns#" xmlns:dc="http://purl.org/dc/elements/1.1/" xmlns:dcterms="http://purl.org/dc/terms/" xmlns:vCard="http://www.w3.org/2001/vcard_rdf/3.0#" xmlns:bqbiol="http://biomodels.net/biology_qualifiers/" xmlns:bqmodel="http://biomodels.net/model_qualifiers/"><rdf:Description rdf:about="#metaid_M_1-acylglycerol-3P-eico[c]"><bqbiol:is><rdf:Bag><rdf:li rdf:resource="urn:miriam:lipidmaps:LMGP10050018"/></rdf:Bag></bqbiol:is></rdf:Description></rdf:RDF></annotation></species>
<species metaid="metaid_M_1-acylglycerol-3P-gamma-lin[c]" id="M_1-acylglycerol-3P-gamma-lin[c]" name="1-acylglycerol-3P-gamma-lin" compartment="C_c" boundaryCondition="false" sboTerm="SBO:0000299"><notes><body xmlns="http://www.w3.org/1999/xhtml"><p>FORMULA: C21H37O7P</p></body></notes><annotation><rdf:RDF xmlns:rdf="http://www.w3.org/1999/02/22_rdf_syntax_ns#" xmlns:dc="http://purl.org/dc/elements/1.1/" xmlns:dcterms="http://purl.org/dc/terms/" xmlns:vCard="http://www.w3.org/2001/vcard_rdf/3.0#" xmlns:bqbiol="http://biomodels.net/biology_qualifiers/" xmlns:bqmodel="http://biomodels.net/model_qualifiers/"><rdf:Description rdf:about="#metaid_M_1-acylglycerol-3P-gamma-lin[c]"><bqbiol:is><rdf:Bag><rdf:li rdf:resource="urn:miriam:lipidmaps:LMGP10050023"/></rdf:Bag></bqbiol:is></rdf:Description></rdf:RDF></annotation></species>
<species metaid="metaid_M_1-acylglycerol-3P-heneico[c]" id="M_1-acylglycerol-3P-heneico[c]" name="1-acylglycerol-3P-heneico" compartment="C_c" boundaryCondition="false" sboTerm="SBO:0000299"><notes><body xmlns="http://www.w3.org/1999/xhtml"><p>FORMULA: C24H49O7P</p></body></notes><annotation><rdf:RDF xmlns:rdf="http://www.w3.org/1999/02/22_rdf_syntax_ns#" xmlns:dc="http://purl.org/dc/elements/1.1/" xmlns:dcterms="http://purl.org/dc/terms/" xmlns:vCard="http://www.w3.org/2001/vcard_rdf/3.0#" xmlns:bqbiol="http://biomodels.net/biology_qualifiers/" xmlns:bqmodel="http://biomodels.net/model_qualifiers/"><rdf:Description rdf:about="#metaid_M_1-acylglycerol-3P-heneico[c]"><bqbiol:is><rdf:Bag><rdf:li rdf:resource="urn:miriam:lipidmaps:LMGP10050032"/></rdf:Bag></bqbiol:is></rdf:Description></rdf:RDF></annotation></species>
<species metaid="metaid_M_1-acylglycerol-3P-heptade[c]" id="M_1-acylglycerol-3P-heptade[c]" name="1-acylglycerol-3P-heptade" compartment="C_c" boundaryCondition="false" sboTerm="SBO:0000299"><notes><body xmlns="http://www.w3.org/1999/xhtml"><p>FORMULA: C20H41O7P</p></body></notes><annotation><rdf:RDF xmlns:rdf="http://www.w3.org/1999/02/22_rdf_syntax_ns#" xmlns:dc="http://purl.org/dc/elements/1.1/" xmlns:dcterms="http://purl.org/dc/terms/" xmlns:vCard="http://www.w3.org/2001/vcard_rdf/3.0#" xmlns:bqbiol="http://biomodels.net/biology_qualifiers/" xmlns:bqmodel="http://biomodels.net/model_qualifiers/"><rdf:Description rdf:about="#metaid_M_1-acylglycerol-3P-heptade[c]"><bqbiol:is><rdf:Bag><rdf:li rdf:resource="urn:miriam:lipidmaps:LMGP10050036"/></rdf:Bag></bqbiol:is></rdf:Description></rdf:RDF></annotation></species>
<species metaid="metaid_M_1-acylglycerol-3P-hexacosa[c]" id="M_1-acylglycerol-3P-hexacosa[c]" name="1-acylglycerol-3P-hexacosa" compartment="C_c" boundaryCondition="false" sboTerm="SBO:0000299"><notes><body xmlns="http://www.w3.org/1999/xhtml"><p>FORMULA: C29H59O7P</p></body></notes></species>
<species metaid="metaid_M_1-acylglycerol-3P-hexecose[c]" id="M_1-acylglycerol-3P-hexecose[c]" name="1-acylglycerol-3P-hexecose" compartment="C_c" boundaryCondition="false" sboTerm="SBO:0000299"><notes><body xmlns="http://www.w3.org/1999/xhtml"><p>FORMULA: C29H57O7P</p></body></notes></species>
<species metaid="metaid_M_1-acylglycerol-3P-laur[c]" id="M_1-acylglycerol-3P-laur[c]" name="1-acylglycerol-3P-laur" compartment="C_c" boundaryCondition="false" sboTerm="SBO:0000299"><notes><body xmlns="http://www.w3.org/1999/xhtml"><p>FORMULA: C15H31O7P</p></body></notes><annotation><rdf:RDF xmlns:rdf="http://www.w3.org/1999/02/22_rdf_syntax_ns#" xmlns:dc="http://purl.org/dc/elements/1.1/" xmlns:dcterms="http://purl.org/dc/terms/" xmlns:vCard="http://www.w3.org/2001/vcard_rdf/3.0#" xmlns:bqbiol="http://biomodels.net/biology_qualifiers/" xmlns:bqmodel="http://biomodels.net/model_qualifiers/"><rdf:Description rdf:about="#metaid_M_1-acylglycerol-3P-laur[c]"><bqbiol:is><rdf:Bag><rdf:li rdf:resource="urn:miriam:lipidmaps:LMGP10050015"/></rdf:Bag></bqbiol:is></rdf:Description></rdf:RDF></annotation></species>
<species metaid="metaid_M_1-acylglycerol-3P-lin[c]" id="M_1-acylglycerol-3P-lin[c]" name="1-acylglycerol-3P-lin" compartment="C_c" boundaryCondition="false" sboTerm="SBO:0000299"><notes><body xmlns="http://www.w3.org/1999/xhtml"><p>FORMULA: C21H39O7P</p></body></notes><annotation><rdf:RDF xmlns:rdf="http://www.w3.org/1999/02/22_rdf_syntax_ns#" xmlns:dc="http://purl.org/dc/elements/1.1/" xmlns:dcterms="http://purl.org/dc/terms/" xmlns:vCard="http://www.w3.org/2001/vcard_rdf/3.0#" xmlns:bqbiol="http://biomodels.net/biology_qualifiers/" xmlns:bqmodel="http://biomodels.net/model_qualifiers/"><rdf:Description rdf:about="#metaid_M_1-acylglycerol-3P-lin[c]"><bqbiol:is><rdf:Bag><rdf:li rdf:resource="urn:miriam:lipidmaps:LMGP10050017"/></rdf:Bag></bqbiol:is></rdf:Description></rdf:RDF></annotation></species>
<species metaid="metaid_M_1-acylglycerol-3P-linolen[c]" id="M_1-acylglycerol-3P-linolen[c]" name="1-acylglycerol-3P-linolen" compartment="C_c" boundaryCondition="false" sboTerm="SBO:0000299"><notes><body xmlns="http://www.w3.org/1999/xhtml"><p>FORMULA: C21H37O7P</p></body></notes><annotation><rdf:RDF xmlns:rdf="http://www.w3.org/1999/02/22_rdf_syntax_ns#" xmlns:dc="http://purl.org/dc/elements/1.1/" xmlns:dcterms="http://purl.org/dc/terms/" xmlns:vCard="http://www.w3.org/2001/vcard_rdf/3.0#" xmlns:bqbiol="http://biomodels.net/biology_qualifiers/" xmlns:bqmodel="http://biomodels.net/model_qualifiers/"><rdf:Description rdf:about="#metaid_M_1-acylglycerol-3P-linolen[c]"><bqbiol:is><rdf:Bag><rdf:li rdf:resource="urn:miriam:lipidmaps:LMGP10050035"/></rdf:Bag></bqbiol:is></rdf:Description></rdf:RDF></annotation></species>
<species metaid="metaid_M_1-acylglycerol-3P-myrist[c]" id="M_1-acylglycerol-3P-myrist[c]" name="1-acylglycerol-3P-myrist" compartment="C_c" boundaryCondition="false" sboTerm="SBO:0000299"><notes><body xmlns="http://www.w3.org/1999/xhtml"><p>FORMULA: C17H35O7P</p></body></notes><annotation><rdf:RDF xmlns:rdf="http://www.w3.org/1999/02/22_rdf_syntax_ns#" xmlns:dc="http://purl.org/dc/elements/1.1/" xmlns:dcterms="http://purl.org/dc/terms/" xmlns:vCard="http://www.w3.org/2001/vcard_rdf/3.0#" xmlns:bqbiol="http://biomodels.net/biology_qualifiers/" xmlns:bqmodel="http://biomodels.net/model_qualifiers/"><rdf:Description rdf:about="#metaid_M_1-acylglycerol-3P-myrist[c]"><bqbiol:is><rdf:Bag><rdf:li rdf:resource="urn:miriam:lipidmaps:LMGP10050007"/></rdf:Bag></bqbiol:is></rdf:Description></rdf:RDF></annotation></species>
<species metaid="metaid_M_1-acylglycerol-3P-nanode[c]" id="M_1-acylglycerol-3P-nanode[c]" name="1-acylglycerol-3P-nanode" compartment="C_c" boundaryCondition="false" sboTerm="SBO:0000299"><notes><body xmlns="http://www.w3.org/1999/xhtml"><p>FORMULA: C22H45O7P</p></body></notes><annotation><rdf:RDF xmlns:rdf="http://www.w3.org/1999/02/22_rdf_syntax_ns#" xmlns:dc="http://purl.org/dc/elements/1.1/" xmlns:dcterms="http://purl.org/dc/terms/" xmlns:vCard="http://www.w3.org/2001/vcard_rdf/3.0#" xmlns:bqbiol="http://biomodels.net/biology_qualifiers/" xmlns:bqmodel="http://biomodels.net/model_qualifiers/"><rdf:Description rdf:about="#metaid_M_1-acylglycerol-3P-nanode[c]"><bqbiol:is><rdf:Bag><rdf:li rdf:resource="urn:miriam:lipidmaps:LMGP10050034"/></rdf:Bag></bqbiol:is></rdf:Description></rdf:RDF></annotation></species>
<species metaid="metaid_M_1-acylglycerol-3P-ol[c]" id="M_1-acylglycerol-3P-ol[c]" name="1-acylglycerol-3P-ol" compartment="C_c" boundaryCondition="false" sboTerm="SBO:0000299"><notes><body xmlns="http://www.w3.org/1999/xhtml"><p>FORMULA: C21H41O7P</p></body></notes><annotation><rdf:RDF xmlns:rdf="http://www.w3.org/1999/02/22_rdf_syntax_ns#" xmlns:dc="http://purl.org/dc/elements/1.1/" xmlns:dcterms="http://purl.org/dc/terms/" xmlns:vCard="http://www.w3.org/2001/vcard_rdf/3.0#" xmlns:bqbiol="http://biomodels.net/biology_qualifiers/" xmlns:bqmodel="http://biomodels.net/model_qualifiers/"><rdf:Description rdf:about="#metaid_M_1-acylglycerol-3P-ol[c]"><bqbiol:is><rdf:Bag><rdf:li rdf:resource="urn:miriam:lipidmaps:LMGP10050008"/></rdf:Bag></bqbiol:is></rdf:Description></rdf:RDF></annotation></species>
<species metaid="metaid_M_1-acylglycerol-3P-palm[c]" id="M_1-acylglycerol-3P-palm[c]" name="1-acylglycerol-3P-palm" compartment="C_c" boundaryCondition="false" sboTerm="SBO:0000299"><notes><body xmlns="http://www.w3.org/1999/xhtml"><p>FORMULA: C19H39O7P</p></body></notes><annotation><rdf:RDF xmlns:rdf="http://www.w3.org/1999/02/22_rdf_syntax_ns#" xmlns:dc="http://purl.org/dc/elements/1.1/" xmlns:dcterms="http://purl.org/dc/terms/" xmlns:vCard="http://www.w3.org/2001/vcard_rdf/3.0#" xmlns:bqbiol="http://biomodels.net/biology_qualifiers/" xmlns:bqmodel="http://biomodels.net/model_qualifiers/"><rdf:Description rdf:about="#metaid_M_1-acylglycerol-3P-palm[c]"><bqbiol:is><rdf:Bag><rdf:li rdf:resource="urn:miriam:lipidmaps:LMGP10050006"/></rdf:Bag></bqbiol:is></rdf:Description></rdf:RDF></annotation></species>
<species metaid="metaid_M_1-acylglycerol-3P-palmn[c]" id="M_1-acylglycerol-3P-palmn[c]" name="1-acylglycerol-3P-palmn" compartment="C_c" boundaryCondition="false" sboTerm="SBO:0000299"><notes><body xmlns="http://www.w3.org/1999/xhtml"><p>FORMULA: C19H37O7P</p></body></notes><annotation><rdf:RDF xmlns:rdf="http://www.w3.org/1999/02/22_rdf_syntax_ns#" xmlns:dc="http://purl.org/dc/elements/1.1/" xmlns:dcterms="http://purl.org/dc/terms/" xmlns:vCard="http://www.w3.org/2001/vcard_rdf/3.0#" xmlns:bqbiol="http://biomodels.net/biology_qualifiers/" xmlns:bqmodel="http://biomodels.net/model_qualifiers/"><rdf:Description rdf:about="#metaid_M_1-acylglycerol-3P-palmn[c]"><bqbiol:is><rdf:Bag><rdf:li rdf:resource="urn:miriam:lipidmaps:LMGP10050016"/></rdf:Bag></bqbiol:is></rdf:Description></rdf:RDF></annotation></species>
<species metaid="metaid_M_1-acylglycerol-3P-pentade[c]" id="M_1-acylglycerol-3P-pentade[c]" name="1-acylglycerol-3P-pentade" compartment="C_c" boundaryCondition="false" sboTerm="SBO:0000299"><notes><body xmlns="http://www.w3.org/1999/xhtml"><p>FORMULA: C18H37O7P</p></body></notes><annotation><rdf:RDF xmlns:rdf="http://www.w3.org/1999/02/22_rdf_syntax_ns#" xmlns:dc="http://purl.org/dc/elements/1.1/" xmlns:dcterms="http://purl.org/dc/terms/" xmlns:vCard="http://www.w3.org/2001/vcard_rdf/3.0#" xmlns:bqbiol="http://biomodels.net/biology_qualifiers/" xmlns:bqmodel="http://biomodels.net/model_qualifiers/"><rdf:Description rdf:about="#metaid_M_1-acylglycerol-3P-pentade[c]"><bqbiol:is><rdf:Bag><rdf:li rdf:resource="urn:miriam:lipidmaps:LMGP10050037"/></rdf:Bag></bqbiol:is></rdf:Description></rdf:RDF></annotation></species>
<species metaid="metaid_M_1-acylglycerol-3P-stea[c]" id="M_1-acylglycerol-3P-stea[c]" name="1-acylglycerol-3P-stea" compartment="C_c" boundaryCondition="false" sboTerm="SBO:0000299"><notes><body xmlns="http://www.w3.org/1999/xhtml"><p>FORMULA: C21H43O7P</p></body></notes><annotation><rdf:RDF xmlns:rdf="http://www.w3.org/1999/02/22_rdf_syntax_ns#" xmlns:dc="http://purl.org/dc/elements/1.1/" xmlns:dcterms="http://purl.org/dc/terms/" xmlns:vCard="http://www.w3.org/2001/vcard_rdf/3.0#" xmlns:bqbiol="http://biomodels.net/biology_qualifiers/" xmlns:bqmodel="http://biomodels.net/model_qualifiers/"><rdf:Description rdf:about="#metaid_M_1-acylglycerol-3P-stea[c]"><bqbiol:is><rdf:Bag><rdf:li rdf:resource="urn:miriam:lipidmaps:LMGP10050005"/></rdf:Bag></bqbiol:is></rdf:Description></rdf:RDF></annotation></species>
<species metaid="metaid_M_1-acylglycerol-3P-tetraco[c]" id="M_1-acylglycerol-3P-tetraco[c]" name="1-acylglycerol-3P-tetraco" compartment="C_c" boundaryCondition="false" sboTerm="SBO:0000299"><notes><body xmlns="http://www.w3.org/1999/xhtml"><p>FORMULA: C27H55O7P</p></body></notes></species>
<species metaid="metaid_M_1-acylglycerol-3P-trico[c]" id="M_1-acylglycerol-3P-trico[c]" name="1-acylglycerol-3P-trico" compartment="C_c" boundaryCondition="false" sboTerm="SBO:0000299"><notes><body xmlns="http://www.w3.org/1999/xhtml"><p>FORMULA: C26H53O7P</p></body></notes></species>
<species metaid="metaid_M_1-acylglycerol-3P-tridec[c]" id="M_1-acylglycerol-3P-tridec[c]" name="1-acylglycerol-3P-tridec" compartment="C_c" boundaryCondition="false" sboTerm="SBO:0000299"><notes><body xmlns="http://www.w3.org/1999/xhtml"><p>FORMULA: C16H33O7P</p></body></notes><annotation><rdf:RDF xmlns:rdf="http://www.w3.org/1999/02/22_rdf_syntax_ns#" xmlns:dc="http://purl.org/dc/elements/1.1/" xmlns:dcterms="http://purl.org/dc/terms/" xmlns:vCard="http://www.w3.org/2001/vcard_rdf/3.0#" xmlns:bqbiol="http://biomodels.net/biology_qualifiers/" xmlns:bqmodel="http://biomodels.net/model_qualifiers/"><rdf:Description rdf:about="#metaid_M_1-acylglycerol-3P-tridec[c]"><bqbiol:is><rdf:Bag><rdf:li rdf:resource="urn:miriam:lipidmaps:LMGP10050001"/></rdf:Bag></bqbiol:is></rdf:Description></rdf:RDF></annotation></species>
<species metaid="metaid_M_1-acylglycerol-LD-PC_pool[c]" id="M_1-acylglycerol-LD-PC_pool[c]" name="1-acylglycerol-LD-PC pool" compartment="C_c" boundaryCondition="false" sboTerm="SBO:0000299"><notes><body xmlns="http://www.w3.org/1999/xhtml"><p>FORMULA: C4H7O4R</p></body></notes><annotation><rdf:RDF xmlns:rdf="http://www.w3.org/1999/02/22_rdf_syntax_ns#" xmlns:dc="http://purl.org/dc/elements/1.1/" xmlns:dcterms="http://purl.org/dc/terms/" xmlns:vCard="http://www.w3.org/2001/vcard_rdf/3.0#" xmlns:bqbiol="http://biomodels.net/biology_qualifiers/" xmlns:bqmodel="http://biomodels.net/model_qualifiers/"><rdf:Description rdf:about="#metaid_M_1-acylglycerol-LD-PC_pool[c]"><bqbiol:is><rdf:Bag><rdf:li rdf:resource="urn:miriam:obo.chebi:CHEBI:17408"/></rdf:Bag></bqbiol:is></rdf:Description></rdf:RDF></annotation></species>
<species metaid="metaid_M_1-acylglycerol-LD-PE_pool[c]" id="M_1-acylglycerol-LD-PE_pool[c]" name="1-acylglycerol-LD-PE pool" compartment="C_c" boundaryCondition="false" sboTerm="SBO:0000299"><notes><body xmlns="http://www.w3.org/1999/xhtml"><p>FORMULA: C4H7O4R</p></body></notes><annotation><rdf:RDF xmlns:rdf="http://www.w3.org/1999/02/22_rdf_syntax_ns#" xmlns:dc="http://purl.org/dc/elements/1.1/" xmlns:dcterms="http://purl.org/dc/terms/" xmlns:vCard="http://www.w3.org/2001/vcard_rdf/3.0#" xmlns:bqbiol="http://biomodels.net/biology_qualifiers/" xmlns:bqmodel="http://biomodels.net/model_qualifiers/"><rdf:Description rdf:about="#metaid_M_1-acylglycerol-LD-PE_pool[c]"><bqbiol:is><rdf:Bag><rdf:li rdf:resource="urn:miriam:obo.chebi:CHEBI:17408"/></rdf:Bag></bqbiol:is></rdf:Description></rdf:RDF></annotation></species>
<species metaid="metaid_M_1-acylglycerol-LD-PI_pool[c]" id="M_1-acylglycerol-LD-PI_pool[c]" name="1-acylglycerol-LD-PI pool" compartment="C_c" boundaryCondition="false" sboTerm="SBO:0000299"><notes><body xmlns="http://www.w3.org/1999/xhtml"><p>FORMULA: C4H7O4R</p></body></notes><annotation><rdf:RDF xmlns:rdf="http://www.w3.org/1999/02/22_rdf_syntax_ns#" xmlns:dc="http://purl.org/dc/elements/1.1/" xmlns:dcterms="http://purl.org/dc/terms/" xmlns:vCard="http://www.w3.org/2001/vcard_rdf/3.0#" xmlns:bqbiol="http://biomodels.net/biology_qualifiers/" xmlns:bqmodel="http://biomodels.net/model_qualifiers/"><rdf:Description rdf:about="#metaid_M_1-acylglycerol-LD-PI_pool[c]"><bqbiol:is><rdf:Bag><rdf:li rdf:resource="urn:miriam:obo.chebi:CHEBI:17408"/></rdf:Bag></bqbiol:is></rdf:Description></rdf:RDF></annotation></species>
<species metaid="metaid_M_1-acylglycerol-LD-PS_pool[c]" id="M_1-acylglycerol-LD-PS_pool[c]" name="1-acylglycerol-LD-PS pool" compartment="C_c" boundaryCondition="false" sboTerm="SBO:0000299"><notes><body xmlns="http://www.w3.org/1999/xhtml"><p>FORMULA: C4H7O4R</p></body></notes><annotation><rdf:RDF xmlns:rdf="http://www.w3.org/1999/02/22_rdf_syntax_ns#" xmlns:dc="http://purl.org/dc/elements/1.1/" xmlns:dcterms="http://purl.org/dc/terms/" xmlns:vCard="http://www.w3.org/2001/vcard_rdf/3.0#" xmlns:bqbiol="http://biomodels.net/biology_qualifiers/" xmlns:bqmodel="http://biomodels.net/model_qualifiers/"><rdf:Description rdf:about="#metaid_M_1-acylglycerol-LD-PS_pool[c]"><bqbiol:is><rdf:Bag><rdf:li rdf:resource="urn:miriam:obo.chebi:CHEBI:17408"/></rdf:Bag></bqbiol:is></rdf:Description></rdf:RDF></annotation></species>
<species metaid="metaid_M_1-acylglycerol-LD-SM_pool[c]" id="M_1-acylglycerol-LD-SM_pool[c]" name="1-acylglycerol-LD-SM pool" compartment="C_c" boundaryCondition="false" sboTerm="SBO:0000299"><notes><body xmlns="http://www.w3.org/1999/xhtml"><p>FORMULA: C4H7O4R</p></body></notes><annotation><rdf:RDF xmlns:rdf="http://www.w3.org/1999/02/22_rdf_syntax_ns#" xmlns:dc="http://purl.org/dc/elements/1.1/" xmlns:dcterms="http://purl.org/dc/terms/" xmlns:vCard="http://www.w3.org/2001/vcard_rdf/3.0#" xmlns:bqbiol="http://biomodels.net/biology_qualifiers/" xmlns:bqmodel="http://biomodels.net/model_qualifiers/"><rdf:Description rdf:about="#metaid_M_1-acylglycerol-LD-SM_pool[c]"><bqbiol:is><rdf:Bag><rdf:li rdf:resource="urn:miriam:obo.chebi:CHEBI:17408"/></rdf:Bag></bqbiol:is></rdf:Description></rdf:RDF></annotation></species>
<species metaid="metaid_M_1-acylglycerol-LD-TG1_pool[c]" id="M_1-acylglycerol-LD-TG1_pool[c]" name="1-acylglycerol-LD-TG1 pool" compartment="C_c" boundaryCondition="false" sboTerm="SBO:0000299"><notes><body xmlns="http://www.w3.org/1999/xhtml"><p>FORMULA: C4H7O4R</p></body></notes><annotation><rdf:RDF xmlns:rdf="http://www.w3.org/1999/02/22_rdf_syntax_ns#" xmlns:dc="http://purl.org/dc/elements/1.1/" xmlns:dcterms="http://purl.org/dc/terms/" xmlns:vCard="http://www.w3.org/2001/vcard_rdf/3.0#" xmlns:bqbiol="http://biomodels.net/biology_qualifiers/" xmlns:bqmodel="http://biomodels.net/model_qualifiers/"><rdf:Description rdf:about="#metaid_M_1-acylglycerol-LD-TG1_pool[c]"><bqbiol:is><rdf:Bag><rdf:li rdf:resource="urn:miriam:obo.chebi:CHEBI:17408"/></rdf:Bag></bqbiol:is></rdf:Description></rdf:RDF></annotation></species>
<species metaid="metaid_M_1-acylglycerol-VLDL_pool[c]" id="M_1-acylglycerol-VLDL_pool[c]" name="1-acylglycerol-VLDL pool" compartment="C_c" boundaryCondition="false" sboTerm="SBO:0000299"><notes><body xmlns="http://www.w3.org/1999/xhtml"><p>FORMULA: C4H7O4R</p></body></notes><annotation><rdf:RDF xmlns:rdf="http://www.w3.org/1999/02/22_rdf_syntax_ns#" xmlns:dc="http://purl.org/dc/elements/1.1/" xmlns:dcterms="http://purl.org/dc/terms/" xmlns:vCard="http://www.w3.org/2001/vcard_rdf/3.0#" xmlns:bqbiol="http://biomodels.net/biology_qualifiers/" xmlns:bqmodel="http://biomodels.net/model_qualifiers/"><rdf:Description rdf:about="#metaid_M_1-acylglycerol-VLDL_pool[c]"><bqbiol:is><rdf:Bag><rdf:li rdf:resource="urn:miriam:obo.chebi:CHEBI:17408"/></rdf:Bag></bqbiol:is></rdf:Description></rdf:RDF></annotation></species>
<species metaid="metaid_M_1-acylglycerol-VLDL_pool[s]" id="M_1-acylglycerol-VLDL_pool[s]" name="1-acylglycerol-VLDL pool" compartment="C_s" boundaryCondition="false" sboTerm="SBO:0000299"><notes><body xmlns="http://www.w3.org/1999/xhtml"><p>FORMULA: C4H7O4R</p></body></notes><annotation><rdf:RDF xmlns:rdf="http://www.w3.org/1999/02/22_rdf_syntax_ns#" xmlns:dc="http://purl.org/dc/elements/1.1/" xmlns:dcterms="http://purl.org/dc/terms/" xmlns:vCard="http://www.w3.org/2001/vcard_rdf/3.0#" xmlns:bqbiol="http://biomodels.net/biology_qualifiers/" xmlns:bqmodel="http://biomodels.net/model_qualifiers/"><rdf:Description rdf:about="#metaid_M_1-acylglycerol-VLDL_pool[s]"><bqbiol:is><rdf:Bag><rdf:li rdf:resource="urn:miriam:obo.chebi:CHEBI:17408"/></rdf:Bag></bqbiol:is></rdf:Description></rdf:RDF></annotation></species>
<species metaid="metaid_M_1-acylglycerol-chylomicron_pool[c]" id="M_1-acylglycerol-chylomicron_pool[c]" name="1-acylglycerol-chylomicron pool" compartment="C_c" boundaryCondition="false" sboTerm="SBO:0000299"><notes><body xmlns="http://www.w3.org/1999/xhtml"><p>FORMULA: C4H7O4R</p></body></notes><annotation><rdf:RDF xmlns:rdf="http://www.w3.org/1999/02/22_rdf_syntax_ns#" xmlns:dc="http://purl.org/dc/elements/1.1/" xmlns:dcterms="http://purl.org/dc/terms/" xmlns:vCard="http://www.w3.org/2001/vcard_rdf/3.0#" xmlns:bqbiol="http://biomodels.net/biology_qualifiers/" xmlns:bqmodel="http://biomodels.net/model_qualifiers/"><rdf:Description rdf:about="#metaid_M_1-acylglycerol-chylomicron_pool[c]"><bqbiol:is><rdf:Bag><rdf:li rdf:resource="urn:miriam:obo.chebi:CHEBI:17408"/></rdf:Bag></bqbiol:is></rdf:Description></rdf:RDF></annotation></species>
<species metaid="metaid_M_1-acylglycerol-chylomicron_pool[s]" id="M_1-acylglycerol-chylomicron_pool[s]" name="1-acylglycerol-chylomicron pool" compartment="C_s" boundaryCondition="false" sboTerm="SBO:0000299"><notes><body xmlns="http://www.w3.org/1999/xhtml"><p>FORMULA: C4H7O4R</p></body></notes><annotation><rdf:RDF xmlns:rdf="http://www.w3.org/1999/02/22_rdf_syntax_ns#" xmlns:dc="http://purl.org/dc/elements/1.1/" xmlns:dcterms="http://purl.org/dc/terms/" xmlns:vCard="http://www.w3.org/2001/vcard_rdf/3.0#" xmlns:bqbiol="http://biomodels.net/biology_qualifiers/" xmlns:bqmodel="http://biomodels.net/model_qualifiers/"><rdf:Description rdf:about="#metaid_M_1-acylglycerol-chylomicron_pool[s]"><bqbiol:is><rdf:Bag><rdf:li rdf:resource="urn:miriam:obo.chebi:CHEBI:17408"/></rdf:Bag></bqbiol:is></rdf:Description></rdf:RDF></annotation></species>
<species metaid="metaid_M_1-alkenyl-2-acylglycerol[c]" id="M_1-alkenyl-2-acylglycerol[c]" name="1-alkenyl-2-acylglycerol" compartment="C_c" boundaryCondition="false" sboTerm="SBO:0000299"><notes><body xmlns="http://www.w3.org/1999/xhtml"><p>FORMULA: C6H8O4R2</p></body></notes><annotation><rdf:RDF xmlns:rdf="http://www.w3.org/1999/02/22_rdf_syntax_ns#" xmlns:dc="http://purl.org/dc/elements/1.1/" xmlns:dcterms="http://purl.org/dc/terms/" xmlns:vCard="http://www.w3.org/2001/vcard_rdf/3.0#" xmlns:bqbiol="http://biomodels.net/biology_qualifiers/" xmlns:bqmodel="http://biomodels.net/model_qualifiers/"><rdf:Description rdf:about="#metaid_M_1-alkenyl-2-acylglycerol[c]"><bqbiol:is><rdf:Bag><rdf:li rdf:resource="urn:miriam:kegg.compound:C03454"/></rdf:Bag></bqbiol:is></rdf:Description></rdf:RDF></annotation></species>
<species metaid="metaid_M_1-alkyl-2-acetyl-sn-glycerol[c]" id="M_1-alkyl-2-acetyl-sn-glycerol[c]" name="1-alkyl-2-acetyl-sn-glycerol" compartment="C_c" boundaryCondition="false" sboTerm="SBO:0000299"><notes><body xmlns="http://www.w3.org/1999/xhtml"><p>FORMULA: C5H9O4R</p></body></notes><annotation><rdf:RDF xmlns:rdf="http://www.w3.org/1999/02/22_rdf_syntax_ns#" xmlns:dc="http://purl.org/dc/elements/1.1/" xmlns:dcterms="http://purl.org/dc/terms/" xmlns:vCard="http://www.w3.org/2001/vcard_rdf/3.0#" xmlns:bqbiol="http://biomodels.net/biology_qualifiers/" xmlns:bqmodel="http://biomodels.net/model_qualifiers/"><rdf:Description rdf:about="#metaid_M_1-alkyl-2-acetyl-sn-glycerol[c]"><bqbiol:is><rdf:Bag><rdf:li rdf:resource="urn:miriam:obo.chebi:CHEBI:16291"/></rdf:Bag></bqbiol:is></rdf:Description></rdf:RDF></annotation></species>
<species metaid="metaid_M_1-alkyl-2-acylglycerol[c]" id="M_1-alkyl-2-acylglycerol[c]" name="1-alkyl-2-acylglycerol" compartment="C_c" boundaryCondition="false" sboTerm="SBO:0000299"><notes><body xmlns="http://www.w3.org/1999/xhtml"><p>FORMULA: C4H6O4R2</p></body></notes><annotation><rdf:RDF xmlns:rdf="http://www.w3.org/1999/02/22_rdf_syntax_ns#" xmlns:dc="http://purl.org/dc/elements/1.1/" xmlns:dcterms="http://purl.org/dc/terms/" xmlns:vCard="http://www.w3.org/2001/vcard_rdf/3.0#" xmlns:bqbiol="http://biomodels.net/biology_qualifiers/" xmlns:bqmodel="http://biomodels.net/model_qualifiers/"><rdf:Description rdf:about="#metaid_M_1-alkyl-2-acylglycerol[c]"><bqbiol:is><rdf:Bag><rdf:li rdf:resource="urn:miriam:obo.chebi:CHEBI:52595"/></rdf:Bag></bqbiol:is></rdf:Description></rdf:RDF></annotation></species>
<species metaid="metaid_M_1-alkyl-2-acylglycerophosphoethanolamine[c]" id="M_1-alkyl-2-acylglycerophosphoethanolamine[c]" name="1-alkyl-2-acylglycerophosphoethanolamine" compartment="C_c" boundaryCondition="false" sboTerm="SBO:0000299"><notes><body xmlns="http://www.w3.org/1999/xhtml"><p>FORMULA: C6H12NO7PR2</p></body></notes><annotation><rdf:RDF xmlns:rdf="http://www.w3.org/1999/02/22_rdf_syntax_ns#" xmlns:dc="http://purl.org/dc/elements/1.1/" xmlns:dcterms="http://purl.org/dc/terms/" xmlns:vCard="http://www.w3.org/2001/vcard_rdf/3.0#" xmlns:bqbiol="http://biomodels.net/biology_qualifiers/" xmlns:bqmodel="http://biomodels.net/model_qualifiers/"><rdf:Description rdf:about="#metaid_M_1-alkyl-2-acylglycerophosphoethanolamine[c]"><bqbiol:is><rdf:Bag><rdf:li rdf:resource="urn:miriam:kegg.compound:C04475"/></rdf:Bag></bqbiol:is></rdf:Description></rdf:RDF></annotation></species>
<species metaid="metaid_M_1-alkyl-2-lysoglycerol-3-phosphocholine[c]" id="M_1-alkyl-2-lysoglycerol-3-phosphocholine[c]" name="1-alkyl-2-lysoglycerol-3-phosphocholine" compartment="C_c" boundaryCondition="false" sboTerm="SBO:0000299"><notes><body xmlns="http://www.w3.org/1999/xhtml"><p>FORMULA: C8H20NO6PR</p></body></notes><annotation><rdf:RDF xmlns:rdf="http://www.w3.org/1999/02/22_rdf_syntax_ns#" xmlns:dc="http://purl.org/dc/elements/1.1/" xmlns:dcterms="http://purl.org/dc/terms/" xmlns:vCard="http://www.w3.org/2001/vcard_rdf/3.0#" xmlns:bqbiol="http://biomodels.net/biology_qualifiers/" xmlns:bqmodel="http://biomodels.net/model_qualifiers/"><rdf:Description rdf:about="#metaid_M_1-alkyl-2-lysoglycerol-3-phosphocholine[c]"><bqbiol:is><rdf:Bag><rdf:li rdf:resource="urn:miriam:kegg.compound:C04317"/></rdf:Bag></bqbiol:is></rdf:Description></rdf:RDF></annotation></species>
<species metaid="metaid_M_1-hexadecylglycerol-3-phosphate[c]" id="M_1-hexadecylglycerol-3-phosphate[c]" name="1-hexadecylglycerol-3-phosphate" compartment="C_c" boundaryCondition="false" sboTerm="SBO:0000299"><notes><body xmlns="http://www.w3.org/1999/xhtml"><p>FORMULA: C19H41O6P</p></body></notes><annotation><rdf:RDF xmlns:rdf="http://www.w3.org/1999/02/22_rdf_syntax_ns#" xmlns:dc="http://purl.org/dc/elements/1.1/" xmlns:dcterms="http://purl.org/dc/terms/" xmlns:vCard="http://www.w3.org/2001/vcard_rdf/3.0#" xmlns:bqbiol="http://biomodels.net/biology_qualifiers/" xmlns:bqmodel="http://biomodels.net/model_qualifiers/"><rdf:Description rdf:about="#metaid_M_1-hexadecylglycerol-3-phosphate[c]"><bqbiol:is><rdf:Bag><rdf:li rdf:resource="urn:miriam:lipidmaps:LMGP10060005"/></rdf:Bag></bqbiol:is></rdf:Description></rdf:RDF></annotation></species>
<species metaid="metaid_M_1-hydroperoxy-8-carboxyoctyl-3,4-epoxynon-(2E)-enyl-ether[c]" id="M_1-hydroperoxy-8-carboxyoctyl-3,4-epoxynon-(2E)-enyl-ether[c]" name="1-hydroperoxy-8-carboxyoctyl-3,4-epoxynon-(2E)-enyl-ether" compartment="C_c" boundaryCondition="false" sboTerm="SBO:0000299"><notes><body xmlns="http://www.w3.org/1999/xhtml"><p>FORMULA: C18H32O6</p></body></notes></species>
<species metaid="metaid_M_1-lyso-2-arachidonoyl-phosphatidate[c]" id="M_1-lyso-2-arachidonoyl-phosphatidate[c]" name="1-lyso-2-arachidonoyl-phosphatidate" compartment="C_c" boundaryCondition="false" sboTerm="SBO:0000299"><notes><body xmlns="http://www.w3.org/1999/xhtml"><p>FORMULA: C23H39O7P</p></body></notes></species>
<species metaid="metaid_M_1-lysolecithin_pool[c]" id="M_1-lysolecithin_pool[c]" name="1-lysolecithin pool" compartment="C_c" boundaryCondition="false" sboTerm="SBO:0000299"><notes><body xmlns="http://www.w3.org/1999/xhtml"><p>FORMULA: C9H20NO7PR</p></body></notes><annotation><rdf:RDF xmlns:rdf="http://www.w3.org/1999/02/22_rdf_syntax_ns#" xmlns:dc="http://purl.org/dc/elements/1.1/" xmlns:dcterms="http://purl.org/dc/terms/" xmlns:vCard="http://www.w3.org/2001/vcard_rdf/3.0#" xmlns:bqbiol="http://biomodels.net/biology_qualifiers/" xmlns:bqmodel="http://biomodels.net/model_qualifiers/"><rdf:Description rdf:about="#metaid_M_1-lysolecithin_pool[c]"><bqbiol:is><rdf:Bag><rdf:li rdf:resource="urn:miriam:obo.chebi:CHEBI:16728"/></rdf:Bag></bqbiol:is></rdf:Description></rdf:RDF></annotation></species>
<species metaid="metaid_M_1-methylnicotinamide[c]" id="M_1-methylnicotinamide[c]" name="1-methylnicotinamide" compartment="C_c" boundaryCondition="false" sboTerm="SBO:0000299"><notes><body xmlns="http://www.w3.org/1999/xhtml"><p>FORMULA: C7H9N2O</p></body></notes><annotation><rdf:RDF xmlns:rdf="http://www.w3.org/1999/02/22_rdf_syntax_ns#" xmlns:dc="http://purl.org/dc/elements/1.1/" xmlns:dcterms="http://purl.org/dc/terms/" xmlns:vCard="http://www.w3.org/2001/vcard_rdf/3.0#" xmlns:bqbiol="http://biomodels.net/biology_qualifiers/" xmlns:bqmodel="http://biomodels.net/model_qualifiers/"><rdf:Description rdf:about="#metaid_M_1-methylnicotinamide[c]"><bqbiol:is><rdf:Bag><rdf:li rdf:resource="urn:miriam:obo.chebi:CHEBI:16797"/></rdf:Bag></bqbiol:is></rdf:Description></rdf:RDF></annotation></species>
<species metaid="metaid_M_1-methylnicotinamide[s]" id="M_1-methylnicotinamide[s]" name="1-methylnicotinamide" compartment="C_s" boundaryCondition="false" sboTerm="SBO:0000299"><notes><body xmlns="http://www.w3.org/1999/xhtml"><p>FORMULA: C7H9N2O</p></body></notes><annotation><rdf:RDF xmlns:rdf="http://www.w3.org/1999/02/22_rdf_syntax_ns#" xmlns:dc="http://purl.org/dc/elements/1.1/" xmlns:dcterms="http://purl.org/dc/terms/" xmlns:vCard="http://www.w3.org/2001/vcard_rdf/3.0#" xmlns:bqbiol="http://biomodels.net/biology_qualifiers/" xmlns:bqmodel="http://biomodels.net/model_qualifiers/"><rdf:Description rdf:about="#metaid_M_1-methylnicotinamide[s]"><bqbiol:is><rdf:Bag><rdf:li rdf:resource="urn:miriam:obo.chebi:CHEBI:16797"/></rdf:Bag></bqbiol:is></rdf:Description></rdf:RDF></annotation></species>
<species metaid="metaid_M_1-methylnicotinamide[x]" id="M_1-methylnicotinamide[x]" name="1-methylnicotinamide" compartment="C_x" boundaryCondition="true" sboTerm="SBO:0000299"><notes><body xmlns="http://www.w3.org/1999/xhtml"><p>FORMULA: C7H9N2O</p></body></notes><annotation><rdf:RDF xmlns:rdf="http://www.w3.org/1999/02/22_rdf_syntax_ns#" xmlns:dc="http://purl.org/dc/elements/1.1/" xmlns:dcterms="http://purl.org/dc/terms/" xmlns:vCard="http://www.w3.org/2001/vcard_rdf/3.0#" xmlns:bqbiol="http://biomodels.net/biology_qualifiers/" xmlns:bqmodel="http://biomodels.net/model_qualifiers/"><rdf:Description rdf:about="#metaid_M_1-methylnicotinamide[x]"><bqbiol:is><rdf:Bag><rdf:li rdf:resource="urn:miriam:obo.chebi:CHEBI:16797"/></rdf:Bag></bqbiol:is></rdf:Description></rdf:RDF></annotation></species>
<species metaid="metaid_M_1-organyl-2-lyso-sn-glycero-3-phosphocholine[c]" id="M_1-organyl-2-lyso-sn-glycero-3-phosphocholine[c]" name="1-organyl-2-lyso-sn-glycero-3-phosphocholine" compartment="C_c" boundaryCondition="false" sboTerm="SBO:0000299"><notes><body xmlns="http://www.w3.org/1999/xhtml"><p>FORMULA: C8H20NO6PR</p></body></notes><annotation><rdf:RDF xmlns:rdf="http://www.w3.org/1999/02/22_rdf_syntax_ns#" xmlns:dc="http://purl.org/dc/elements/1.1/" xmlns:dcterms="http://purl.org/dc/terms/" xmlns:vCard="http://www.w3.org/2001/vcard_rdf/3.0#" xmlns:bqbiol="http://biomodels.net/biology_qualifiers/" xmlns:bqmodel="http://biomodels.net/model_qualifiers/"><rdf:Description rdf:about="#metaid_M_1-organyl-2-lyso-sn-glycero-3-phosphocholine[c]"><bqbiol:is><rdf:Bag><rdf:li rdf:resource="urn:miriam:kegg.compound:C04317"/></rdf:Bag></bqbiol:is></rdf:Description></rdf:RDF></annotation></species>
<species metaid="metaid_M_1-organyl-2-lyso-sn-glycero-3-phosphocholine[s]" id="M_1-organyl-2-lyso-sn-glycero-3-phosphocholine[s]" name="1-organyl-2-lyso-sn-glycero-3-phosphocholine" compartment="C_s" boundaryCondition="false" sboTerm="SBO:0000299"><notes><body xmlns="http://www.w3.org/1999/xhtml"><p>FORMULA: C8H20NO6PR</p></body></notes><annotation><rdf:RDF xmlns:rdf="http://www.w3.org/1999/02/22_rdf_syntax_ns#" xmlns:dc="http://purl.org/dc/elements/1.1/" xmlns:dcterms="http://purl.org/dc/terms/" xmlns:vCard="http://www.w3.org/2001/vcard_rdf/3.0#" xmlns:bqbiol="http://biomodels.net/biology_qualifiers/" xmlns:bqmodel="http://biomodels.net/model_qualifiers/"><rdf:Description rdf:about="#metaid_M_1-organyl-2-lyso-sn-glycero-3-phosphocholine[s]"><bqbiol:is><rdf:Bag><rdf:li rdf:resource="urn:miriam:kegg.compound:C04317"/></rdf:Bag></bqbiol:is></rdf:Description></rdf:RDF></annotation></species>
<species metaid="metaid_M_1-organyl-2-lyso-sn-glycero-3-phosphocholine[x]" id="M_1-organyl-2-lyso-sn-glycero-3-phosphocholine[x]" name="1-organyl-2-lyso-sn-glycero-3-phosphocholine" compartment="C_x" boundaryCondition="true" sboTerm="SBO:0000299"><notes><body xmlns="http://www.w3.org/1999/xhtml"><p>FORMULA: C8H20NO6PR</p></body></notes><annotation><rdf:RDF xmlns:rdf="http://www.w3.org/1999/02/22_rdf_syntax_ns#" xmlns:dc="http://purl.org/dc/elements/1.1/" xmlns:dcterms="http://purl.org/dc/terms/" xmlns:vCard="http://www.w3.org/2001/vcard_rdf/3.0#" xmlns:bqbiol="http://biomodels.net/biology_qualifiers/" xmlns:bqmodel="http://biomodels.net/model_qualifiers/"><rdf:Description rdf:about="#metaid_M_1-organyl-2-lyso-sn-glycero-3-phosphocholine[x]"><bqbiol:is><rdf:Bag><rdf:li rdf:resource="urn:miriam:kegg.compound:C04317"/></rdf:Bag></bqbiol:is></rdf:Description></rdf:RDF></annotation></species>
<species metaid="metaid_M_1-palmitoyl-dihydroxyacetone-phosphate[p]" id="M_1-palmitoyl-dihydroxyacetone-phosphate[p]" name="1-palmitoyl-dihydroxyacetone-phosphate" compartment="C_p" boundaryCondition="false" sboTerm="SBO:0000299"><notes><body xmlns="http://www.w3.org/1999/xhtml"><p>FORMULA: C19H37O7P</p></body></notes><annotation><rdf:RDF xmlns:rdf="http://www.w3.org/1999/02/22_rdf_syntax_ns#" xmlns:dc="http://purl.org/dc/elements/1.1/" xmlns:dcterms="http://purl.org/dc/terms/" xmlns:vCard="http://www.w3.org/2001/vcard_rdf/3.0#" xmlns:bqbiol="http://biomodels.net/biology_qualifiers/" xmlns:bqmodel="http://biomodels.net/model_qualifiers/"><rdf:Description rdf:about="#metaid_M_1-palmitoyl-dihydroxyacetone-phosphate[p]"><bqbiol:is><rdf:Bag><rdf:li rdf:resource="urn:miriam:obo.chebi:CHEBI:17868"/></rdf:Bag></bqbiol:is></rdf:Description></rdf:RDF></annotation></species>
<species metaid="metaid_M_1-phosphatidyl-1D-myo-inositol-3,4-bisphosphate[c]" id="M_1-phosphatidyl-1D-myo-inositol-3,4-bisphosphate[c]" name="1-phosphatidyl-1D-myo-inositol-3,4-bisphosphate" compartment="C_c" boundaryCondition="false" sboTerm="SBO:0000299"><notes><body xmlns="http://www.w3.org/1999/xhtml"><p>FORMULA: C11H19O19P3R2</p></body></notes><annotation><rdf:RDF xmlns:rdf="http://www.w3.org/1999/02/22_rdf_syntax_ns#" xmlns:dc="http://purl.org/dc/elements/1.1/" xmlns:dcterms="http://purl.org/dc/terms/" xmlns:vCard="http://www.w3.org/2001/vcard_rdf/3.0#" xmlns:bqbiol="http://biomodels.net/biology_qualifiers/" xmlns:bqmodel="http://biomodels.net/model_qualifiers/"><rdf:Description rdf:about="#metaid_M_1-phosphatidyl-1D-myo-inositol-3,4-bisphosphate[c]"><bqbiol:is><rdf:Bag><rdf:li rdf:resource="urn:miriam:obo.chebi:CHEBI:16152"/></rdf:Bag></bqbiol:is></rdf:Description></rdf:RDF></annotation></species>
<species metaid="metaid_M_1-phosphatidyl-1D-myo-inositol-3-phosphate[c]" id="M_1-phosphatidyl-1D-myo-inositol-3-phosphate[c]" name="1-phosphatidyl-1D-myo-inositol-3-phosphate" compartment="C_c" boundaryCondition="false" sboTerm="SBO:0000299"><notes><body xmlns="http://www.w3.org/1999/xhtml"><p>FORMULA: C11H18O16P2R2</p></body></notes><annotation><rdf:RDF xmlns:rdf="http://www.w3.org/1999/02/22_rdf_syntax_ns#" xmlns:dc="http://purl.org/dc/elements/1.1/" xmlns:dcterms="http://purl.org/dc/terms/" xmlns:vCard="http://www.w3.org/2001/vcard_rdf/3.0#" xmlns:bqbiol="http://biomodels.net/biology_qualifiers/" xmlns:bqmodel="http://biomodels.net/model_qualifiers/"><rdf:Description rdf:about="#metaid_M_1-phosphatidyl-1D-myo-inositol-3-phosphate[c]"><bqbiol:is><rdf:Bag><rdf:li rdf:resource="urn:miriam:obo.chebi:CHEBI:17283"/></rdf:Bag></bqbiol:is></rdf:Description></rdf:RDF></annotation></species>
<species metaid="metaid_M_1-phosphatidyl-1D-myo-inositol-4-phosphate[c]" id="M_1-phosphatidyl-1D-myo-inositol-4-phosphate[c]" name="1-phosphatidyl-1D-myo-inositol-4-phosphate" compartment="C_c" boundaryCondition="false" sboTerm="SBO:0000299"><notes><body xmlns="http://www.w3.org/1999/xhtml"><p>FORMULA: C11H18O16P2R2</p></body></notes><annotation><rdf:RDF xmlns:rdf="http://www.w3.org/1999/02/22_rdf_syntax_ns#" xmlns:dc="http://purl.org/dc/elements/1.1/" xmlns:dcterms="http://purl.org/dc/terms/" xmlns:vCard="http://www.w3.org/2001/vcard_rdf/3.0#" xmlns:bqbiol="http://biomodels.net/biology_qualifiers/" xmlns:bqmodel="http://biomodels.net/model_qualifiers/"><rdf:Description rdf:about="#metaid_M_1-phosphatidyl-1D-myo-inositol-4-phosphate[c]"><bqbiol:is><rdf:Bag><rdf:li rdf:resource="urn:miriam:obo.chebi:CHEBI:17526"/></rdf:Bag></bqbiol:is></rdf:Description></rdf:RDF></annotation></species>
<species metaid="metaid_M_1-phosphatidyl-1D-myo-inositol-5-phosphate[c]" id="M_1-phosphatidyl-1D-myo-inositol-5-phosphate[c]" name="1-phosphatidyl-1D-myo-inositol-5-phosphate" compartment="C_c" boundaryCondition="false" sboTerm="SBO:0000299"><notes><body xmlns="http://www.w3.org/1999/xhtml"><p>FORMULA: C11H18O16P2R2</p></body></notes><annotation><rdf:RDF xmlns:rdf="http://www.w3.org/1999/02/22_rdf_syntax_ns#" xmlns:dc="http://purl.org/dc/elements/1.1/" xmlns:dcterms="http://purl.org/dc/terms/" xmlns:vCard="http://www.w3.org/2001/vcard_rdf/3.0#" xmlns:bqbiol="http://biomodels.net/biology_qualifiers/" xmlns:bqmodel="http://biomodels.net/model_qualifiers/"><rdf:Description rdf:about="#metaid_M_1-phosphatidyl-1D-myo-inositol-5-phosphate[c]"><bqbiol:is><rdf:Bag><rdf:li rdf:resource="urn:miriam:obo.chebi:CHEBI:16500"/></rdf:Bag></bqbiol:is></rdf:Description></rdf:RDF></annotation></species>
<species metaid="metaid_M_1-phosphatidyl-1D-myo-inositol-5-phosphate[g]" id="M_1-phosphatidyl-1D-myo-inositol-5-phosphate[g]" name="1-phosphatidyl-1D-myo-inositol-5-phosphate" compartment="C_g" boundaryCondition="false" sboTerm="SBO:0000299"><notes><body xmlns="http://www.w3.org/1999/xhtml"><p>FORMULA: C11H18O16P2R2</p></body></notes><annotation><rdf:RDF xmlns:rdf="http://www.w3.org/1999/02/22_rdf_syntax_ns#" xmlns:dc="http://purl.org/dc/elements/1.1/" xmlns:dcterms="http://purl.org/dc/terms/" xmlns:vCard="http://www.w3.org/2001/vcard_rdf/3.0#" xmlns:bqbiol="http://biomodels.net/biology_qualifiers/" xmlns:bqmodel="http://biomodels.net/model_qualifiers/"><rdf:Description rdf:about="#metaid_M_1-phosphatidyl-1D-myo-inositol-5-phosphate[g]"><bqbiol:is><rdf:Bag><rdf:li rdf:resource="urn:miriam:obo.chebi:CHEBI:16500"/></rdf:Bag></bqbiol:is></rdf:Description></rdf:RDF></annotation></species>
<species metaid="metaid_M_1-phosphatidyl-1D-myo-inositol-5-phosphate[r]" id="M_1-phosphatidyl-1D-myo-inositol-5-phosphate[r]" name="1-phosphatidyl-1D-myo-inositol-5-phosphate" compartment="C_r" boundaryCondition="false" sboTerm="SBO:0000299"><notes><body xmlns="http://www.w3.org/1999/xhtml"><p>FORMULA: C11H18O16P2R2</p></body></notes><annotation><rdf:RDF xmlns:rdf="http://www.w3.org/1999/02/22_rdf_syntax_ns#" xmlns:dc="http://purl.org/dc/elements/1.1/" xmlns:dcterms="http://purl.org/dc/terms/" xmlns:vCard="http://www.w3.org/2001/vcard_rdf/3.0#" xmlns:bqbiol="http://biomodels.net/biology_qualifiers/" xmlns:bqmodel="http://biomodels.net/model_qualifiers/"><rdf:Description rdf:about="#metaid_M_1-phosphatidyl-1D-myo-inositol-5-phosphate[r]"><bqbiol:is><rdf:Bag><rdf:li rdf:resource="urn:miriam:obo.chebi:CHEBI:16500"/></rdf:Bag></bqbiol:is></rdf:Description></rdf:RDF></annotation></species>
<species metaid="metaid_M_1-phosphatidyl-myo-inositol-3,5-bisphosphate[c]" id="M_1-phosphatidyl-myo-inositol-3,5-bisphosphate[c]" name="1-phosphatidyl-myo-inositol-3,5-bisphosphate" compartment="C_c" boundaryCondition="false" sboTerm="SBO:0000299"><notes><body xmlns="http://www.w3.org/1999/xhtml"><p>FORMULA: C11H19O19P3R2</p></body></notes><annotation><rdf:RDF xmlns:rdf="http://www.w3.org/1999/02/22_rdf_syntax_ns#" xmlns:dc="http://purl.org/dc/elements/1.1/" xmlns:dcterms="http://purl.org/dc/terms/" xmlns:vCard="http://www.w3.org/2001/vcard_rdf/3.0#" xmlns:bqbiol="http://biomodels.net/biology_qualifiers/" xmlns:bqmodel="http://biomodels.net/model_qualifiers/"><rdf:Description rdf:about="#metaid_M_1-phosphatidyl-myo-inositol-3,5-bisphosphate[c]"><bqbiol:is><rdf:Bag><rdf:li rdf:resource="urn:miriam:kegg.compound:C11556"/></rdf:Bag></bqbiol:is></rdf:Description></rdf:RDF></annotation></species>
<species metaid="metaid_M_1-phosphatidyl-myo-inositol-3,5-bisphosphate[g]" id="M_1-phosphatidyl-myo-inositol-3,5-bisphosphate[g]" name="1-phosphatidyl-myo-inositol-3,5-bisphosphate" compartment="C_g" boundaryCondition="false" sboTerm="SBO:0000299"><notes><body xmlns="http://www.w3.org/1999/xhtml"><p>FORMULA: C11H19O19P3R2</p></body></notes><annotation><rdf:RDF xmlns:rdf="http://www.w3.org/1999/02/22_rdf_syntax_ns#" xmlns:dc="http://purl.org/dc/elements/1.1/" xmlns:dcterms="http://purl.org/dc/terms/" xmlns:vCard="http://www.w3.org/2001/vcard_rdf/3.0#" xmlns:bqbiol="http://biomodels.net/biology_qualifiers/" xmlns:bqmodel="http://biomodels.net/model_qualifiers/"><rdf:Description rdf:about="#metaid_M_1-phosphatidyl-myo-inositol-3,5-bisphosphate[g]"><bqbiol:is><rdf:Bag><rdf:li rdf:resource="urn:miriam:kegg.compound:C11556"/></rdf:Bag></bqbiol:is></rdf:Description></rdf:RDF></annotation></species>
<species metaid="metaid_M_1-phosphatidyl-myo-inositol-3,5-bisphosphate[r]" id="M_1-phosphatidyl-myo-inositol-3,5-bisphosphate[r]" name="1-phosphatidyl-myo-inositol-3,5-bisphosphate" compartment="C_r" boundaryCondition="false" sboTerm="SBO:0000299"><notes><body xmlns="http://www.w3.org/1999/xhtml"><p>FORMULA: C11H19O19P3R2</p></body></notes><annotation><rdf:RDF xmlns:rdf="http://www.w3.org/1999/02/22_rdf_syntax_ns#" xmlns:dc="http://purl.org/dc/elements/1.1/" xmlns:dcterms="http://purl.org/dc/terms/" xmlns:vCard="http://www.w3.org/2001/vcard_rdf/3.0#" xmlns:bqbiol="http://biomodels.net/biology_qualifiers/" xmlns:bqmodel="http://biomodels.net/model_qualifiers/"><rdf:Description rdf:about="#metaid_M_1-phosphatidyl-myo-inositol-3,5-bisphosphate[r]"><bqbiol:is><rdf:Bag><rdf:li rdf:resource="urn:miriam:kegg.compound:C11556"/></rdf:Bag></bqbiol:is></rdf:Description></rdf:RDF></annotation></species>
<species metaid="metaid_M_1-pyrroline-5-carboxylate[c]" id="M_1-pyrroline-5-carboxylate[c]" name="1-pyrroline-5-carboxylate" compartment="C_c" boundaryCondition="false" sboTerm="SBO:0000299"><notes><body xmlns="http://www.w3.org/1999/xhtml"><p>FORMULA: C5H7NO2</p></body></notes><annotation><rdf:RDF xmlns:rdf="http://www.w3.org/1999/02/22_rdf_syntax_ns#" xmlns:dc="http://purl.org/dc/elements/1.1/" xmlns:dcterms="http://purl.org/dc/terms/" xmlns:vCard="http://www.w3.org/2001/vcard_rdf/3.0#" xmlns:bqbiol="http://biomodels.net/biology_qualifiers/" xmlns:bqmodel="http://biomodels.net/model_qualifiers/"><rdf:Description rdf:about="#metaid_M_1-pyrroline-5-carboxylate[c]"><bqbiol:is><rdf:Bag><rdf:li rdf:resource="urn:miriam:obo.chebi:CHEBI:371"/></rdf:Bag></bqbiol:is></rdf:Description></rdf:RDF></annotation></species>
<species metaid="metaid_M_1-pyrroline-5-carboxylate[m]" id="M_1-pyrroline-5-carboxylate[m]" name="1-pyrroline-5-carboxylate" compartment="C_m" boundaryCondition="false" sboTerm="SBO:0000299"><notes><body xmlns="http://www.w3.org/1999/xhtml"><p>FORMULA: C5H7NO2</p></body></notes><annotation><rdf:RDF xmlns:rdf="http://www.w3.org/1999/02/22_rdf_syntax_ns#" xmlns:dc="http://purl.org/dc/elements/1.1/" xmlns:dcterms="http://purl.org/dc/terms/" xmlns:vCard="http://www.w3.org/2001/vcard_rdf/3.0#" xmlns:bqbiol="http://biomodels.net/biology_qualifiers/" xmlns:bqmodel="http://biomodels.net/model_qualifiers/"><rdf:Description rdf:about="#metaid_M_1-pyrroline-5-carboxylate[m]"><bqbiol:is><rdf:Bag><rdf:li rdf:resource="urn:miriam:obo.chebi:CHEBI:371"/></rdf:Bag></bqbiol:is></rdf:Description></rdf:RDF></annotation></species>
<species metaid="metaid_M_1-pyrroline[c]" id="M_1-pyrroline[c]" name="1-pyrroline" compartment="C_c" boundaryCondition="false" sboTerm="SBO:0000299"><notes><body xmlns="http://www.w3.org/1999/xhtml"><p>FORMULA: C4H7N</p></body></notes><annotation><rdf:RDF xmlns:rdf="http://www.w3.org/1999/02/22_rdf_syntax_ns#" xmlns:dc="http://purl.org/dc/elements/1.1/" xmlns:dcterms="http://purl.org/dc/terms/" xmlns:vCard="http://www.w3.org/2001/vcard_rdf/3.0#" xmlns:bqbiol="http://biomodels.net/biology_qualifiers/" xmlns:bqmodel="http://biomodels.net/model_qualifiers/"><rdf:Description rdf:about="#metaid_M_1-pyrroline[c]"><bqbiol:is><rdf:Bag><rdf:li rdf:resource="urn:miriam:obo.chebi:CHEBI:19092"/></rdf:Bag></bqbiol:is></rdf:Description></rdf:RDF></annotation></species>
<species metaid="metaid_M_1-pyrroline[m]" id="M_1-pyrroline[m]" name="1-pyrroline" compartment="C_m" boundaryCondition="false" sboTerm="SBO:0000299"><notes><body xmlns="http://www.w3.org/1999/xhtml"><p>FORMULA: C4H7N</p></body></notes><annotation><rdf:RDF xmlns:rdf="http://www.w3.org/1999/02/22_rdf_syntax_ns#" xmlns:dc="http://purl.org/dc/elements/1.1/" xmlns:dcterms="http://purl.org/dc/terms/" xmlns:vCard="http://www.w3.org/2001/vcard_rdf/3.0#" xmlns:bqbiol="http://biomodels.net/biology_qualifiers/" xmlns:bqmodel="http://biomodels.net/model_qualifiers/"><rdf:Description rdf:about="#metaid_M_1-pyrroline[m]"><bqbiol:is><rdf:Bag><rdf:li rdf:resource="urn:miriam:obo.chebi:CHEBI:19092"/></rdf:Bag></bqbiol:is></rdf:Description></rdf:RDF></annotation></species>
<species metaid="metaid_M_1-radyl-2-acyl-sn-glycero-3-phosphocholine[c]" id="M_1-radyl-2-acyl-sn-glycero-3-phosphocholine[c]" name="1-radyl-2-acyl-sn-glycero-3-phosphocholine" compartment="C_c" boundaryCondition="false" sboTerm="SBO:0000299"><notes><body xmlns="http://www.w3.org/1999/xhtml"><p>FORMULA: C9H19NO7PR2</p></body></notes><annotation><rdf:RDF xmlns:rdf="http://www.w3.org/1999/02/22_rdf_syntax_ns#" xmlns:dc="http://purl.org/dc/elements/1.1/" xmlns:dcterms="http://purl.org/dc/terms/" xmlns:vCard="http://www.w3.org/2001/vcard_rdf/3.0#" xmlns:bqbiol="http://biomodels.net/biology_qualifiers/" xmlns:bqmodel="http://biomodels.net/model_qualifiers/"><rdf:Description rdf:about="#metaid_M_1-radyl-2-acyl-sn-glycero-3-phosphocholine[c]"><bqbiol:is><rdf:Bag><rdf:li rdf:resource="urn:miriam:obo.chebi:CHEBI:36702"/></rdf:Bag></bqbiol:is></rdf:Description></rdf:RDF></annotation></species>
<species metaid="metaid_M_10,11-dihydro-12-epi-LTB4[c]" id="M_10,11-dihydro-12-epi-LTB4[c]" name="10,11-dihydro-12-epi-LTB4" compartment="C_c" boundaryCondition="false" sboTerm="SBO:0000299"><notes><body xmlns="http://www.w3.org/1999/xhtml"><p>FORMULA: C20H34O4</p></body></notes></species>
<species metaid="metaid_M_10,11-dihydro-12-epi-LTB4[m]" id="M_10,11-dihydro-12-epi-LTB4[m]" name="10,11-dihydro-12-epi-LTB4" compartment="C_m" boundaryCondition="false" sboTerm="SBO:0000299"><notes><body xmlns="http://www.w3.org/1999/xhtml"><p>FORMULA: C20H34O4</p></body></notes></species>
<species metaid="metaid_M_10,11-dihydro-12-epi-LTB4[p]" id="M_10,11-dihydro-12-epi-LTB4[p]" name="10,11-dihydro-12-epi-LTB4" compartment="C_p" boundaryCondition="false" sboTerm="SBO:0000299"><notes><body xmlns="http://www.w3.org/1999/xhtml"><p>FORMULA: C20H34O4</p></body></notes></species>
<species metaid="metaid_M_10,11-dihydro-12-oxo-LTB4[c]" id="M_10,11-dihydro-12-oxo-LTB4[c]" name="10,11-dihydro-12-oxo-LTB4" compartment="C_c" boundaryCondition="false" sboTerm="SBO:0000299"><notes><body xmlns="http://www.w3.org/1999/xhtml"><p>FORMULA: C20H32O4</p></body></notes></species>
<species metaid="metaid_M_10,11-dihydro-12-oxo-LTB4[m]" id="M_10,11-dihydro-12-oxo-LTB4[m]" name="10,11-dihydro-12-oxo-LTB4" compartment="C_m" boundaryCondition="false" sboTerm="SBO:0000299"><notes><body xmlns="http://www.w3.org/1999/xhtml"><p>FORMULA: C20H32O4</p></body></notes></species>
<species metaid="metaid_M_10,11-dihydro-12-oxo-LTB4[p]" id="M_10,11-dihydro-12-oxo-LTB4[p]" name="10,11-dihydro-12-oxo-LTB4" compartment="C_p" boundaryCondition="false" sboTerm="SBO:0000299"><notes><body xmlns="http://www.w3.org/1999/xhtml"><p>FORMULA: C20H32O4</p></body></notes></species>
<species metaid="metaid_M_10,11-dihydro-12R-hydroxy-LTC4[c]" id="M_10,11-dihydro-12R-hydroxy-LTC4[c]" name="10,11-dihydro-12R-hydroxy-LTC4" compartment="C_c" boundaryCondition="false" sboTerm="SBO:0000299"><notes><body xmlns="http://www.w3.org/1999/xhtml"><p>FORMULA: C30H49N3O10S</p></body></notes></species>
<species metaid="metaid_M_10,11-dihydro-12R-hydroxy-LTC4[m]" id="M_10,11-dihydro-12R-hydroxy-LTC4[m]" name="10,11-dihydro-12R-hydroxy-LTC4" compartment="C_m" boundaryCondition="false" sboTerm="SBO:0000299"><notes><body xmlns="http://www.w3.org/1999/xhtml"><p>FORMULA: C30H49N3O10S</p></body></notes></species>
<species metaid="metaid_M_10,11-dihydro-12R-hydroxy-LTC4[p]" id="M_10,11-dihydro-12R-hydroxy-LTC4[p]" name="10,11-dihydro-12R-hydroxy-LTC4" compartment="C_p" boundaryCondition="false" sboTerm="SBO:0000299"><notes><body xmlns="http://www.w3.org/1999/xhtml"><p>FORMULA: C30H49N3O10S</p></body></notes></species>
<species metaid="metaid_M_10,11-dihydro-20-dihydroxy-LTB4[c]" id="M_10,11-dihydro-20-dihydroxy-LTB4[c]" name="10,11-dihydro-20-dihydroxy-LTB4" compartment="C_c" boundaryCondition="false" sboTerm="SBO:0000299"><notes><body xmlns="http://www.w3.org/1999/xhtml"><p>FORMULA: C20H34O6</p></body></notes></species>
<species metaid="metaid_M_10,11-dihydro-20-dihydroxy-LTB4[r]" id="M_10,11-dihydro-20-dihydroxy-LTB4[r]" name="10,11-dihydro-20-dihydroxy-LTB4" compartment="C_r" boundaryCondition="false" sboTerm="SBO:0000299"><notes><body xmlns="http://www.w3.org/1999/xhtml"><p>FORMULA: C20H34O6</p></body></notes></species>
<species metaid="metaid_M_10,11-dihydro-20-trihydroxy-LTB4[c]" id="M_10,11-dihydro-20-trihydroxy-LTB4[c]" name="10,11-dihydro-20-trihydroxy-LTB4" compartment="C_c" boundaryCondition="false" sboTerm="SBO:0000299"><notes><body xmlns="http://www.w3.org/1999/xhtml"><p>FORMULA: C20H34O7</p></body></notes></species>
<species metaid="metaid_M_10,11-dihydro-20-trihydroxy-LTB4[r]" id="M_10,11-dihydro-20-trihydroxy-LTB4[r]" name="10,11-dihydro-20-trihydroxy-LTB4" compartment="C_r" boundaryCondition="false" sboTerm="SBO:0000299"><notes><body xmlns="http://www.w3.org/1999/xhtml"><p>FORMULA: C20H34O7</p></body></notes></species>
<species metaid="metaid_M_10,11-dihydro-LTB4-CoA[c]" id="M_10,11-dihydro-LTB4-CoA[c]" name="10,11-dihydro-LTB4-CoA" compartment="C_c" boundaryCondition="false" sboTerm="SBO:0000299"><notes><body xmlns="http://www.w3.org/1999/xhtml"><p>FORMULA: C41H68N7O19P3S</p></body></notes></species>
<species metaid="metaid_M_10,11-dihydro-LTB4-CoA[m]" id="M_10,11-dihydro-LTB4-CoA[m]" name="10,11-dihydro-LTB4-CoA" compartment="C_m" boundaryCondition="false" sboTerm="SBO:0000299"><notes><body xmlns="http://www.w3.org/1999/xhtml"><p>FORMULA: C41H68N7O19P3S</p></body></notes></species>
<species metaid="metaid_M_10,11-dihydro-LTB4-CoA[p]" id="M_10,11-dihydro-LTB4-CoA[p]" name="10,11-dihydro-LTB4-CoA" compartment="C_p" boundaryCondition="false" sboTerm="SBO:0000299"><notes><body xmlns="http://www.w3.org/1999/xhtml"><p>FORMULA: C41H68N7O19P3S</p></body></notes></species>
<species metaid="metaid_M_10,11-dihydro-LTB4-CoA[r]" id="M_10,11-dihydro-LTB4-CoA[r]" name="10,11-dihydro-LTB4-CoA" compartment="C_r" boundaryCondition="false" sboTerm="SBO:0000299"><notes><body xmlns="http://www.w3.org/1999/xhtml"><p>FORMULA: C41H68N7O19P3S</p></body></notes></species>
<species metaid="metaid_M_10,11-dihydro-LTB4[c]" id="M_10,11-dihydro-LTB4[c]" name="10,11-dihydro-LTB4" compartment="C_c" boundaryCondition="false" sboTerm="SBO:0000299"><notes><body xmlns="http://www.w3.org/1999/xhtml"><p>FORMULA: C20H34O4</p></body></notes></species>
<species metaid="metaid_M_10,11-dihydro-LTB4[m]" id="M_10,11-dihydro-LTB4[m]" name="10,11-dihydro-LTB4" compartment="C_m" boundaryCondition="false" sboTerm="SBO:0000299"><notes><body xmlns="http://www.w3.org/1999/xhtml"><p>FORMULA: C20H34O4</p></body></notes></species>
<species metaid="metaid_M_10,11-dihydro-LTB4[p]" id="M_10,11-dihydro-LTB4[p]" name="10,11-dihydro-LTB4" compartment="C_p" boundaryCondition="false" sboTerm="SBO:0000299"><notes><body xmlns="http://www.w3.org/1999/xhtml"><p>FORMULA: C20H34O4</p></body></notes></species>
<species metaid="metaid_M_10,11-dihydro-LTB4[r]" id="M_10,11-dihydro-LTB4[r]" name="10,11-dihydro-LTB4" compartment="C_r" boundaryCondition="false" sboTerm="SBO:0000299"><notes><body xmlns="http://www.w3.org/1999/xhtml"><p>FORMULA: C20H34O4</p></body></notes></species>
<species metaid="metaid_M_10,11-epoxy-(4Z,7Z)-hexadecadienoic_acid[c]" id="M_10,11-epoxy-(4Z,7Z)-hexadecadienoic_acid[c]" name="10,11-epoxy-(4Z,7Z)-hexadecadienoic acid" compartment="C_c" boundaryCondition="false" sboTerm="SBO:0000299"><notes><body xmlns="http://www.w3.org/1999/xhtml"><p>FORMULA: C16H26O3</p></body></notes></species>
<species metaid="metaid_M_10,13,16,19-docosatetraenoic_acid[c]" id="M_10,13,16,19-docosatetraenoic_acid[c]" name="10,13,16,19-docosatetraenoic acid" compartment="C_c" boundaryCondition="false" sboTerm="SBO:0000299"><notes><body xmlns="http://www.w3.org/1999/xhtml"><p>FORMULA: C22H36O2</p></body></notes></species>
<species metaid="metaid_M_10,13,16,19-docosatetraenoic_acid[l]" id="M_10,13,16,19-docosatetraenoic_acid[l]" name="10,13,16,19-docosatetraenoic acid" compartment="C_l" boundaryCondition="false" sboTerm="SBO:0000299"><notes><body xmlns="http://www.w3.org/1999/xhtml"><p>FORMULA: C22H36O2</p></body></notes></species>
<species metaid="metaid_M_10,13,16,19-docosatetraenoic_acid[r]" id="M_10,13,16,19-docosatetraenoic_acid[r]" name="10,13,16,19-docosatetraenoic acid" compartment="C_r" boundaryCondition="false" sboTerm="SBO:0000299"><notes><body xmlns="http://www.w3.org/1999/xhtml"><p>FORMULA: C22H36O2</p></body></notes></species>
<species metaid="metaid_M_10,13,16,19-docosatetraenoic_acid[s]" id="M_10,13,16,19-docosatetraenoic_acid[s]" name="10,13,16,19-docosatetraenoic acid" compartment="C_s" boundaryCondition="false" sboTerm="SBO:0000299"><notes><body xmlns="http://www.w3.org/1999/xhtml"><p>FORMULA: C22H36O2</p></body></notes></species>
<species metaid="metaid_M_10,13,16,19-docosatetraenoyl-CoA[c]" id="M_10,13,16,19-docosatetraenoyl-CoA[c]" name="10,13,16,19-docosatetraenoyl-CoA" compartment="C_c" boundaryCondition="false" sboTerm="SBO:0000299"><notes><body xmlns="http://www.w3.org/1999/xhtml"><p>FORMULA: C43H70N7O17P3S</p></body></notes></species>
<species metaid="metaid_M_10,13,16,19-docosatetraenoyl-CoA[m]" id="M_10,13,16,19-docosatetraenoyl-CoA[m]" name="10,13,16,19-docosatetraenoyl-CoA" compartment="C_m" boundaryCondition="false" sboTerm="SBO:0000299"><notes><body xmlns="http://www.w3.org/1999/xhtml"><p>FORMULA: C43H70N7O17P3S</p></body></notes></species>
<species metaid="metaid_M_10,13,16,19-docosatetraenoyl-CoA[r]" id="M_10,13,16,19-docosatetraenoyl-CoA[r]" name="10,13,16,19-docosatetraenoyl-CoA" compartment="C_r" boundaryCondition="false" sboTerm="SBO:0000299"><notes><body xmlns="http://www.w3.org/1999/xhtml"><p>FORMULA: C43H70N7O17P3S</p></body></notes></species>
<species metaid="metaid_M_10,13,16,19-docosatetraenoylcarnitine[c]" id="M_10,13,16,19-docosatetraenoylcarnitine[c]" name="10,13,16,19-docosatetraenoylcarnitine" compartment="C_c" boundaryCondition="false" sboTerm="SBO:0000299"><notes><body xmlns="http://www.w3.org/1999/xhtml"><p>FORMULA: C29H49NO4</p></body></notes></species>
<species metaid="metaid_M_10,13,16,19-docosatetraenoylcarnitine[m]" id="M_10,13,16,19-docosatetraenoylcarnitine[m]" name="10,13,16,19-docosatetraenoylcarnitine" compartment="C_m" boundaryCondition="false" sboTerm="SBO:0000299"><notes><body xmlns="http://www.w3.org/1999/xhtml"><p>FORMULA: C29H49NO4</p></body></notes></species>
<species metaid="metaid_M_10,13,16,19-docosatetraenoylcarnitine[r]" id="M_10,13,16,19-docosatetraenoylcarnitine[r]" name="10,13,16,19-docosatetraenoylcarnitine" compartment="C_r" boundaryCondition="false" sboTerm="SBO:0000299"><notes><body xmlns="http://www.w3.org/1999/xhtml"><p>FORMULA: C29H49NO4</p></body></notes></species>
<species metaid="metaid_M_10,13,16-docosatrienoyl-CoA[c]" id="M_10,13,16-docosatrienoyl-CoA[c]" name="10,13,16-docosatrienoyl-CoA" compartment="C_c" boundaryCondition="false" sboTerm="SBO:0000299"><notes><body xmlns="http://www.w3.org/1999/xhtml"><p>FORMULA: C43H72N7O17P3S</p></body></notes></species>
<species metaid="metaid_M_10,13,16-docosatrienoyl-CoA[m]" id="M_10,13,16-docosatrienoyl-CoA[m]" name="10,13,16-docosatrienoyl-CoA" compartment="C_m" boundaryCondition="false" sboTerm="SBO:0000299"><notes><body xmlns="http://www.w3.org/1999/xhtml"><p>FORMULA: C43H72N7O17P3S</p></body></notes></species>
<species metaid="metaid_M_10,13,16-docosatrienoyl-CoA[r]" id="M_10,13,16-docosatrienoyl-CoA[r]" name="10,13,16-docosatrienoyl-CoA" compartment="C_r" boundaryCondition="false" sboTerm="SBO:0000299"><notes><body xmlns="http://www.w3.org/1999/xhtml"><p>FORMULA: C43H72N7O17P3S</p></body></notes></species>
<species metaid="metaid_M_10,13,16-docosatrienoylcarnitine[c]" id="M_10,13,16-docosatrienoylcarnitine[c]" name="10,13,16-docosatrienoylcarnitine" compartment="C_c" boundaryCondition="false" sboTerm="SBO:0000299"><notes><body xmlns="http://www.w3.org/1999/xhtml"><p>FORMULA: C29H51NO4</p></body></notes></species>
<species metaid="metaid_M_10,13,16-docosatrienoylcarnitine[m]" id="M_10,13,16-docosatrienoylcarnitine[m]" name="10,13,16-docosatrienoylcarnitine" compartment="C_m" boundaryCondition="false" sboTerm="SBO:0000299"><notes><body xmlns="http://www.w3.org/1999/xhtml"><p>FORMULA: C29H51NO4</p></body></notes></species>
<species metaid="metaid_M_10,13,16-docosatrienoylcarnitine[r]" id="M_10,13,16-docosatrienoylcarnitine[r]" name="10,13,16-docosatrienoylcarnitine" compartment="C_r" boundaryCondition="false" sboTerm="SBO:0000299"><notes><body xmlns="http://www.w3.org/1999/xhtml"><p>FORMULA: C29H51NO4</p></body></notes></species>
<species metaid="metaid_M_10,13,16-docosatriynoic_acid[c]" id="M_10,13,16-docosatriynoic_acid[c]" name="10,13,16-docosatriynoic acid" compartment="C_c" boundaryCondition="false" sboTerm="SBO:0000299"><notes><body xmlns="http://www.w3.org/1999/xhtml"><p>FORMULA: C22H38O2</p></body></notes><annotation><rdf:RDF xmlns:rdf="http://www.w3.org/1999/02/22_rdf_syntax_ns#" xmlns:dc="http://purl.org/dc/elements/1.1/" xmlns:dcterms="http://purl.org/dc/terms/" xmlns:vCard="http://www.w3.org/2001/vcard_rdf/3.0#" xmlns:bqbiol="http://biomodels.net/biology_qualifiers/" xmlns:bqmodel="http://biomodels.net/model_qualifiers/"><rdf:Description rdf:about="#metaid_M_10,13,16-docosatriynoic_acid[c]"><bqbiol:is><rdf:Bag><rdf:li rdf:resource="urn:miriam:lipidmaps:LMFA01030685"/></rdf:Bag></bqbiol:is></rdf:Description></rdf:RDF></annotation></species>
<species metaid="metaid_M_10,13,16-docosatriynoic_acid[l]" id="M_10,13,16-docosatriynoic_acid[l]" name="10,13,16-docosatriynoic acid" compartment="C_l" boundaryCondition="false" sboTerm="SBO:0000299"><notes><body xmlns="http://www.w3.org/1999/xhtml"><p>FORMULA: C22H38O2</p></body></notes><annotation><rdf:RDF xmlns:rdf="http://www.w3.org/1999/02/22_rdf_syntax_ns#" xmlns:dc="http://purl.org/dc/elements/1.1/" xmlns:dcterms="http://purl.org/dc/terms/" xmlns:vCard="http://www.w3.org/2001/vcard_rdf/3.0#" xmlns:bqbiol="http://biomodels.net/biology_qualifiers/" xmlns:bqmodel="http://biomodels.net/model_qualifiers/"><rdf:Description rdf:about="#metaid_M_10,13,16-docosatriynoic_acid[l]"><bqbiol:is><rdf:Bag><rdf:li rdf:resource="urn:miriam:lipidmaps:LMFA01030685"/></rdf:Bag></bqbiol:is></rdf:Description></rdf:RDF></annotation></species>
<species metaid="metaid_M_10,13,16-docosatriynoic_acid[r]" id="M_10,13,16-docosatriynoic_acid[r]" name="10,13,16-docosatriynoic acid" compartment="C_r" boundaryCondition="false" sboTerm="SBO:0000299"><notes><body xmlns="http://www.w3.org/1999/xhtml"><p>FORMULA: C22H38O2</p></body></notes><annotation><rdf:RDF xmlns:rdf="http://www.w3.org/1999/02/22_rdf_syntax_ns#" xmlns:dc="http://purl.org/dc/elements/1.1/" xmlns:dcterms="http://purl.org/dc/terms/" xmlns:vCard="http://www.w3.org/2001/vcard_rdf/3.0#" xmlns:bqbiol="http://biomodels.net/biology_qualifiers/" xmlns:bqmodel="http://biomodels.net/model_qualifiers/"><rdf:Description rdf:about="#metaid_M_10,13,16-docosatriynoic_acid[r]"><bqbiol:is><rdf:Bag><rdf:li rdf:resource="urn:miriam:lipidmaps:LMFA01030685"/></rdf:Bag></bqbiol:is></rdf:Description></rdf:RDF></annotation></species>
<species metaid="metaid_M_10,13,16-docosatriynoic_acid[s]" id="M_10,13,16-docosatriynoic_acid[s]" name="10,13,16-docosatriynoic acid" compartment="C_s" boundaryCondition="false" sboTerm="SBO:0000299"><notes><body xmlns="http://www.w3.org/1999/xhtml"><p>FORMULA: C22H38O2</p></body></notes><annotation><rdf:RDF xmlns:rdf="http://www.w3.org/1999/02/22_rdf_syntax_ns#" xmlns:dc="http://purl.org/dc/elements/1.1/" xmlns:dcterms="http://purl.org/dc/terms/" xmlns:vCard="http://www.w3.org/2001/vcard_rdf/3.0#" xmlns:bqbiol="http://biomodels.net/biology_qualifiers/" xmlns:bqmodel="http://biomodels.net/model_qualifiers/"><rdf:Description rdf:about="#metaid_M_10,13,16-docosatriynoic_acid[s]"><bqbiol:is><rdf:Bag><rdf:li rdf:resource="urn:miriam:lipidmaps:LMFA01030685"/></rdf:Bag></bqbiol:is></rdf:Description></rdf:RDF></annotation></species>
<species metaid="metaid_M_10-HETE[c]" id="M_10-HETE[c]" name="10-HETE" compartment="C_c" boundaryCondition="false" sboTerm="SBO:0000299"><notes><body xmlns="http://www.w3.org/1999/xhtml"><p>FORMULA: C20H32O3</p></body></notes></species>
<species metaid="metaid_M_10-HETE[r]" id="M_10-HETE[r]" name="10-HETE" compartment="C_r" boundaryCondition="false" sboTerm="SBO:0000299"><notes><body xmlns="http://www.w3.org/1999/xhtml"><p>FORMULA: C20H32O3</p></body></notes></species>
<species metaid="metaid_M_10-formyl-THF[c]" id="M_10-formyl-THF[c]" name="10-formyl-THF" compartment="C_c" boundaryCondition="false" sboTerm="SBO:0000299"><notes><body xmlns="http://www.w3.org/1999/xhtml"><p>FORMULA: C20H23N7O7</p></body></notes><annotation><rdf:RDF xmlns:rdf="http://www.w3.org/1999/02/22_rdf_syntax_ns#" xmlns:dc="http://purl.org/dc/elements/1.1/" xmlns:dcterms="http://purl.org/dc/terms/" xmlns:vCard="http://www.w3.org/2001/vcard_rdf/3.0#" xmlns:bqbiol="http://biomodels.net/biology_qualifiers/" xmlns:bqmodel="http://biomodels.net/model_qualifiers/"><rdf:Description rdf:about="#metaid_M_10-formyl-THF[c]"><bqbiol:is><rdf:Bag><rdf:li rdf:resource="urn:miriam:obo.chebi:CHEBI:15637"/></rdf:Bag></bqbiol:is></rdf:Description></rdf:RDF></annotation></species>
<species metaid="metaid_M_10-formyl-THF[m]" id="M_10-formyl-THF[m]" name="10-formyl-THF" compartment="C_m" boundaryCondition="false" sboTerm="SBO:0000299"><notes><body xmlns="http://www.w3.org/1999/xhtml"><p>FORMULA: C20H23N7O7</p></body></notes><annotation><rdf:RDF xmlns:rdf="http://www.w3.org/1999/02/22_rdf_syntax_ns#" xmlns:dc="http://purl.org/dc/elements/1.1/" xmlns:dcterms="http://purl.org/dc/terms/" xmlns:vCard="http://www.w3.org/2001/vcard_rdf/3.0#" xmlns:bqbiol="http://biomodels.net/biology_qualifiers/" xmlns:bqmodel="http://biomodels.net/model_qualifiers/"><rdf:Description rdf:about="#metaid_M_10-formyl-THF[m]"><bqbiol:is><rdf:Bag><rdf:li rdf:resource="urn:miriam:obo.chebi:CHEBI:15637"/></rdf:Bag></bqbiol:is></rdf:Description></rdf:RDF></annotation></species>
<species metaid="metaid_M_10-hydroperoxy-H4-neuroprostane[c]" id="M_10-hydroperoxy-H4-neuroprostane[c]" name="10-hydroperoxy-H4-neuroprostane" compartment="C_c" boundaryCondition="false" sboTerm="SBO:0000299"><notes><body xmlns="http://www.w3.org/1999/xhtml"><p>FORMULA: C22H32O6</p></body></notes></species>
<species metaid="metaid_M_10-hydroxy-D4-neuroprostane[c]" id="M_10-hydroxy-D4-neuroprostane[c]" name="10-hydroxy-D4-neuroprostane" compartment="C_c" boundaryCondition="false" sboTerm="SBO:0000299"><notes><body xmlns="http://www.w3.org/1999/xhtml"><p>FORMULA: C22H32O5</p></body></notes></species>
<species metaid="metaid_M_10-hydroxy-E4-neuroprostane[c]" id="M_10-hydroxy-E4-neuroprostane[c]" name="10-hydroxy-E4-neuroprostane" compartment="C_c" boundaryCondition="false" sboTerm="SBO:0000299"><notes><body xmlns="http://www.w3.org/1999/xhtml"><p>FORMULA: C22H32O5</p></body></notes></species>
<species metaid="metaid_M_10-hydroxy-octadec-(12Z)-enoate-9-beta-D-glucuronide[c]" id="M_10-hydroxy-octadec-(12Z)-enoate-9-beta-D-glucuronide[c]" name="10-hydroxy-octadec-(12Z)-enoate-9-beta-D-glucuronide" compartment="C_c" boundaryCondition="false" sboTerm="SBO:0000299"><notes><body xmlns="http://www.w3.org/1999/xhtml"><p>FORMULA: C24H42O10</p></body></notes></species>
<species metaid="metaid_M_10-hydroxy-octadec-(12Z)-enoate-9-beta-D-glucuronide[r]" id="M_10-hydroxy-octadec-(12Z)-enoate-9-beta-D-glucuronide[r]" name="10-hydroxy-octadec-(12Z)-enoate-9-beta-D-glucuronide" compartment="C_r" boundaryCondition="false" sboTerm="SBO:0000299"><notes><body xmlns="http://www.w3.org/1999/xhtml"><p>FORMULA: C24H42O10</p></body></notes></species>
<species metaid="metaid_M_10-peroxy-docosahexaenoate[c]" id="M_10-peroxy-docosahexaenoate[c]" name="10-peroxy-docosahexaenoate" compartment="C_c" boundaryCondition="false" sboTerm="SBO:0000299"><notes><body xmlns="http://www.w3.org/1999/xhtml"><p>FORMULA: C22H31O4</p></body></notes></species>
<species metaid="metaid_M_11,12,15-THETA[c]" id="M_11,12,15-THETA[c]" name="11,12,15-THETA" compartment="C_c" boundaryCondition="false" sboTerm="SBO:0000299"><notes><body xmlns="http://www.w3.org/1999/xhtml"><p>FORMULA: C20H34O5</p></body></notes><annotation><rdf:RDF xmlns:rdf="http://www.w3.org/1999/02/22_rdf_syntax_ns#" xmlns:dc="http://purl.org/dc/elements/1.1/" xmlns:dcterms="http://purl.org/dc/terms/" xmlns:vCard="http://www.w3.org/2001/vcard_rdf/3.0#" xmlns:bqbiol="http://biomodels.net/biology_qualifiers/" xmlns:bqmodel="http://biomodels.net/model_qualifiers/"><rdf:Description rdf:about="#metaid_M_11,12,15-THETA[c]"><bqbiol:is><rdf:Bag><rdf:li rdf:resource="urn:miriam:lipidmaps:LMFA03050017"/></rdf:Bag></bqbiol:is></rdf:Description></rdf:RDF></annotation></species>
<species metaid="metaid_M_11,12-DHET[c]" id="M_11,12-DHET[c]" name="11,12-DHET" compartment="C_c" boundaryCondition="false" sboTerm="SBO:0000299"><notes><body xmlns="http://www.w3.org/1999/xhtml"><p>FORMULA: C20H34O4</p></body></notes><annotation><rdf:RDF xmlns:rdf="http://www.w3.org/1999/02/22_rdf_syntax_ns#" xmlns:dc="http://purl.org/dc/elements/1.1/" xmlns:dcterms="http://purl.org/dc/terms/" xmlns:vCard="http://www.w3.org/2001/vcard_rdf/3.0#" xmlns:bqbiol="http://biomodels.net/biology_qualifiers/" xmlns:bqmodel="http://biomodels.net/model_qualifiers/"><rdf:Description rdf:about="#metaid_M_11,12-DHET[c]"><bqbiol:is><rdf:Bag><rdf:li rdf:resource="urn:miriam:lipidmaps:LMFA03050008"/></rdf:Bag></bqbiol:is></rdf:Description></rdf:RDF></annotation></species>
<species metaid="metaid_M_11,12-EET[c]" id="M_11,12-EET[c]" name="11,12-EET" compartment="C_c" boundaryCondition="false" sboTerm="SBO:0000299"><notes><body xmlns="http://www.w3.org/1999/xhtml"><p>FORMULA: C20H32O3</p></body></notes><annotation><rdf:RDF xmlns:rdf="http://www.w3.org/1999/02/22_rdf_syntax_ns#" xmlns:dc="http://purl.org/dc/elements/1.1/" xmlns:dcterms="http://purl.org/dc/terms/" xmlns:vCard="http://www.w3.org/2001/vcard_rdf/3.0#" xmlns:bqbiol="http://biomodels.net/biology_qualifiers/" xmlns:bqmodel="http://biomodels.net/model_qualifiers/"><rdf:Description rdf:about="#metaid_M_11,12-EET[c]"><bqbiol:is><rdf:Bag><rdf:li rdf:resource="urn:miriam:kegg.compound:C14770"/></rdf:Bag></bqbiol:is></rdf:Description></rdf:RDF></annotation></species>
<species metaid="metaid_M_11,12-EET[r]" id="M_11,12-EET[r]" name="11,12-EET" compartment="C_r" boundaryCondition="false" sboTerm="SBO:0000299"><notes><body xmlns="http://www.w3.org/1999/xhtml"><p>FORMULA: C20H32O3</p></body></notes><annotation><rdf:RDF xmlns:rdf="http://www.w3.org/1999/02/22_rdf_syntax_ns#" xmlns:dc="http://purl.org/dc/elements/1.1/" xmlns:dcterms="http://purl.org/dc/terms/" xmlns:vCard="http://www.w3.org/2001/vcard_rdf/3.0#" xmlns:bqbiol="http://biomodels.net/biology_qualifiers/" xmlns:bqmodel="http://biomodels.net/model_qualifiers/"><rdf:Description rdf:about="#metaid_M_11,12-EET[r]"><bqbiol:is><rdf:Bag><rdf:li rdf:resource="urn:miriam:kegg.compound:C14770"/></rdf:Bag></bqbiol:is></rdf:Description></rdf:RDF></annotation></species>
<species metaid="metaid_M_11,12-dihydroxy-(5E,7E,9E,14Z)-eicosatetraenoate[c]" id="M_11,12-dihydroxy-(5E,7E,9E,14Z)-eicosatetraenoate[c]" name="11,12-dihydroxy-(5E,7E,9E,14Z)-eicosatetraenoate" compartment="C_c" boundaryCondition="false" sboTerm="SBO:0000299"><notes><body xmlns="http://www.w3.org/1999/xhtml"><p>FORMULA: C20H32O4</p></body></notes></species>
<species metaid="metaid_M_11,14,15-theta[c]" id="M_11,14,15-theta[c]" name="11,14,15-theta" compartment="C_c" boundaryCondition="false" sboTerm="SBO:0000299"><notes><body xmlns="http://www.w3.org/1999/xhtml"><p>FORMULA: C20H34O5</p></body></notes><annotation><rdf:RDF xmlns:rdf="http://www.w3.org/1999/02/22_rdf_syntax_ns#" xmlns:dc="http://purl.org/dc/elements/1.1/" xmlns:dcterms="http://purl.org/dc/terms/" xmlns:vCard="http://www.w3.org/2001/vcard_rdf/3.0#" xmlns:bqbiol="http://biomodels.net/biology_qualifiers/" xmlns:bqmodel="http://biomodels.net/model_qualifiers/"><rdf:Description rdf:about="#metaid_M_11,14,15-theta[c]"><bqbiol:is><rdf:Bag><rdf:li rdf:resource="urn:miriam:lipidmaps:LMFA03050018"/></rdf:Bag></bqbiol:is></rdf:Description></rdf:RDF></annotation></species>
<species metaid="metaid_M_11,15-cyclo-12,14-cycloperoxy-8-hydroperoxy-(5Z,9E)-eicosadienoate[c]" id="M_11,15-cyclo-12,14-cycloperoxy-8-hydroperoxy-(5Z,9E)-eicosadienoate[c]" name="11,15-cyclo-12,14-cycloperoxy-8-hydroperoxy-(5Z,9E)-eicosadienoate" compartment="C_c" boundaryCondition="false" sboTerm="SBO:0000299"><notes><body xmlns="http://www.w3.org/1999/xhtml"><p>FORMULA: C20H32O6</p></body></notes></species>
<species metaid="metaid_M_11,15-cyclo-8,12,14-trihydroxy-(5Z,9E)-eicosadienoic_acid[c]" id="M_11,15-cyclo-8,12,14-trihydroxy-(5Z,9E)-eicosadienoic_acid[c]" name="11,15-cyclo-8,12,14-trihydroxy-(5Z,9E)-eicosadienoic acid" compartment="C_c" boundaryCondition="false" sboTerm="SBO:0000299"><notes><body xmlns="http://www.w3.org/1999/xhtml"><p>FORMULA: C20H34O5</p></body></notes></species>
<species metaid="metaid_M_11-HETE[c]" id="M_11-HETE[c]" name="11-HETE" compartment="C_c" boundaryCondition="false" sboTerm="SBO:0000299"><notes><body xmlns="http://www.w3.org/1999/xhtml"><p>FORMULA: C20H32O3</p></body></notes><annotation><rdf:RDF xmlns:rdf="http://www.w3.org/1999/02/22_rdf_syntax_ns#" xmlns:dc="http://purl.org/dc/elements/1.1/" xmlns:dcterms="http://purl.org/dc/terms/" xmlns:vCard="http://www.w3.org/2001/vcard_rdf/3.0#" xmlns:bqbiol="http://biomodels.net/biology_qualifiers/" xmlns:bqmodel="http://biomodels.net/model_qualifiers/"><rdf:Description rdf:about="#metaid_M_11-HETE[c]"><bqbiol:is><rdf:Bag><rdf:li rdf:resource="urn:miriam:lipidmaps:LMFA03060085"/></rdf:Bag></bqbiol:is></rdf:Description></rdf:RDF></annotation></species>
<species metaid="metaid_M_11-HpODE[c]" id="M_11-HpODE[c]" name="11-HpODE" compartment="C_c" boundaryCondition="false" sboTerm="SBO:0000299"><notes><body xmlns="http://www.w3.org/1999/xhtml"><p>FORMULA: C18H32O4</p></body></notes></species>
<species metaid="metaid_M_11-carboxy-alpha-chromanol[m]" id="M_11-carboxy-alpha-chromanol[m]" name="11-carboxy-alpha-chromanol" compartment="C_m" boundaryCondition="false" sboTerm="SBO:0000299"><notes><body xmlns="http://www.w3.org/1999/xhtml"><p>FORMULA: C26H42O4</p></body></notes></species>
<species metaid="metaid_M_11-carboxy-alpha-tocotrienol[m]" id="M_11-carboxy-alpha-tocotrienol[m]" name="11-carboxy-alpha-tocotrienol" compartment="C_m" boundaryCondition="false" sboTerm="SBO:0000299"><notes><body xmlns="http://www.w3.org/1999/xhtml"><p>FORMULA: C26H38O4</p></body></notes></species>
<species metaid="metaid_M_11-carboxy-gamma-chromanol[m]" id="M_11-carboxy-gamma-chromanol[m]" name="11-carboxy-gamma-chromanol" compartment="C_m" boundaryCondition="false" sboTerm="SBO:0000299"><notes><body xmlns="http://www.w3.org/1999/xhtml"><p>FORMULA: C25H40O4</p></body></notes></species>
<species metaid="metaid_M_11-carboxy-gamma-tocotrienol[m]" id="M_11-carboxy-gamma-tocotrienol[m]" name="11-carboxy-gamma-tocotrienol" compartment="C_m" boundaryCondition="false" sboTerm="SBO:0000299"><notes><body xmlns="http://www.w3.org/1999/xhtml"><p>FORMULA: C25H36O4</p></body></notes></species>
<species metaid="metaid_M_11-cis-retinal[c]" id="M_11-cis-retinal[c]" name="11-cis-retinal" compartment="C_c" boundaryCondition="false" sboTerm="SBO:0000299"><notes><body xmlns="http://www.w3.org/1999/xhtml"><p>FORMULA: C20H28O</p></body></notes><annotation><rdf:RDF xmlns:rdf="http://www.w3.org/1999/02/22_rdf_syntax_ns#" xmlns:dc="http://purl.org/dc/elements/1.1/" xmlns:dcterms="http://purl.org/dc/terms/" xmlns:vCard="http://www.w3.org/2001/vcard_rdf/3.0#" xmlns:bqbiol="http://biomodels.net/biology_qualifiers/" xmlns:bqmodel="http://biomodels.net/model_qualifiers/"><rdf:Description rdf:about="#metaid_M_11-cis-retinal[c]"><bqbiol:is><rdf:Bag><rdf:li rdf:resource="urn:miriam:obo.chebi:CHEBI:16066"/></rdf:Bag></bqbiol:is></rdf:Description></rdf:RDF></annotation></species>
<species metaid="metaid_M_11-cis-retinol[c]" id="M_11-cis-retinol[c]" name="11-cis-retinol" compartment="C_c" boundaryCondition="false" sboTerm="SBO:0000299"><notes><body xmlns="http://www.w3.org/1999/xhtml"><p>FORMULA: C20H30O</p></body></notes><annotation><rdf:RDF xmlns:rdf="http://www.w3.org/1999/02/22_rdf_syntax_ns#" xmlns:dc="http://purl.org/dc/elements/1.1/" xmlns:dcterms="http://purl.org/dc/terms/" xmlns:vCard="http://www.w3.org/2001/vcard_rdf/3.0#" xmlns:bqbiol="http://biomodels.net/biology_qualifiers/" xmlns:bqmodel="http://biomodels.net/model_qualifiers/"><rdf:Description rdf:about="#metaid_M_11-cis-retinol[c]"><bqbiol:is><rdf:Bag><rdf:li rdf:resource="urn:miriam:kegg.compound:C00899"/></rdf:Bag></bqbiol:is></rdf:Description></rdf:RDF></annotation></species>
<species metaid="metaid_M_11-cis-retinyl-palmitate[c]" id="M_11-cis-retinyl-palmitate[c]" name="11-cis-retinyl-palmitate" compartment="C_c" boundaryCondition="false" sboTerm="SBO:0000299"><notes><body xmlns="http://www.w3.org/1999/xhtml"><p>FORMULA: C36H60O2</p></body></notes><annotation><rdf:RDF xmlns:rdf="http://www.w3.org/1999/02/22_rdf_syntax_ns#" xmlns:dc="http://purl.org/dc/elements/1.1/" xmlns:dcterms="http://purl.org/dc/terms/" xmlns:vCard="http://www.w3.org/2001/vcard_rdf/3.0#" xmlns:bqbiol="http://biomodels.net/biology_qualifiers/" xmlns:bqmodel="http://biomodels.net/model_qualifiers/"><rdf:Description rdf:about="#metaid_M_11-cis-retinyl-palmitate[c]"><bqbiol:is><rdf:Bag><rdf:li rdf:resource="urn:miriam:kegg.compound:C03455"/></rdf:Bag></bqbiol:is></rdf:Description></rdf:RDF></annotation></species>
<species metaid="metaid_M_11-hydroperoxy-H4-neuroprostane[c]" id="M_11-hydroperoxy-H4-neuroprostane[c]" name="11-hydroperoxy-H4-neuroprostane" compartment="C_c" boundaryCondition="false" sboTerm="SBO:0000299"><notes><body xmlns="http://www.w3.org/1999/xhtml"><p>FORMULA: C22H32O6</p></body></notes></species>
<species metaid="metaid_M_11-hydroxy-D4-neuroprostane[c]" id="M_11-hydroxy-D4-neuroprostane[c]" name="11-hydroxy-D4-neuroprostane" compartment="C_c" boundaryCondition="false" sboTerm="SBO:0000299"><notes><body xmlns="http://www.w3.org/1999/xhtml"><p>FORMULA: C22H32O5</p></body></notes></species>
<species metaid="metaid_M_11-hydroxy-E4-neuroprostane[c]" id="M_11-hydroxy-E4-neuroprostane[c]" name="11-hydroxy-E4-neuroprostane" compartment="C_c" boundaryCondition="false" sboTerm="SBO:0000299"><notes><body xmlns="http://www.w3.org/1999/xhtml"><p>FORMULA: C22H32O5</p></body></notes></species>
<species metaid="metaid_M_11-peroxy-(5Z,8Z,12E,14Z)-eicosatetraenoate[c]" id="M_11-peroxy-(5Z,8Z,12E,14Z)-eicosatetraenoate[c]" name="11-peroxy-(5Z,8Z,12E,14Z)-eicosatetraenoate" compartment="C_c" boundaryCondition="false" sboTerm="SBO:0000299"><notes><body xmlns="http://www.w3.org/1999/xhtml"><p>FORMULA: C20H31O4</p></body></notes></species>
<species metaid="metaid_M_11-peroxy-docosahexaenoate[c]" id="M_11-peroxy-docosahexaenoate[c]" name="11-peroxy-docosahexaenoate" compartment="C_c" boundaryCondition="false" sboTerm="SBO:0000299"><notes><body xmlns="http://www.w3.org/1999/xhtml"><p>FORMULA: C22H31O4</p></body></notes></species>
<species metaid="metaid_M_11-trans-LTE4[c]" id="M_11-trans-LTE4[c]" name="11-trans-LTE4" compartment="C_c" boundaryCondition="false" sboTerm="SBO:0000299"><notes><body xmlns="http://www.w3.org/1999/xhtml"><p>FORMULA: C23H37NO5S</p></body></notes></species>
<species metaid="metaid_M_11h-14,15-EETA[c]" id="M_11h-14,15-EETA[c]" name="11h-14,15-EETA" compartment="C_c" boundaryCondition="false" sboTerm="SBO:0000299"><notes><body xmlns="http://www.w3.org/1999/xhtml"><p>FORMULA: C20H32O4</p></body></notes><annotation><rdf:RDF xmlns:rdf="http://www.w3.org/1999/02/22_rdf_syntax_ns#" xmlns:dc="http://purl.org/dc/elements/1.1/" xmlns:dcterms="http://purl.org/dc/terms/" xmlns:vCard="http://www.w3.org/2001/vcard_rdf/3.0#" xmlns:bqbiol="http://biomodels.net/biology_qualifiers/" xmlns:bqmodel="http://biomodels.net/model_qualifiers/"><rdf:Description rdf:about="#metaid_M_11h-14,15-EETA[c]"><bqbiol:is><rdf:Bag><rdf:li rdf:resource="urn:miriam:lipidmaps:LMFA03080008"/></rdf:Bag></bqbiol:is></rdf:Description></rdf:RDF></annotation></species>
<species metaid="metaid_M_12(13)-EpOME[c]" id="M_12(13)-EpOME[c]" name="12(13)-EpOME" compartment="C_c" boundaryCondition="false" sboTerm="SBO:0000299"><notes><body xmlns="http://www.w3.org/1999/xhtml"><p>FORMULA: C18H32O3</p></body></notes><annotation><rdf:RDF xmlns:rdf="http://www.w3.org/1999/02/22_rdf_syntax_ns#" xmlns:dc="http://purl.org/dc/elements/1.1/" xmlns:dcterms="http://purl.org/dc/terms/" xmlns:vCard="http://www.w3.org/2001/vcard_rdf/3.0#" xmlns:bqbiol="http://biomodels.net/biology_qualifiers/" xmlns:bqmodel="http://biomodels.net/model_qualifiers/"><rdf:Description rdf:about="#metaid_M_12(13)-EpOME[c]"><bqbiol:is><rdf:Bag><rdf:li rdf:resource="urn:miriam:kegg.compound:C14826"/></rdf:Bag></bqbiol:is></rdf:Description></rdf:RDF></annotation></species>
<species metaid="metaid_M_12(13)-EpOME[r]" id="M_12(13)-EpOME[r]" name="12(13)-EpOME" compartment="C_r" boundaryCondition="false" sboTerm="SBO:0000299"><notes><body xmlns="http://www.w3.org/1999/xhtml"><p>FORMULA: C18H32O3</p></body></notes><annotation><rdf:RDF xmlns:rdf="http://www.w3.org/1999/02/22_rdf_syntax_ns#" xmlns:dc="http://purl.org/dc/elements/1.1/" xmlns:dcterms="http://purl.org/dc/terms/" xmlns:vCard="http://www.w3.org/2001/vcard_rdf/3.0#" xmlns:bqbiol="http://biomodels.net/biology_qualifiers/" xmlns:bqmodel="http://biomodels.net/model_qualifiers/"><rdf:Description rdf:about="#metaid_M_12(13)-EpOME[r]"><bqbiol:is><rdf:Bag><rdf:li rdf:resource="urn:miriam:kegg.compound:C14826"/></rdf:Bag></bqbiol:is></rdf:Description></rdf:RDF></annotation></species>
<species metaid="metaid_M_12(S)-HETE[c]" id="M_12(S)-HETE[c]" name="12(S)-HETE" compartment="C_c" boundaryCondition="false" sboTerm="SBO:0000299"><notes><body xmlns="http://www.w3.org/1999/xhtml"><p>FORMULA: C20H32O3</p></body></notes><annotation><rdf:RDF xmlns:rdf="http://www.w3.org/1999/02/22_rdf_syntax_ns#" xmlns:dc="http://purl.org/dc/elements/1.1/" xmlns:dcterms="http://purl.org/dc/terms/" xmlns:vCard="http://www.w3.org/2001/vcard_rdf/3.0#" xmlns:bqbiol="http://biomodels.net/biology_qualifiers/" xmlns:bqmodel="http://biomodels.net/model_qualifiers/"><rdf:Description rdf:about="#metaid_M_12(S)-HETE[c]"><bqbiol:is><rdf:Bag><rdf:li rdf:resource="urn:miriam:lipidmaps:LMFA03060064"/></rdf:Bag></bqbiol:is></rdf:Description></rdf:RDF></annotation></species>
<species metaid="metaid_M_12(S)-HETE[r]" id="M_12(S)-HETE[r]" name="12(S)-HETE" compartment="C_r" boundaryCondition="false" sboTerm="SBO:0000299"><notes><body xmlns="http://www.w3.org/1999/xhtml"><p>FORMULA: C20H32O3</p></body></notes><annotation><rdf:RDF xmlns:rdf="http://www.w3.org/1999/02/22_rdf_syntax_ns#" xmlns:dc="http://purl.org/dc/elements/1.1/" xmlns:dcterms="http://purl.org/dc/terms/" xmlns:vCard="http://www.w3.org/2001/vcard_rdf/3.0#" xmlns:bqbiol="http://biomodels.net/biology_qualifiers/" xmlns:bqmodel="http://biomodels.net/model_qualifiers/"><rdf:Description rdf:about="#metaid_M_12(S)-HETE[r]"><bqbiol:is><rdf:Bag><rdf:li rdf:resource="urn:miriam:lipidmaps:LMFA03060064"/></rdf:Bag></bqbiol:is></rdf:Description></rdf:RDF></annotation></species>
<species metaid="metaid_M_12(S)-HHT[c]" id="M_12(S)-HHT[c]" name="12(S)-HHT" compartment="C_c" boundaryCondition="false" sboTerm="SBO:0000299"><notes><body xmlns="http://www.w3.org/1999/xhtml"><p>FORMULA: C17H28O3</p></body></notes></species>
<species metaid="metaid_M_12(S)-HPETE[c]" id="M_12(S)-HPETE[c]" name="12(S)-HPETE" compartment="C_c" boundaryCondition="false" sboTerm="SBO:0000299"><notes><body xmlns="http://www.w3.org/1999/xhtml"><p>FORMULA: C20H32O4</p></body></notes><annotation><rdf:RDF xmlns:rdf="http://www.w3.org/1999/02/22_rdf_syntax_ns#" xmlns:dc="http://purl.org/dc/elements/1.1/" xmlns:dcterms="http://purl.org/dc/terms/" xmlns:vCard="http://www.w3.org/2001/vcard_rdf/3.0#" xmlns:bqbiol="http://biomodels.net/biology_qualifiers/" xmlns:bqmodel="http://biomodels.net/model_qualifiers/"><rdf:Description rdf:about="#metaid_M_12(S)-HPETE[c]"><bqbiol:is><rdf:Bag><rdf:li rdf:resource="urn:miriam:obo.chebi:CHEBI:15626"/></rdf:Bag></bqbiol:is></rdf:Description></rdf:RDF></annotation></species>
<species metaid="metaid_M_12(S)-HPETE[p]" id="M_12(S)-HPETE[p]" name="12(S)-HPETE" compartment="C_p" boundaryCondition="false" sboTerm="SBO:0000299"><notes><body xmlns="http://www.w3.org/1999/xhtml"><p>FORMULA: C20H32O4</p></body></notes><annotation><rdf:RDF xmlns:rdf="http://www.w3.org/1999/02/22_rdf_syntax_ns#" xmlns:dc="http://purl.org/dc/elements/1.1/" xmlns:dcterms="http://purl.org/dc/terms/" xmlns:vCard="http://www.w3.org/2001/vcard_rdf/3.0#" xmlns:bqbiol="http://biomodels.net/biology_qualifiers/" xmlns:bqmodel="http://biomodels.net/model_qualifiers/"><rdf:Description rdf:about="#metaid_M_12(S)-HPETE[p]"><bqbiol:is><rdf:Bag><rdf:li rdf:resource="urn:miriam:obo.chebi:CHEBI:15626"/></rdf:Bag></bqbiol:is></rdf:Description></rdf:RDF></annotation></species>
<species metaid="metaid_M_12(S)-HPETE[r]" id="M_12(S)-HPETE[r]" name="12(S)-HPETE" compartment="C_r" boundaryCondition="false" sboTerm="SBO:0000299"><notes><body xmlns="http://www.w3.org/1999/xhtml"><p>FORMULA: C20H32O4</p></body></notes><annotation><rdf:RDF xmlns:rdf="http://www.w3.org/1999/02/22_rdf_syntax_ns#" xmlns:dc="http://purl.org/dc/elements/1.1/" xmlns:dcterms="http://purl.org/dc/terms/" xmlns:vCard="http://www.w3.org/2001/vcard_rdf/3.0#" xmlns:bqbiol="http://biomodels.net/biology_qualifiers/" xmlns:bqmodel="http://biomodels.net/model_qualifiers/"><rdf:Description rdf:about="#metaid_M_12(S)-HPETE[r]"><bqbiol:is><rdf:Bag><rdf:li rdf:resource="urn:miriam:obo.chebi:CHEBI:15626"/></rdf:Bag></bqbiol:is></rdf:Description></rdf:RDF></annotation></species>
<species metaid="metaid_M_12(S)-HPETE[s]" id="M_12(S)-HPETE[s]" name="12(S)-HPETE" compartment="C_s" boundaryCondition="false" sboTerm="SBO:0000299"><notes><body xmlns="http://www.w3.org/1999/xhtml"><p>FORMULA: C20H32O4</p></body></notes><annotation><rdf:RDF xmlns:rdf="http://www.w3.org/1999/02/22_rdf_syntax_ns#" xmlns:dc="http://purl.org/dc/elements/1.1/" xmlns:dcterms="http://purl.org/dc/terms/" xmlns:vCard="http://www.w3.org/2001/vcard_rdf/3.0#" xmlns:bqbiol="http://biomodels.net/biology_qualifiers/" xmlns:bqmodel="http://biomodels.net/model_qualifiers/"><rdf:Description rdf:about="#metaid_M_12(S)-HPETE[s]"><bqbiol:is><rdf:Bag><rdf:li rdf:resource="urn:miriam:obo.chebi:CHEBI:15626"/></rdf:Bag></bqbiol:is></rdf:Description></rdf:RDF></annotation></species>
<species metaid="metaid_M_12,13-epoxy-(6Z,9Z)-octadecadienoic_acid[c]" id="M_12,13-epoxy-(6Z,9Z)-octadecadienoic_acid[c]" name="12,13-epoxy-(6Z,9Z)-octadecadienoic acid" compartment="C_c" boundaryCondition="false" sboTerm="SBO:0000299"><notes><body xmlns="http://www.w3.org/1999/xhtml"><p>FORMULA: C18H30O3</p></body></notes><annotation><rdf:RDF xmlns:rdf="http://www.w3.org/1999/02/22_rdf_syntax_ns#" xmlns:dc="http://purl.org/dc/elements/1.1/" xmlns:dcterms="http://purl.org/dc/terms/" xmlns:vCard="http://www.w3.org/2001/vcard_rdf/3.0#" xmlns:bqbiol="http://biomodels.net/biology_qualifiers/" xmlns:bqmodel="http://biomodels.net/model_qualifiers/"><rdf:Description rdf:about="#metaid_M_12,13-epoxy-(6Z,9Z)-octadecadienoic_acid[c]"><bqbiol:is><rdf:Bag><rdf:li rdf:resource="urn:miriam:lipidmaps:LMFA02000044"/></rdf:Bag></bqbiol:is></rdf:Description></rdf:RDF></annotation></species>
<species metaid="metaid_M_12,13-epoxy-9-alkoxy-(10E)-octadecenoate[c]" id="M_12,13-epoxy-9-alkoxy-(10E)-octadecenoate[c]" name="12,13-epoxy-9-alkoxy-(10E)-octadecenoate" compartment="C_c" boundaryCondition="false" sboTerm="SBO:0000299"><notes><body xmlns="http://www.w3.org/1999/xhtml"><p>FORMULA: C18H31O4</p></body></notes></species>
<species metaid="metaid_M_12,13-epoxy-9-hydroperoxy-(10E)-octadecenoate[c]" id="M_12,13-epoxy-9-hydroperoxy-(10E)-octadecenoate[c]" name="12,13-epoxy-9-hydroperoxy-(10E)-octadecenoate" compartment="C_c" boundaryCondition="false" sboTerm="SBO:0000299"><notes><body xmlns="http://www.w3.org/1999/xhtml"><p>FORMULA: C18H32O5</p></body></notes></species>
<species metaid="metaid_M_12,13-epoxylinoleic_acid-radical[c]" id="M_12,13-epoxylinoleic_acid-radical[c]" name="12,13-epoxylinoleic acid-radical" compartment="C_c" boundaryCondition="false" sboTerm="SBO:0000299"><notes><body xmlns="http://www.w3.org/1999/xhtml"><p>FORMULA: C18H31O3</p></body></notes></species>
<species metaid="metaid_M_12,13-hydroxyoctadec-9(z)-enoate[c]" id="M_12,13-hydroxyoctadec-9(z)-enoate[c]" name="12,13-hydroxyoctadec-9(z)-enoate" compartment="C_c" boundaryCondition="false" sboTerm="SBO:0000299"><notes><body xmlns="http://www.w3.org/1999/xhtml"><p>FORMULA: C18H34O4</p></body></notes></species>
<species metaid="metaid_M_12,13-hydroxyoctadec-9(z)-enoate[r]" id="M_12,13-hydroxyoctadec-9(z)-enoate[r]" name="12,13-hydroxyoctadec-9(z)-enoate" compartment="C_r" boundaryCondition="false" sboTerm="SBO:0000299"><notes><body xmlns="http://www.w3.org/1999/xhtml"><p>FORMULA: C18H34O4</p></body></notes></species>
<species metaid="metaid_M_12,15,18,21-tetracosatetraenoic_acid[c]" id="M_12,15,18,21-tetracosatetraenoic_acid[c]" name="12,15,18,21-tetracosatetraenoic acid" compartment="C_c" boundaryCondition="false" sboTerm="SBO:0000299"><notes><body xmlns="http://www.w3.org/1999/xhtml"><p>FORMULA: C24H40O2</p></body></notes></species>
<species metaid="metaid_M_12,15,18,21-tetracosatetraenoic_acid[l]" id="M_12,15,18,21-tetracosatetraenoic_acid[l]" name="12,15,18,21-tetracosatetraenoic acid" compartment="C_l" boundaryCondition="false" sboTerm="SBO:0000299"><notes><body xmlns="http://www.w3.org/1999/xhtml"><p>FORMULA: C24H40O2</p></body></notes></species>
<species metaid="metaid_M_12,15,18,21-tetracosatetraenoic_acid[r]" id="M_12,15,18,21-tetracosatetraenoic_acid[r]" name="12,15,18,21-tetracosatetraenoic acid" compartment="C_r" boundaryCondition="false" sboTerm="SBO:0000299"><notes><body xmlns="http://www.w3.org/1999/xhtml"><p>FORMULA: C24H40O2</p></body></notes></species>
<species metaid="metaid_M_12,15,18,21-tetracosatetraenoic_acid[s]" id="M_12,15,18,21-tetracosatetraenoic_acid[s]" name="12,15,18,21-tetracosatetraenoic acid" compartment="C_s" boundaryCondition="false" sboTerm="SBO:0000299"><notes><body xmlns="http://www.w3.org/1999/xhtml"><p>FORMULA: C24H40O2</p></body></notes></species>
<species metaid="metaid_M_12,15,18,21-tetracosatetraenoyl-CoA[c]" id="M_12,15,18,21-tetracosatetraenoyl-CoA[c]" name="12,15,18,21-tetracosatetraenoyl-CoA" compartment="C_c" boundaryCondition="false" sboTerm="SBO:0000299"><notes><body xmlns="http://www.w3.org/1999/xhtml"><p>FORMULA: C45H74N7O17P3S</p></body></notes></species>
<species metaid="metaid_M_12,15,18,21-tetracosatetraenoyl-CoA[p]" id="M_12,15,18,21-tetracosatetraenoyl-CoA[p]" name="12,15,18,21-tetracosatetraenoyl-CoA" compartment="C_p" boundaryCondition="false" sboTerm="SBO:0000299"><notes><body xmlns="http://www.w3.org/1999/xhtml"><p>FORMULA: C45H74N7O17P3S</p></body></notes></species>
<species metaid="metaid_M_12,15,18,21-tetracosatetraenoyl-CoA[r]" id="M_12,15,18,21-tetracosatetraenoyl-CoA[r]" name="12,15,18,21-tetracosatetraenoyl-CoA" compartment="C_r" boundaryCondition="false" sboTerm="SBO:0000299"><notes><body xmlns="http://www.w3.org/1999/xhtml"><p>FORMULA: C45H74N7O17P3S</p></body></notes></species>
<species metaid="metaid_M_12,15,18,21-tetracosatetraenoylcarnitine[c]" id="M_12,15,18,21-tetracosatetraenoylcarnitine[c]" name="12,15,18,21-tetracosatetraenoylcarnitine" compartment="C_c" boundaryCondition="false" sboTerm="SBO:0000299"><notes><body xmlns="http://www.w3.org/1999/xhtml"><p>FORMULA: C31H53NO4</p></body></notes></species>
<species metaid="metaid_M_12,15,18,21-tetracosatetraenoylcarnitine[r]" id="M_12,15,18,21-tetracosatetraenoylcarnitine[r]" name="12,15,18,21-tetracosatetraenoylcarnitine" compartment="C_r" boundaryCondition="false" sboTerm="SBO:0000299"><notes><body xmlns="http://www.w3.org/1999/xhtml"><p>FORMULA: C31H53NO4</p></body></notes></species>
<species metaid="metaid_M_12,20-diHETE[c]" id="M_12,20-diHETE[c]" name="12,20-diHETE" compartment="C_c" boundaryCondition="false" sboTerm="SBO:0000299"><notes><body xmlns="http://www.w3.org/1999/xhtml"><p>FORMULA: C20H32O4</p></body></notes></species>
<species metaid="metaid_M_12,20-diHETE[r]" id="M_12,20-diHETE[r]" name="12,20-diHETE" compartment="C_r" boundaryCondition="false" sboTerm="SBO:0000299"><notes><body xmlns="http://www.w3.org/1999/xhtml"><p>FORMULA: C20H32O4</p></body></notes></species>
<species metaid="metaid_M_12,20-dioxo-LTB4[c]" id="M_12,20-dioxo-LTB4[c]" name="12,20-dioxo-LTB4" compartment="C_c" boundaryCondition="false" sboTerm="SBO:0000299"><notes><body xmlns="http://www.w3.org/1999/xhtml"><p>FORMULA: C20H28O5</p></body></notes></species>
<species metaid="metaid_M_12-O-D-glucuronoside-13-hydroxyoctadec-(9Z)-enoate[c]" id="M_12-O-D-glucuronoside-13-hydroxyoctadec-(9Z)-enoate[c]" name="12-O-D-glucuronoside-13-hydroxyoctadec-(9Z)-enoate" compartment="C_c" boundaryCondition="false" sboTerm="SBO:0000299"><notes><body xmlns="http://www.w3.org/1999/xhtml"><p>FORMULA: C24H42O10</p></body></notes></species>
<species metaid="metaid_M_12-O-D-glucuronoside-13-hydroxyoctadec-(9Z)-enoate[r]" id="M_12-O-D-glucuronoside-13-hydroxyoctadec-(9Z)-enoate[r]" name="12-O-D-glucuronoside-13-hydroxyoctadec-(9Z)-enoate" compartment="C_r" boundaryCondition="false" sboTerm="SBO:0000299"><notes><body xmlns="http://www.w3.org/1999/xhtml"><p>FORMULA: C24H42O10</p></body></notes></species>
<species metaid="metaid_M_12-epi-LTB4[c]" id="M_12-epi-LTB4[c]" name="12-epi-LTB4" compartment="C_c" boundaryCondition="false" sboTerm="SBO:0000299"><notes><body xmlns="http://www.w3.org/1999/xhtml"><p>FORMULA: C20H32O4</p></body></notes><annotation><rdf:RDF xmlns:rdf="http://www.w3.org/1999/02/22_rdf_syntax_ns#" xmlns:dc="http://purl.org/dc/elements/1.1/" xmlns:dcterms="http://purl.org/dc/terms/" xmlns:vCard="http://www.w3.org/2001/vcard_rdf/3.0#" xmlns:bqbiol="http://biomodels.net/biology_qualifiers/" xmlns:bqmodel="http://biomodels.net/model_qualifiers/"><rdf:Description rdf:about="#metaid_M_12-epi-LTB4[c]"><bqbiol:is><rdf:Bag><rdf:li rdf:resource="urn:miriam:lipidmaps:LMFA03020015"/></rdf:Bag></bqbiol:is></rdf:Description></rdf:RDF></annotation></species>
<species metaid="metaid_M_12-hetre[c]" id="M_12-hetre[c]" name="12-hetre" compartment="C_c" boundaryCondition="false" sboTerm="SBO:0000299"><notes><body xmlns="http://www.w3.org/1999/xhtml"><p>FORMULA: C20H34O3</p></body></notes><annotation><rdf:RDF xmlns:rdf="http://www.w3.org/1999/02/22_rdf_syntax_ns#" xmlns:dc="http://purl.org/dc/elements/1.1/" xmlns:dcterms="http://purl.org/dc/terms/" xmlns:vCard="http://www.w3.org/2001/vcard_rdf/3.0#" xmlns:bqbiol="http://biomodels.net/biology_qualifiers/" xmlns:bqmodel="http://biomodels.net/model_qualifiers/"><rdf:Description rdf:about="#metaid_M_12-hetre[c]"><bqbiol:is><rdf:Bag><rdf:li rdf:resource="urn:miriam:lipidmaps:LMFA03050012"/></rdf:Bag></bqbiol:is></rdf:Description></rdf:RDF></annotation></species>
<species metaid="metaid_M_12-hydroperoxyeicosatetraenoate-glyceryl-ester[c]" id="M_12-hydroperoxyeicosatetraenoate-glyceryl-ester[c]" name="12-hydroperoxyeicosatetraenoate-glyceryl-ester" compartment="C_c" boundaryCondition="false" sboTerm="SBO:0000299"><notes><body xmlns="http://www.w3.org/1999/xhtml"><p>FORMULA: C23H38O6</p></body></notes></species>
<species metaid="metaid_M_12-hydroxy-13-O-D-glucuronoside-octadec-(9Z)-enoate[c]" id="M_12-hydroxy-13-O-D-glucuronoside-octadec-(9Z)-enoate[c]" name="12-hydroxy-13-O-D-glucuronoside-octadec-(9Z)-enoate" compartment="C_c" boundaryCondition="false" sboTerm="SBO:0000299"><notes><body xmlns="http://www.w3.org/1999/xhtml"><p>FORMULA: C24H42O10</p></body></notes></species>
<species metaid="metaid_M_12-hydroxy-13-O-D-glucuronoside-octadec-(9Z)-enoate[r]" id="M_12-hydroxy-13-O-D-glucuronoside-octadec-(9Z)-enoate[r]" name="12-hydroxy-13-O-D-glucuronoside-octadec-(9Z)-enoate" compartment="C_r" boundaryCondition="false" sboTerm="SBO:0000299"><notes><body xmlns="http://www.w3.org/1999/xhtml"><p>FORMULA: C24H42O10</p></body></notes></species>
<species metaid="metaid_M_12-keto-LTB4[c]" id="M_12-keto-LTB4[c]" name="12-keto-LTB4" compartment="C_c" boundaryCondition="false" sboTerm="SBO:0000299"><notes><body xmlns="http://www.w3.org/1999/xhtml"><p>FORMULA: C20H30O4</p></body></notes><annotation><rdf:RDF xmlns:rdf="http://www.w3.org/1999/02/22_rdf_syntax_ns#" xmlns:dc="http://purl.org/dc/elements/1.1/" xmlns:dcterms="http://purl.org/dc/terms/" xmlns:vCard="http://www.w3.org/2001/vcard_rdf/3.0#" xmlns:bqbiol="http://biomodels.net/biology_qualifiers/" xmlns:bqmodel="http://biomodels.net/model_qualifiers/"><rdf:Description rdf:about="#metaid_M_12-keto-LTB4[c]"><bqbiol:is><rdf:Bag><rdf:li rdf:resource="urn:miriam:lipidmaps:LMFA03020024"/></rdf:Bag></bqbiol:is></rdf:Description></rdf:RDF></annotation></species>
<species metaid="metaid_M_12-keto-LTB4[m]" id="M_12-keto-LTB4[m]" name="12-keto-LTB4" compartment="C_m" boundaryCondition="false" sboTerm="SBO:0000299"><notes><body xmlns="http://www.w3.org/1999/xhtml"><p>FORMULA: C20H30O4</p></body></notes><annotation><rdf:RDF xmlns:rdf="http://www.w3.org/1999/02/22_rdf_syntax_ns#" xmlns:dc="http://purl.org/dc/elements/1.1/" xmlns:dcterms="http://purl.org/dc/terms/" xmlns:vCard="http://www.w3.org/2001/vcard_rdf/3.0#" xmlns:bqbiol="http://biomodels.net/biology_qualifiers/" xmlns:bqmodel="http://biomodels.net/model_qualifiers/"><rdf:Description rdf:about="#metaid_M_12-keto-LTB4[m]"><bqbiol:is><rdf:Bag><rdf:li rdf:resource="urn:miriam:lipidmaps:LMFA03020024"/></rdf:Bag></bqbiol:is></rdf:Description></rdf:RDF></annotation></species>
<species metaid="metaid_M_12-keto-LTB4[p]" id="M_12-keto-LTB4[p]" name="12-keto-LTB4" compartment="C_p" boundaryCondition="false" sboTerm="SBO:0000299"><notes><body xmlns="http://www.w3.org/1999/xhtml"><p>FORMULA: C20H30O4</p></body></notes><annotation><rdf:RDF xmlns:rdf="http://www.w3.org/1999/02/22_rdf_syntax_ns#" xmlns:dc="http://purl.org/dc/elements/1.1/" xmlns:dcterms="http://purl.org/dc/terms/" xmlns:vCard="http://www.w3.org/2001/vcard_rdf/3.0#" xmlns:bqbiol="http://biomodels.net/biology_qualifiers/" xmlns:bqmodel="http://biomodels.net/model_qualifiers/"><rdf:Description rdf:about="#metaid_M_12-keto-LTB4[p]"><bqbiol:is><rdf:Bag><rdf:li rdf:resource="urn:miriam:lipidmaps:LMFA03020024"/></rdf:Bag></bqbiol:is></rdf:Description></rdf:RDF></annotation></species>
<species metaid="metaid_M_12-keto-LTB4[r]" id="M_12-keto-LTB4[r]" name="12-keto-LTB4" compartment="C_r" boundaryCondition="false" sboTerm="SBO:0000299"><notes><body xmlns="http://www.w3.org/1999/xhtml"><p>FORMULA: C20H30O4</p></body></notes><annotation><rdf:RDF xmlns:rdf="http://www.w3.org/1999/02/22_rdf_syntax_ns#" xmlns:dc="http://purl.org/dc/elements/1.1/" xmlns:dcterms="http://purl.org/dc/terms/" xmlns:vCard="http://www.w3.org/2001/vcard_rdf/3.0#" xmlns:bqbiol="http://biomodels.net/biology_qualifiers/" xmlns:bqmodel="http://biomodels.net/model_qualifiers/"><rdf:Description rdf:about="#metaid_M_12-keto-LTB4[r]"><bqbiol:is><rdf:Bag><rdf:li rdf:resource="urn:miriam:lipidmaps:LMFA03020024"/></rdf:Bag></bqbiol:is></rdf:Description></rdf:RDF></annotation></species>
<species metaid="metaid_M_12-oxo-10,11-dihydro-20-COOH-LTB4[c]" id="M_12-oxo-10,11-dihydro-20-COOH-LTB4[c]" name="12-oxo-10,11-dihydro-20-COOH-LTB4" compartment="C_c" boundaryCondition="false" sboTerm="SBO:0000299"><notes><body xmlns="http://www.w3.org/1999/xhtml"><p>FORMULA: C20H30O6</p></body></notes></species>
<species metaid="metaid_M_12-oxo-10,11-dihydro-20-COOH-LTB4[r]" id="M_12-oxo-10,11-dihydro-20-COOH-LTB4[r]" name="12-oxo-10,11-dihydro-20-COOH-LTB4" compartment="C_r" boundaryCondition="false" sboTerm="SBO:0000299"><notes><body xmlns="http://www.w3.org/1999/xhtml"><p>FORMULA: C20H30O6</p></body></notes></species>
<species metaid="metaid_M_12-oxo-20-carboxy-LTB4[c]" id="M_12-oxo-20-carboxy-LTB4[c]" name="12-oxo-20-carboxy-LTB4" compartment="C_c" boundaryCondition="false" sboTerm="SBO:0000299"><notes><body xmlns="http://www.w3.org/1999/xhtml"><p>FORMULA: C20H28O6</p></body></notes></species>
<species metaid="metaid_M_12-oxo-20-carboxy-LTB4[r]" id="M_12-oxo-20-carboxy-LTB4[r]" name="12-oxo-20-carboxy-LTB4" compartment="C_r" boundaryCondition="false" sboTerm="SBO:0000299"><notes><body xmlns="http://www.w3.org/1999/xhtml"><p>FORMULA: C20H28O6</p></body></notes></species>
<species metaid="metaid_M_12-oxo-20-dihydroxy-LTB4[c]" id="M_12-oxo-20-dihydroxy-LTB4[c]" name="12-oxo-20-dihydroxy-LTB4" compartment="C_c" boundaryCondition="false" sboTerm="SBO:0000299"><notes><body xmlns="http://www.w3.org/1999/xhtml"><p>FORMULA: C20H30O6</p></body></notes></species>
<species metaid="metaid_M_12-oxo-20-dihydroxy-LTB4[r]" id="M_12-oxo-20-dihydroxy-LTB4[r]" name="12-oxo-20-dihydroxy-LTB4" compartment="C_r" boundaryCondition="false" sboTerm="SBO:0000299"><notes><body xmlns="http://www.w3.org/1999/xhtml"><p>FORMULA: C20H30O6</p></body></notes></species>
<species metaid="metaid_M_12-oxo-20-hydroxy-LTB4[c]" id="M_12-oxo-20-hydroxy-LTB4[c]" name="12-oxo-20-hydroxy-LTB4" compartment="C_c" boundaryCondition="false" sboTerm="SBO:0000299"><notes><body xmlns="http://www.w3.org/1999/xhtml"><p>FORMULA: C20H30O5</p></body></notes></species>
<species metaid="metaid_M_12-oxo-20-hydroxy-LTB4[r]" id="M_12-oxo-20-hydroxy-LTB4[r]" name="12-oxo-20-hydroxy-LTB4" compartment="C_r" boundaryCondition="false" sboTerm="SBO:0000299"><notes><body xmlns="http://www.w3.org/1999/xhtml"><p>FORMULA: C20H30O5</p></body></notes></species>
<species metaid="metaid_M_12-oxo-20-trihydroxy-LTB4[c]" id="M_12-oxo-20-trihydroxy-LTB4[c]" name="12-oxo-20-trihydroxy-LTB4" compartment="C_c" boundaryCondition="false" sboTerm="SBO:0000299"><notes><body xmlns="http://www.w3.org/1999/xhtml"><p>FORMULA: C20H30O7</p></body></notes></species>
<species metaid="metaid_M_12-oxo-20-trihydroxy-LTB4[r]" id="M_12-oxo-20-trihydroxy-LTB4[r]" name="12-oxo-20-trihydroxy-LTB4" compartment="C_r" boundaryCondition="false" sboTerm="SBO:0000299"><notes><body xmlns="http://www.w3.org/1999/xhtml"><p>FORMULA: C20H30O7</p></body></notes></species>
<species metaid="metaid_M_12-oxo-c-LTB3[c]" id="M_12-oxo-c-LTB3[c]" name="12-oxo-c-LTB3" compartment="C_c" boundaryCondition="false" sboTerm="SBO:0000299"><notes><body xmlns="http://www.w3.org/1999/xhtml"><p>FORMULA: C30H47N3O10S</p></body></notes></species>
<species metaid="metaid_M_12-oxo-c-LTB3[m]" id="M_12-oxo-c-LTB3[m]" name="12-oxo-c-LTB3" compartment="C_m" boundaryCondition="false" sboTerm="SBO:0000299"><notes><body xmlns="http://www.w3.org/1999/xhtml"><p>FORMULA: C30H47N3O10S</p></body></notes></species>
<species metaid="metaid_M_12-oxo-c-LTB3[p]" id="M_12-oxo-c-LTB3[p]" name="12-oxo-c-LTB3" compartment="C_p" boundaryCondition="false" sboTerm="SBO:0000299"><notes><body xmlns="http://www.w3.org/1999/xhtml"><p>FORMULA: C30H47N3O10S</p></body></notes></species>
<species metaid="metaid_M_12-oxo-c-LTB3[r]" id="M_12-oxo-c-LTB3[r]" name="12-oxo-c-LTB3" compartment="C_r" boundaryCondition="false" sboTerm="SBO:0000299"><notes><body xmlns="http://www.w3.org/1999/xhtml"><p>FORMULA: C30H47N3O10S</p></body></notes></species>
<species metaid="metaid_M_12-oxoETE[c]" id="M_12-oxoETE[c]" name="12-oxoETE" compartment="C_c" boundaryCondition="false" sboTerm="SBO:0000299"><notes><body xmlns="http://www.w3.org/1999/xhtml"><p>FORMULA: C20H30O3</p></body></notes><annotation><rdf:RDF xmlns:rdf="http://www.w3.org/1999/02/22_rdf_syntax_ns#" xmlns:dc="http://purl.org/dc/elements/1.1/" xmlns:dcterms="http://purl.org/dc/terms/" xmlns:vCard="http://www.w3.org/2001/vcard_rdf/3.0#" xmlns:bqbiol="http://biomodels.net/biology_qualifiers/" xmlns:bqmodel="http://biomodels.net/model_qualifiers/"><rdf:Description rdf:about="#metaid_M_12-oxoETE[c]"><bqbiol:is><rdf:Bag><rdf:li rdf:resource="urn:miriam:lipidmaps:LMFA03060019"/></rdf:Bag></bqbiol:is></rdf:Description></rdf:RDF></annotation></species>
<species metaid="metaid_M_12-peroxy-(5Z,8Z,10E,14Z)-eicosatetraenoate[c]" id="M_12-peroxy-(5Z,8Z,10E,14Z)-eicosatetraenoate[c]" name="12-peroxy-(5Z,8Z,10E,14Z)-eicosatetraenoate" compartment="C_c" boundaryCondition="false" sboTerm="SBO:0000299"><notes><body xmlns="http://www.w3.org/1999/xhtml"><p>FORMULA: C20H31O4</p></body></notes></species>
<species metaid="metaid_M_13(S)-HODE[c]" id="M_13(S)-HODE[c]" name="13(S)-HODE" compartment="C_c" boundaryCondition="false" sboTerm="SBO:0000299"><notes><body xmlns="http://www.w3.org/1999/xhtml"><p>FORMULA: C18H32O3</p></body></notes><annotation><rdf:RDF xmlns:rdf="http://www.w3.org/1999/02/22_rdf_syntax_ns#" xmlns:dc="http://purl.org/dc/elements/1.1/" xmlns:dcterms="http://purl.org/dc/terms/" xmlns:vCard="http://www.w3.org/2001/vcard_rdf/3.0#" xmlns:bqbiol="http://biomodels.net/biology_qualifiers/" xmlns:bqmodel="http://biomodels.net/model_qualifiers/"><rdf:Description rdf:about="#metaid_M_13(S)-HODE[c]"><bqbiol:is><rdf:Bag><rdf:li rdf:resource="urn:miriam:obo.chebi:CHEBI:34154"/></rdf:Bag></bqbiol:is></rdf:Description></rdf:RDF></annotation></species>
<species metaid="metaid_M_13(S)-HPODE[c]" id="M_13(S)-HPODE[c]" name="13(S)-HPODE" compartment="C_c" boundaryCondition="false" sboTerm="SBO:0000299"><notes><body xmlns="http://www.w3.org/1999/xhtml"><p>FORMULA: C18H32O4</p></body></notes><annotation><rdf:RDF xmlns:rdf="http://www.w3.org/1999/02/22_rdf_syntax_ns#" xmlns:dc="http://purl.org/dc/elements/1.1/" xmlns:dcterms="http://purl.org/dc/terms/" xmlns:vCard="http://www.w3.org/2001/vcard_rdf/3.0#" xmlns:bqbiol="http://biomodels.net/biology_qualifiers/" xmlns:bqmodel="http://biomodels.net/model_qualifiers/"><rdf:Description rdf:about="#metaid_M_13(S)-HPODE[c]"><bqbiol:is><rdf:Bag><rdf:li rdf:resource="urn:miriam:obo.chebi:CHEBI:15655"/></rdf:Bag></bqbiol:is></rdf:Description></rdf:RDF></annotation></species>
<species metaid="metaid_M_13,14-dihydro-15-oxo-lipoxin_A4[c]" id="M_13,14-dihydro-15-oxo-lipoxin_A4[c]" name="13,14-dihydro-15-oxo-lipoxin A4" compartment="C_c" boundaryCondition="false" sboTerm="SBO:0000299"><notes><body xmlns="http://www.w3.org/1999/xhtml"><p>FORMULA: C20H32O5</p></body></notes><annotation><rdf:RDF xmlns:rdf="http://www.w3.org/1999/02/22_rdf_syntax_ns#" xmlns:dc="http://purl.org/dc/elements/1.1/" xmlns:dcterms="http://purl.org/dc/terms/" xmlns:vCard="http://www.w3.org/2001/vcard_rdf/3.0#" xmlns:bqbiol="http://biomodels.net/biology_qualifiers/" xmlns:bqmodel="http://biomodels.net/model_qualifiers/"><rdf:Description rdf:about="#metaid_M_13,14-dihydro-15-oxo-lipoxin_A4[c]"><bqbiol:is><rdf:Bag><rdf:li rdf:resource="urn:miriam:lipidmaps:LMFA03040008"/></rdf:Bag></bqbiol:is></rdf:Description></rdf:RDF></annotation></species>
<species metaid="metaid_M_13,14-dihydro-lipoxin_A4[c]" id="M_13,14-dihydro-lipoxin_A4[c]" name="13,14-dihydro-lipoxin A4" compartment="C_c" boundaryCondition="false" sboTerm="SBO:0000299"><notes><body xmlns="http://www.w3.org/1999/xhtml"><p>FORMULA: C20H34O5</p></body></notes></species>
<species metaid="metaid_M_13,16,19-docosatrienoic_acid[c]" id="M_13,16,19-docosatrienoic_acid[c]" name="13,16,19-docosatrienoic acid" compartment="C_c" boundaryCondition="false" sboTerm="SBO:0000299"><notes><body xmlns="http://www.w3.org/1999/xhtml"><p>FORMULA: C22H38O2</p></body></notes><annotation><rdf:RDF xmlns:rdf="http://www.w3.org/1999/02/22_rdf_syntax_ns#" xmlns:dc="http://purl.org/dc/elements/1.1/" xmlns:dcterms="http://purl.org/dc/terms/" xmlns:vCard="http://www.w3.org/2001/vcard_rdf/3.0#" xmlns:bqbiol="http://biomodels.net/biology_qualifiers/" xmlns:bqmodel="http://biomodels.net/model_qualifiers/"><rdf:Description rdf:about="#metaid_M_13,16,19-docosatrienoic_acid[c]"><bqbiol:is><rdf:Bag><rdf:li rdf:resource="urn:miriam:kegg.compound:C16534"/></rdf:Bag></bqbiol:is></rdf:Description></rdf:RDF></annotation></species>
<species metaid="metaid_M_13,16,19-docosatrienoic_acid[l]" id="M_13,16,19-docosatrienoic_acid[l]" name="13,16,19-docosatrienoic acid" compartment="C_l" boundaryCondition="false" sboTerm="SBO:0000299"><notes><body xmlns="http://www.w3.org/1999/xhtml"><p>FORMULA: C22H38O2</p></body></notes><annotation><rdf:RDF xmlns:rdf="http://www.w3.org/1999/02/22_rdf_syntax_ns#" xmlns:dc="http://purl.org/dc/elements/1.1/" xmlns:dcterms="http://purl.org/dc/terms/" xmlns:vCard="http://www.w3.org/2001/vcard_rdf/3.0#" xmlns:bqbiol="http://biomodels.net/biology_qualifiers/" xmlns:bqmodel="http://biomodels.net/model_qualifiers/"><rdf:Description rdf:about="#metaid_M_13,16,19-docosatrienoic_acid[l]"><bqbiol:is><rdf:Bag><rdf:li rdf:resource="urn:miriam:kegg.compound:C16534"/></rdf:Bag></bqbiol:is></rdf:Description></rdf:RDF></annotation></species>
<species metaid="metaid_M_13,16,19-docosatrienoic_acid[r]" id="M_13,16,19-docosatrienoic_acid[r]" name="13,16,19-docosatrienoic acid" compartment="C_r" boundaryCondition="false" sboTerm="SBO:0000299"><notes><body xmlns="http://www.w3.org/1999/xhtml"><p>FORMULA: C22H38O2</p></body></notes><annotation><rdf:RDF xmlns:rdf="http://www.w3.org/1999/02/22_rdf_syntax_ns#" xmlns:dc="http://purl.org/dc/elements/1.1/" xmlns:dcterms="http://purl.org/dc/terms/" xmlns:vCard="http://www.w3.org/2001/vcard_rdf/3.0#" xmlns:bqbiol="http://biomodels.net/biology_qualifiers/" xmlns:bqmodel="http://biomodels.net/model_qualifiers/"><rdf:Description rdf:about="#metaid_M_13,16,19-docosatrienoic_acid[r]"><bqbiol:is><rdf:Bag><rdf:li rdf:resource="urn:miriam:kegg.compound:C16534"/></rdf:Bag></bqbiol:is></rdf:Description></rdf:RDF></annotation></species>
<species metaid="metaid_M_13,16,19-docosatrienoic_acid[s]" id="M_13,16,19-docosatrienoic_acid[s]" name="13,16,19-docosatrienoic acid" compartment="C_s" boundaryCondition="false" sboTerm="SBO:0000299"><notes><body xmlns="http://www.w3.org/1999/xhtml"><p>FORMULA: C22H38O2</p></body></notes><annotation><rdf:RDF xmlns:rdf="http://www.w3.org/1999/02/22_rdf_syntax_ns#" xmlns:dc="http://purl.org/dc/elements/1.1/" xmlns:dcterms="http://purl.org/dc/terms/" xmlns:vCard="http://www.w3.org/2001/vcard_rdf/3.0#" xmlns:bqbiol="http://biomodels.net/biology_qualifiers/" xmlns:bqmodel="http://biomodels.net/model_qualifiers/"><rdf:Description rdf:about="#metaid_M_13,16,19-docosatrienoic_acid[s]"><bqbiol:is><rdf:Bag><rdf:li rdf:resource="urn:miriam:kegg.compound:C16534"/></rdf:Bag></bqbiol:is></rdf:Description></rdf:RDF></annotation></species>
<species metaid="metaid_M_13,16,19-docosatrienoyl-CoA[c]" id="M_13,16,19-docosatrienoyl-CoA[c]" name="13,16,19-docosatrienoyl-CoA" compartment="C_c" boundaryCondition="false" sboTerm="SBO:0000299"><notes><body xmlns="http://www.w3.org/1999/xhtml"><p>FORMULA: C43H72N7O17P3S</p></body></notes></species>
<species metaid="metaid_M_13,16,19-docosatrienoyl-CoA[m]" id="M_13,16,19-docosatrienoyl-CoA[m]" name="13,16,19-docosatrienoyl-CoA" compartment="C_m" boundaryCondition="false" sboTerm="SBO:0000299"><notes><body xmlns="http://www.w3.org/1999/xhtml"><p>FORMULA: C43H72N7O17P3S</p></body></notes></species>
<species metaid="metaid_M_13,16,19-docosatrienoyl-CoA[r]" id="M_13,16,19-docosatrienoyl-CoA[r]" name="13,16,19-docosatrienoyl-CoA" compartment="C_r" boundaryCondition="false" sboTerm="SBO:0000299"><notes><body xmlns="http://www.w3.org/1999/xhtml"><p>FORMULA: C43H72N7O17P3S</p></body></notes></species>
<species metaid="metaid_M_13,16,19-docosatrienoylcarnitine[c]" id="M_13,16,19-docosatrienoylcarnitine[c]" name="13,16,19-docosatrienoylcarnitine" compartment="C_c" boundaryCondition="false" sboTerm="SBO:0000299"><notes><body xmlns="http://www.w3.org/1999/xhtml"><p>FORMULA: C29H51NO4</p></body></notes></species>
<species metaid="metaid_M_13,16,19-docosatrienoylcarnitine[m]" id="M_13,16,19-docosatrienoylcarnitine[m]" name="13,16,19-docosatrienoylcarnitine" compartment="C_m" boundaryCondition="false" sboTerm="SBO:0000299"><notes><body xmlns="http://www.w3.org/1999/xhtml"><p>FORMULA: C29H51NO4</p></body></notes></species>
<species metaid="metaid_M_13,16,19-docosatrienoylcarnitine[r]" id="M_13,16,19-docosatrienoylcarnitine[r]" name="13,16,19-docosatrienoylcarnitine" compartment="C_r" boundaryCondition="false" sboTerm="SBO:0000299"><notes><body xmlns="http://www.w3.org/1999/xhtml"><p>FORMULA: C29H51NO4</p></body></notes></species>
<species metaid="metaid_M_13-HETE[c]" id="M_13-HETE[c]" name="13-HETE" compartment="C_c" boundaryCondition="false" sboTerm="SBO:0000299"><notes><body xmlns="http://www.w3.org/1999/xhtml"><p>FORMULA: C20H32O3</p></body></notes></species>
<species metaid="metaid_M_13-carboxy-alpha-tocopherol[c]" id="M_13-carboxy-alpha-tocopherol[c]" name="13-carboxy-alpha-tocopherol" compartment="C_c" boundaryCondition="false" sboTerm="SBO:0000299"><notes><body xmlns="http://www.w3.org/1999/xhtml"><p>FORMULA: C29H48O4</p></body></notes></species>
<species metaid="metaid_M_13-carboxy-alpha-tocopherol[m]" id="M_13-carboxy-alpha-tocopherol[m]" name="13-carboxy-alpha-tocopherol" compartment="C_m" boundaryCondition="false" sboTerm="SBO:0000299"><notes><body xmlns="http://www.w3.org/1999/xhtml"><p>FORMULA: C29H48O4</p></body></notes></species>
<species metaid="metaid_M_13-carboxy-alpha-tocopherol[r]" id="M_13-carboxy-alpha-tocopherol[r]" name="13-carboxy-alpha-tocopherol" compartment="C_r" boundaryCondition="false" sboTerm="SBO:0000299"><notes><body xmlns="http://www.w3.org/1999/xhtml"><p>FORMULA: C29H48O4</p></body></notes></species>
<species metaid="metaid_M_13-carboxy-alpha-tocotrienol[c]" id="M_13-carboxy-alpha-tocotrienol[c]" name="13-carboxy-alpha-tocotrienol" compartment="C_c" boundaryCondition="false" sboTerm="SBO:0000299"><notes><body xmlns="http://www.w3.org/1999/xhtml"><p>FORMULA: C29H42O4</p></body></notes></species>
<species metaid="metaid_M_13-carboxy-alpha-tocotrienol[m]" id="M_13-carboxy-alpha-tocotrienol[m]" name="13-carboxy-alpha-tocotrienol" compartment="C_m" boundaryCondition="false" sboTerm="SBO:0000299"><notes><body xmlns="http://www.w3.org/1999/xhtml"><p>FORMULA: C29H42O4</p></body></notes></species>
<species metaid="metaid_M_13-carboxy-alpha-tocotrienol[r]" id="M_13-carboxy-alpha-tocotrienol[r]" name="13-carboxy-alpha-tocotrienol" compartment="C_r" boundaryCondition="false" sboTerm="SBO:0000299"><notes><body xmlns="http://www.w3.org/1999/xhtml"><p>FORMULA: C29H42O4</p></body></notes></species>
<species metaid="metaid_M_13-carboxy-gamma-tocopherol[c]" id="M_13-carboxy-gamma-tocopherol[c]" name="13-carboxy-gamma-tocopherol" compartment="C_c" boundaryCondition="false" sboTerm="SBO:0000299"><notes><body xmlns="http://www.w3.org/1999/xhtml"><p>FORMULA: C28H46O4</p></body></notes></species>
<species metaid="metaid_M_13-carboxy-gamma-tocopherol[m]" id="M_13-carboxy-gamma-tocopherol[m]" name="13-carboxy-gamma-tocopherol" compartment="C_m" boundaryCondition="false" sboTerm="SBO:0000299"><notes><body xmlns="http://www.w3.org/1999/xhtml"><p>FORMULA: C28H46O4</p></body></notes></species>
<species metaid="metaid_M_13-carboxy-gamma-tocopherol[r]" id="M_13-carboxy-gamma-tocopherol[r]" name="13-carboxy-gamma-tocopherol" compartment="C_r" boundaryCondition="false" sboTerm="SBO:0000299"><notes><body xmlns="http://www.w3.org/1999/xhtml"><p>FORMULA: C28H46O4</p></body></notes></species>
<species metaid="metaid_M_13-carboxy-gamma-tocotrienol[c]" id="M_13-carboxy-gamma-tocotrienol[c]" name="13-carboxy-gamma-tocotrienol" compartment="C_c" boundaryCondition="false" sboTerm="SBO:0000299"><notes><body xmlns="http://www.w3.org/1999/xhtml"><p>FORMULA: C28H40O4</p></body></notes></species>
<species metaid="metaid_M_13-carboxy-gamma-tocotrienol[m]" id="M_13-carboxy-gamma-tocotrienol[m]" name="13-carboxy-gamma-tocotrienol" compartment="C_m" boundaryCondition="false" sboTerm="SBO:0000299"><notes><body xmlns="http://www.w3.org/1999/xhtml"><p>FORMULA: C28H40O4</p></body></notes></species>
<species metaid="metaid_M_13-carboxy-gamma-tocotrienol[r]" id="M_13-carboxy-gamma-tocotrienol[r]" name="13-carboxy-gamma-tocotrienol" compartment="C_r" boundaryCondition="false" sboTerm="SBO:0000299"><notes><body xmlns="http://www.w3.org/1999/xhtml"><p>FORMULA: C28H40O4</p></body></notes></species>
<species metaid="metaid_M_13-cis-retinal[c]" id="M_13-cis-retinal[c]" name="13-cis-retinal" compartment="C_c" boundaryCondition="false" sboTerm="SBO:0000299"><notes><body xmlns="http://www.w3.org/1999/xhtml"><p>FORMULA: C20H28O</p></body></notes><annotation><rdf:RDF xmlns:rdf="http://www.w3.org/1999/02/22_rdf_syntax_ns#" xmlns:dc="http://purl.org/dc/elements/1.1/" xmlns:dcterms="http://purl.org/dc/terms/" xmlns:vCard="http://www.w3.org/2001/vcard_rdf/3.0#" xmlns:bqbiol="http://biomodels.net/biology_qualifiers/" xmlns:bqmodel="http://biomodels.net/model_qualifiers/"><rdf:Description rdf:about="#metaid_M_13-cis-retinal[c]"><bqbiol:is><rdf:Bag><rdf:li rdf:resource="urn:miriam:obo.chebi:CHEBI:45487"/></rdf:Bag></bqbiol:is></rdf:Description></rdf:RDF></annotation></species>
<species metaid="metaid_M_13-cis-retinal[r]" id="M_13-cis-retinal[r]" name="13-cis-retinal" compartment="C_r" boundaryCondition="false" sboTerm="SBO:0000299"><notes><body xmlns="http://www.w3.org/1999/xhtml"><p>FORMULA: C20H28O</p></body></notes><annotation><rdf:RDF xmlns:rdf="http://www.w3.org/1999/02/22_rdf_syntax_ns#" xmlns:dc="http://purl.org/dc/elements/1.1/" xmlns:dcterms="http://purl.org/dc/terms/" xmlns:vCard="http://www.w3.org/2001/vcard_rdf/3.0#" xmlns:bqbiol="http://biomodels.net/biology_qualifiers/" xmlns:bqmodel="http://biomodels.net/model_qualifiers/"><rdf:Description rdf:about="#metaid_M_13-cis-retinal[r]"><bqbiol:is><rdf:Bag><rdf:li rdf:resource="urn:miriam:obo.chebi:CHEBI:45487"/></rdf:Bag></bqbiol:is></rdf:Description></rdf:RDF></annotation></species>
<species metaid="metaid_M_13-cis-retinoate[c]" id="M_13-cis-retinoate[c]" name="13-cis-retinoate" compartment="C_c" boundaryCondition="false" sboTerm="SBO:0000299"><notes><body xmlns="http://www.w3.org/1999/xhtml"><p>FORMULA: C20H28O2</p></body></notes><annotation><rdf:RDF xmlns:rdf="http://www.w3.org/1999/02/22_rdf_syntax_ns#" xmlns:dc="http://purl.org/dc/elements/1.1/" xmlns:dcterms="http://purl.org/dc/terms/" xmlns:vCard="http://www.w3.org/2001/vcard_rdf/3.0#" xmlns:bqbiol="http://biomodels.net/biology_qualifiers/" xmlns:bqmodel="http://biomodels.net/model_qualifiers/"><rdf:Description rdf:about="#metaid_M_13-cis-retinoate[c]"><bqbiol:is><rdf:Bag><rdf:li rdf:resource="urn:miriam:kegg.compound:C07058"/></rdf:Bag></bqbiol:is></rdf:Description></rdf:RDF></annotation></species>
<species metaid="metaid_M_13-cis-retinoate[r]" id="M_13-cis-retinoate[r]" name="13-cis-retinoate" compartment="C_r" boundaryCondition="false" sboTerm="SBO:0000299"><notes><body xmlns="http://www.w3.org/1999/xhtml"><p>FORMULA: C20H28O2</p></body></notes><annotation><rdf:RDF xmlns:rdf="http://www.w3.org/1999/02/22_rdf_syntax_ns#" xmlns:dc="http://purl.org/dc/elements/1.1/" xmlns:dcterms="http://purl.org/dc/terms/" xmlns:vCard="http://www.w3.org/2001/vcard_rdf/3.0#" xmlns:bqbiol="http://biomodels.net/biology_qualifiers/" xmlns:bqmodel="http://biomodels.net/model_qualifiers/"><rdf:Description rdf:about="#metaid_M_13-cis-retinoate[r]"><bqbiol:is><rdf:Bag><rdf:li rdf:resource="urn:miriam:kegg.compound:C07058"/></rdf:Bag></bqbiol:is></rdf:Description></rdf:RDF></annotation></species>
<species metaid="metaid_M_13-cis-retinol[c]" id="M_13-cis-retinol[c]" name="13-cis-retinol" compartment="C_c" boundaryCondition="false" sboTerm="SBO:0000299"><notes><body xmlns="http://www.w3.org/1999/xhtml"><p>FORMULA: C20H30O</p></body></notes></species>
<species metaid="metaid_M_13-cis-retinoyl-beta-D-glucuronide[r]" id="M_13-cis-retinoyl-beta-D-glucuronide[r]" name="13-cis-retinoyl-beta-D-glucuronide" compartment="C_r" boundaryCondition="false" sboTerm="SBO:0000299"><notes><body xmlns="http://www.w3.org/1999/xhtml"><p>FORMULA: C26H36O8</p></body></notes></species>
<species metaid="metaid_M_13-cis-retinoyl-glucuronide[c]" id="M_13-cis-retinoyl-glucuronide[c]" name="13-cis-retinoyl-glucuronide" compartment="C_c" boundaryCondition="false" sboTerm="SBO:0000299"><notes><body xmlns="http://www.w3.org/1999/xhtml"><p>FORMULA: C26H36O8</p></body></notes></species>
<species metaid="metaid_M_13-cis-retinoyl-glucuronide[r]" id="M_13-cis-retinoyl-glucuronide[r]" name="13-cis-retinoyl-glucuronide" compartment="C_r" boundaryCondition="false" sboTerm="SBO:0000299"><notes><body xmlns="http://www.w3.org/1999/xhtml"><p>FORMULA: C26H36O8</p></body></notes></species>
<species metaid="metaid_M_13-hydroperoxy-H4-neuroprostane[c]" id="M_13-hydroperoxy-H4-neuroprostane[c]" name="13-hydroperoxy-H4-neuroprostane" compartment="C_c" boundaryCondition="false" sboTerm="SBO:0000299"><notes><body xmlns="http://www.w3.org/1999/xhtml"><p>FORMULA: C22H32O6</p></body></notes></species>
<species metaid="metaid_M_13-hydroxy-D4-neuroprostane[c]" id="M_13-hydroxy-D4-neuroprostane[c]" name="13-hydroxy-D4-neuroprostane" compartment="C_c" boundaryCondition="false" sboTerm="SBO:0000299"><notes><body xmlns="http://www.w3.org/1999/xhtml"><p>FORMULA: C22H32O5</p></body></notes></species>
<species metaid="metaid_M_13-hydroxy-E4-neuroprostane[c]" id="M_13-hydroxy-E4-neuroprostane[c]" name="13-hydroxy-E4-neuroprostane" compartment="C_c" boundaryCondition="false" sboTerm="SBO:0000299"><notes><body xmlns="http://www.w3.org/1999/xhtml"><p>FORMULA: C22H32O5</p></body></notes></species>
<species metaid="metaid_M_13-hydroxy-alpha-tocopherol[c]" id="M_13-hydroxy-alpha-tocopherol[c]" name="13-hydroxy-alpha-tocopherol" compartment="C_c" boundaryCondition="false" sboTerm="SBO:0000299"><notes><body xmlns="http://www.w3.org/1999/xhtml"><p>FORMULA: C29H50O3</p></body></notes></species>
<species metaid="metaid_M_13-hydroxy-alpha-tocopherol[r]" id="M_13-hydroxy-alpha-tocopherol[r]" name="13-hydroxy-alpha-tocopherol" compartment="C_r" boundaryCondition="false" sboTerm="SBO:0000299"><notes><body xmlns="http://www.w3.org/1999/xhtml"><p>FORMULA: C29H50O3</p></body></notes></species>
<species metaid="metaid_M_13-hydroxy-alpha-tocotrienol[c]" id="M_13-hydroxy-alpha-tocotrienol[c]" name="13-hydroxy-alpha-tocotrienol" compartment="C_c" boundaryCondition="false" sboTerm="SBO:0000299"><notes><body xmlns="http://www.w3.org/1999/xhtml"><p>FORMULA: C29H44O3</p></body></notes></species>
<species metaid="metaid_M_13-hydroxy-alpha-tocotrienol[r]" id="M_13-hydroxy-alpha-tocotrienol[r]" name="13-hydroxy-alpha-tocotrienol" compartment="C_r" boundaryCondition="false" sboTerm="SBO:0000299"><notes><body xmlns="http://www.w3.org/1999/xhtml"><p>FORMULA: C29H44O3</p></body></notes></species>
<species metaid="metaid_M_13-hydroxy-gamma-tocopherol[c]" id="M_13-hydroxy-gamma-tocopherol[c]" name="13-hydroxy-gamma-tocopherol" compartment="C_c" boundaryCondition="false" sboTerm="SBO:0000299"><notes><body xmlns="http://www.w3.org/1999/xhtml"><p>FORMULA: C28H48O3</p></body></notes></species>
<species metaid="metaid_M_13-hydroxy-gamma-tocopherol[r]" id="M_13-hydroxy-gamma-tocopherol[r]" name="13-hydroxy-gamma-tocopherol" compartment="C_r" boundaryCondition="false" sboTerm="SBO:0000299"><notes><body xmlns="http://www.w3.org/1999/xhtml"><p>FORMULA: C28H48O3</p></body></notes></species>
<species metaid="metaid_M_13-hydroxy-gamma-tocotrienol[c]" id="M_13-hydroxy-gamma-tocotrienol[c]" name="13-hydroxy-gamma-tocotrienol" compartment="C_c" boundaryCondition="false" sboTerm="SBO:0000299"><notes><body xmlns="http://www.w3.org/1999/xhtml"><p>FORMULA: C28H42O3</p></body></notes></species>
<species metaid="metaid_M_13-hydroxy-gamma-tocotrienol[r]" id="M_13-hydroxy-gamma-tocotrienol[r]" name="13-hydroxy-gamma-tocotrienol" compartment="C_r" boundaryCondition="false" sboTerm="SBO:0000299"><notes><body xmlns="http://www.w3.org/1999/xhtml"><p>FORMULA: C28H42O3</p></body></notes></species>
<species metaid="metaid_M_13-oxo-(9Z,11E)-tridecadienoate[c]" id="M_13-oxo-(9Z,11E)-tridecadienoate[c]" name="13-oxo-(9Z,11E)-tridecadienoate" compartment="C_c" boundaryCondition="false" sboTerm="SBO:0000299"><notes><body xmlns="http://www.w3.org/1999/xhtml"><p>FORMULA: C13H20O3</p></body></notes></species>
<species metaid="metaid_M_13-oxy-radical-octadecadienoate[c]" id="M_13-oxy-radical-octadecadienoate[c]" name="13-oxy-radical-octadecadienoate" compartment="C_c" boundaryCondition="false" sboTerm="SBO:0000299"><notes><body xmlns="http://www.w3.org/1999/xhtml"><p>FORMULA: C18H31O3</p></body></notes></species>
<species metaid="metaid_M_14,15-DHET[c]" id="M_14,15-DHET[c]" name="14,15-DHET" compartment="C_c" boundaryCondition="false" sboTerm="SBO:0000299"><notes><body xmlns="http://www.w3.org/1999/xhtml"><p>FORMULA: C20H34O4</p></body></notes><annotation><rdf:RDF xmlns:rdf="http://www.w3.org/1999/02/22_rdf_syntax_ns#" xmlns:dc="http://purl.org/dc/elements/1.1/" xmlns:dcterms="http://purl.org/dc/terms/" xmlns:vCard="http://www.w3.org/2001/vcard_rdf/3.0#" xmlns:bqbiol="http://biomodels.net/biology_qualifiers/" xmlns:bqmodel="http://biomodels.net/model_qualifiers/"><rdf:Description rdf:about="#metaid_M_14,15-DHET[c]"><bqbiol:is><rdf:Bag><rdf:li rdf:resource="urn:miriam:lipidmaps:LMFA03050010"/></rdf:Bag></bqbiol:is></rdf:Description></rdf:RDF></annotation></species>
<species metaid="metaid_M_14,15-DiHETE[c]" id="M_14,15-DiHETE[c]" name="14,15-DiHETE" compartment="C_c" boundaryCondition="false" sboTerm="SBO:0000299"><notes><body xmlns="http://www.w3.org/1999/xhtml"><p>FORMULA: C20H32O4</p></body></notes><annotation><rdf:RDF xmlns:rdf="http://www.w3.org/1999/02/22_rdf_syntax_ns#" xmlns:dc="http://purl.org/dc/elements/1.1/" xmlns:dcterms="http://purl.org/dc/terms/" xmlns:vCard="http://www.w3.org/2001/vcard_rdf/3.0#" xmlns:bqbiol="http://biomodels.net/biology_qualifiers/" xmlns:bqmodel="http://biomodels.net/model_qualifiers/"><rdf:Description rdf:about="#metaid_M_14,15-DiHETE[c]"><bqbiol:is><rdf:Bag><rdf:li rdf:resource="urn:miriam:lipidmaps:LMFA03060077"/></rdf:Bag></bqbiol:is></rdf:Description></rdf:RDF></annotation></species>
<species metaid="metaid_M_14,15-DiHETE[n]" id="M_14,15-DiHETE[n]" name="14,15-DiHETE" compartment="C_n" boundaryCondition="false" sboTerm="SBO:0000299"><notes><body xmlns="http://www.w3.org/1999/xhtml"><p>FORMULA: C20H32O4</p></body></notes><annotation><rdf:RDF xmlns:rdf="http://www.w3.org/1999/02/22_rdf_syntax_ns#" xmlns:dc="http://purl.org/dc/elements/1.1/" xmlns:dcterms="http://purl.org/dc/terms/" xmlns:vCard="http://www.w3.org/2001/vcard_rdf/3.0#" xmlns:bqbiol="http://biomodels.net/biology_qualifiers/" xmlns:bqmodel="http://biomodels.net/model_qualifiers/"><rdf:Description rdf:about="#metaid_M_14,15-DiHETE[n]"><bqbiol:is><rdf:Bag><rdf:li rdf:resource="urn:miriam:lipidmaps:LMFA03060077"/></rdf:Bag></bqbiol:is></rdf:Description></rdf:RDF></annotation></species>
<species metaid="metaid_M_14,15-EET[c]" id="M_14,15-EET[c]" name="14,15-EET" compartment="C_c" boundaryCondition="false" sboTerm="SBO:0000299"><notes><body xmlns="http://www.w3.org/1999/xhtml"><p>FORMULA: C20H32O3</p></body></notes><annotation><rdf:RDF xmlns:rdf="http://www.w3.org/1999/02/22_rdf_syntax_ns#" xmlns:dc="http://purl.org/dc/elements/1.1/" xmlns:dcterms="http://purl.org/dc/terms/" xmlns:vCard="http://www.w3.org/2001/vcard_rdf/3.0#" xmlns:bqbiol="http://biomodels.net/biology_qualifiers/" xmlns:bqmodel="http://biomodels.net/model_qualifiers/"><rdf:Description rdf:about="#metaid_M_14,15-EET[c]"><bqbiol:is><rdf:Bag><rdf:li rdf:resource="urn:miriam:kegg.compound:C14771"/></rdf:Bag></bqbiol:is></rdf:Description></rdf:RDF></annotation></species>
<species metaid="metaid_M_14,15-EET[r]" id="M_14,15-EET[r]" name="14,15-EET" compartment="C_r" boundaryCondition="false" sboTerm="SBO:0000299"><notes><body xmlns="http://www.w3.org/1999/xhtml"><p>FORMULA: C20H32O3</p></body></notes><annotation><rdf:RDF xmlns:rdf="http://www.w3.org/1999/02/22_rdf_syntax_ns#" xmlns:dc="http://purl.org/dc/elements/1.1/" xmlns:dcterms="http://purl.org/dc/terms/" xmlns:vCard="http://www.w3.org/2001/vcard_rdf/3.0#" xmlns:bqbiol="http://biomodels.net/biology_qualifiers/" xmlns:bqmodel="http://biomodels.net/model_qualifiers/"><rdf:Description rdf:about="#metaid_M_14,15-EET[r]"><bqbiol:is><rdf:Bag><rdf:li rdf:resource="urn:miriam:kegg.compound:C14771"/></rdf:Bag></bqbiol:is></rdf:Description></rdf:RDF></annotation></species>
<species metaid="metaid_M_14-demethyllanosterol[c]" id="M_14-demethyllanosterol[c]" name="14-demethyllanosterol" compartment="C_c" boundaryCondition="false" sboTerm="SBO:0000299"><notes><body xmlns="http://www.w3.org/1999/xhtml"><p>FORMULA: C29H48O</p></body></notes><annotation><rdf:RDF xmlns:rdf="http://www.w3.org/1999/02/22_rdf_syntax_ns#" xmlns:dc="http://purl.org/dc/elements/1.1/" xmlns:dcterms="http://purl.org/dc/terms/" xmlns:vCard="http://www.w3.org/2001/vcard_rdf/3.0#" xmlns:bqbiol="http://biomodels.net/biology_qualifiers/" xmlns:bqmodel="http://biomodels.net/model_qualifiers/"><rdf:Description rdf:about="#metaid_M_14-demethyllanosterol[c]"><bqbiol:is><rdf:Bag><rdf:li rdf:resource="urn:miriam:obo.chebi:CHEBI:18364"/></rdf:Bag></bqbiol:is></rdf:Description></rdf:RDF></annotation></species>
<species metaid="metaid_M_14-hydroperoxy-H4-neuroprostane[c]" id="M_14-hydroperoxy-H4-neuroprostane[c]" name="14-hydroperoxy-H4-neuroprostane" compartment="C_c" boundaryCondition="false" sboTerm="SBO:0000299"><notes><body xmlns="http://www.w3.org/1999/xhtml"><p>FORMULA: C22H32O6</p></body></notes></species>
<species metaid="metaid_M_14-hydroxy-D4-neuroprostane[c]" id="M_14-hydroxy-D4-neuroprostane[c]" name="14-hydroxy-D4-neuroprostane" compartment="C_c" boundaryCondition="false" sboTerm="SBO:0000299"><notes><body xmlns="http://www.w3.org/1999/xhtml"><p>FORMULA: C22H32O5</p></body></notes></species>
<species metaid="metaid_M_14-hydroxy-E4-neuroprostane[c]" id="M_14-hydroxy-E4-neuroprostane[c]" name="14-hydroxy-E4-neuroprostane" compartment="C_c" boundaryCondition="false" sboTerm="SBO:0000299"><notes><body xmlns="http://www.w3.org/1999/xhtml"><p>FORMULA: C22H32O5</p></body></notes></species>
<species metaid="metaid_M_14-peroxy-docosahexaenoate[c]" id="M_14-peroxy-docosahexaenoate[c]" name="14-peroxy-docosahexaenoate" compartment="C_c" boundaryCondition="false" sboTerm="SBO:0000299"><notes><body xmlns="http://www.w3.org/1999/xhtml"><p>FORMULA: C22H31O4</p></body></notes></species>
<species metaid="metaid_M_15(R)-HEPE[c]" id="M_15(R)-HEPE[c]" name="15(R)-HEPE" compartment="C_c" boundaryCondition="false" sboTerm="SBO:0000299"><notes><body xmlns="http://www.w3.org/1999/xhtml"><p>FORMULA: C20H30O3</p></body></notes><annotation><rdf:RDF xmlns:rdf="http://www.w3.org/1999/02/22_rdf_syntax_ns#" xmlns:dc="http://purl.org/dc/elements/1.1/" xmlns:dcterms="http://purl.org/dc/terms/" xmlns:vCard="http://www.w3.org/2001/vcard_rdf/3.0#" xmlns:bqbiol="http://biomodels.net/biology_qualifiers/" xmlns:bqmodel="http://biomodels.net/model_qualifiers/"><rdf:Description rdf:about="#metaid_M_15(R)-HEPE[c]"><bqbiol:is><rdf:Bag><rdf:li rdf:resource="urn:miriam:lipidmaps:LMFA03070037"/></rdf:Bag></bqbiol:is></rdf:Description></rdf:RDF></annotation></species>
<species metaid="metaid_M_15(R)-HEPE[n]" id="M_15(R)-HEPE[n]" name="15(R)-HEPE" compartment="C_n" boundaryCondition="false" sboTerm="SBO:0000299"><notes><body xmlns="http://www.w3.org/1999/xhtml"><p>FORMULA: C20H30O3</p></body></notes><annotation><rdf:RDF xmlns:rdf="http://www.w3.org/1999/02/22_rdf_syntax_ns#" xmlns:dc="http://purl.org/dc/elements/1.1/" xmlns:dcterms="http://purl.org/dc/terms/" xmlns:vCard="http://www.w3.org/2001/vcard_rdf/3.0#" xmlns:bqbiol="http://biomodels.net/biology_qualifiers/" xmlns:bqmodel="http://biomodels.net/model_qualifiers/"><rdf:Description rdf:about="#metaid_M_15(R)-HEPE[n]"><bqbiol:is><rdf:Bag><rdf:li rdf:resource="urn:miriam:lipidmaps:LMFA03070037"/></rdf:Bag></bqbiol:is></rdf:Description></rdf:RDF></annotation></species>
<species metaid="metaid_M_15(R)-HEPE[p]" id="M_15(R)-HEPE[p]" name="15(R)-HEPE" compartment="C_p" boundaryCondition="false" sboTerm="SBO:0000299"><notes><body xmlns="http://www.w3.org/1999/xhtml"><p>FORMULA: C20H30O3</p></body></notes><annotation><rdf:RDF xmlns:rdf="http://www.w3.org/1999/02/22_rdf_syntax_ns#" xmlns:dc="http://purl.org/dc/elements/1.1/" xmlns:dcterms="http://purl.org/dc/terms/" xmlns:vCard="http://www.w3.org/2001/vcard_rdf/3.0#" xmlns:bqbiol="http://biomodels.net/biology_qualifiers/" xmlns:bqmodel="http://biomodels.net/model_qualifiers/"><rdf:Description rdf:about="#metaid_M_15(R)-HEPE[p]"><bqbiol:is><rdf:Bag><rdf:li rdf:resource="urn:miriam:lipidmaps:LMFA03070037"/></rdf:Bag></bqbiol:is></rdf:Description></rdf:RDF></annotation></species>
<species metaid="metaid_M_15(R)-HEPE[r]" id="M_15(R)-HEPE[r]" name="15(R)-HEPE" compartment="C_r" boundaryCondition="false" sboTerm="SBO:0000299"><notes><body xmlns="http://www.w3.org/1999/xhtml"><p>FORMULA: C20H30O3</p></body></notes><annotation><rdf:RDF xmlns:rdf="http://www.w3.org/1999/02/22_rdf_syntax_ns#" xmlns:dc="http://purl.org/dc/elements/1.1/" xmlns:dcterms="http://purl.org/dc/terms/" xmlns:vCard="http://www.w3.org/2001/vcard_rdf/3.0#" xmlns:bqbiol="http://biomodels.net/biology_qualifiers/" xmlns:bqmodel="http://biomodels.net/model_qualifiers/"><rdf:Description rdf:about="#metaid_M_15(R)-HEPE[r]"><bqbiol:is><rdf:Bag><rdf:li rdf:resource="urn:miriam:lipidmaps:LMFA03070037"/></rdf:Bag></bqbiol:is></rdf:Description></rdf:RDF></annotation></species>
<species metaid="metaid_M_15(R)-HETE[c]" id="M_15(R)-HETE[c]" name="15(R)-HETE" compartment="C_c" boundaryCondition="false" sboTerm="SBO:0000299"><notes><body xmlns="http://www.w3.org/1999/xhtml"><p>FORMULA: C20H32O3</p></body></notes><annotation><rdf:RDF xmlns:rdf="http://www.w3.org/1999/02/22_rdf_syntax_ns#" xmlns:dc="http://purl.org/dc/elements/1.1/" xmlns:dcterms="http://purl.org/dc/terms/" xmlns:vCard="http://www.w3.org/2001/vcard_rdf/3.0#" xmlns:bqbiol="http://biomodels.net/biology_qualifiers/" xmlns:bqmodel="http://biomodels.net/model_qualifiers/"><rdf:Description rdf:about="#metaid_M_15(R)-HETE[c]"><bqbiol:is><rdf:Bag><rdf:li rdf:resource="urn:miriam:lipidmaps:LMFA03060030"/></rdf:Bag></bqbiol:is></rdf:Description></rdf:RDF></annotation></species>
<species metaid="metaid_M_15(R)-HETE[p]" id="M_15(R)-HETE[p]" name="15(R)-HETE" compartment="C_p" boundaryCondition="false" sboTerm="SBO:0000299"><notes><body xmlns="http://www.w3.org/1999/xhtml"><p>FORMULA: C20H32O3</p></body></notes><annotation><rdf:RDF xmlns:rdf="http://www.w3.org/1999/02/22_rdf_syntax_ns#" xmlns:dc="http://purl.org/dc/elements/1.1/" xmlns:dcterms="http://purl.org/dc/terms/" xmlns:vCard="http://www.w3.org/2001/vcard_rdf/3.0#" xmlns:bqbiol="http://biomodels.net/biology_qualifiers/" xmlns:bqmodel="http://biomodels.net/model_qualifiers/"><rdf:Description rdf:about="#metaid_M_15(R)-HETE[p]"><bqbiol:is><rdf:Bag><rdf:li rdf:resource="urn:miriam:lipidmaps:LMFA03060030"/></rdf:Bag></bqbiol:is></rdf:Description></rdf:RDF></annotation></species>
<species metaid="metaid_M_15(R)-HETE[r]" id="M_15(R)-HETE[r]" name="15(R)-HETE" compartment="C_r" boundaryCondition="false" sboTerm="SBO:0000299"><notes><body xmlns="http://www.w3.org/1999/xhtml"><p>FORMULA: C20H32O3</p></body></notes><annotation><rdf:RDF xmlns:rdf="http://www.w3.org/1999/02/22_rdf_syntax_ns#" xmlns:dc="http://purl.org/dc/elements/1.1/" xmlns:dcterms="http://purl.org/dc/terms/" xmlns:vCard="http://www.w3.org/2001/vcard_rdf/3.0#" xmlns:bqbiol="http://biomodels.net/biology_qualifiers/" xmlns:bqmodel="http://biomodels.net/model_qualifiers/"><rdf:Description rdf:about="#metaid_M_15(R)-HETE[r]"><bqbiol:is><rdf:Bag><rdf:li rdf:resource="urn:miriam:lipidmaps:LMFA03060030"/></rdf:Bag></bqbiol:is></rdf:Description></rdf:RDF></annotation></species>
<species metaid="metaid_M_15(R)-HpEPE[c]" id="M_15(R)-HpEPE[c]" name="15(R)-HpEPE" compartment="C_c" boundaryCondition="false" sboTerm="SBO:0000299"><notes><body xmlns="http://www.w3.org/1999/xhtml"><p>FORMULA: C20H30O4</p></body></notes></species>
<species metaid="metaid_M_15(R)-HpEPE[n]" id="M_15(R)-HpEPE[n]" name="15(R)-HpEPE" compartment="C_n" boundaryCondition="false" sboTerm="SBO:0000299"><notes><body xmlns="http://www.w3.org/1999/xhtml"><p>FORMULA: C20H30O4</p></body></notes></species>
<species metaid="metaid_M_15(R)-HpEPE[p]" id="M_15(R)-HpEPE[p]" name="15(R)-HpEPE" compartment="C_p" boundaryCondition="false" sboTerm="SBO:0000299"><notes><body xmlns="http://www.w3.org/1999/xhtml"><p>FORMULA: C20H30O4</p></body></notes></species>
<species metaid="metaid_M_15(R)-HpEPE[r]" id="M_15(R)-HpEPE[r]" name="15(R)-HpEPE" compartment="C_r" boundaryCondition="false" sboTerm="SBO:0000299"><notes><body xmlns="http://www.w3.org/1999/xhtml"><p>FORMULA: C20H30O4</p></body></notes></species>
<species metaid="metaid_M_15(S)-HEPE[c]" id="M_15(S)-HEPE[c]" name="15(S)-HEPE" compartment="C_c" boundaryCondition="false" sboTerm="SBO:0000299"><notes><body xmlns="http://www.w3.org/1999/xhtml"><p>FORMULA: C20H30O3</p></body></notes><annotation><rdf:RDF xmlns:rdf="http://www.w3.org/1999/02/22_rdf_syntax_ns#" xmlns:dc="http://purl.org/dc/elements/1.1/" xmlns:dcterms="http://purl.org/dc/terms/" xmlns:vCard="http://www.w3.org/2001/vcard_rdf/3.0#" xmlns:bqbiol="http://biomodels.net/biology_qualifiers/" xmlns:bqmodel="http://biomodels.net/model_qualifiers/"><rdf:Description rdf:about="#metaid_M_15(S)-HEPE[c]"><bqbiol:is><rdf:Bag><rdf:li rdf:resource="urn:miriam:lipidmaps:LMFA03070009"/></rdf:Bag></bqbiol:is></rdf:Description></rdf:RDF></annotation></species>
<species metaid="metaid_M_15(S)-HETE[c]" id="M_15(S)-HETE[c]" name="15(S)-HETE" compartment="C_c" boundaryCondition="false" sboTerm="SBO:0000299"><notes><body xmlns="http://www.w3.org/1999/xhtml"><p>FORMULA: C20H32O3</p></body></notes><annotation><rdf:RDF xmlns:rdf="http://www.w3.org/1999/02/22_rdf_syntax_ns#" xmlns:dc="http://purl.org/dc/elements/1.1/" xmlns:dcterms="http://purl.org/dc/terms/" xmlns:vCard="http://www.w3.org/2001/vcard_rdf/3.0#" xmlns:bqbiol="http://biomodels.net/biology_qualifiers/" xmlns:bqmodel="http://biomodels.net/model_qualifiers/"><rdf:Description rdf:about="#metaid_M_15(S)-HETE[c]"><bqbiol:is><rdf:Bag><rdf:li rdf:resource="urn:miriam:lipidmaps:LMFA03060001"/></rdf:Bag></bqbiol:is></rdf:Description></rdf:RDF></annotation></species>
<species metaid="metaid_M_15(S)-HPETE[c]" id="M_15(S)-HPETE[c]" name="15(S)-HPETE" compartment="C_c" boundaryCondition="false" sboTerm="SBO:0000299"><notes><body xmlns="http://www.w3.org/1999/xhtml"><p>FORMULA: C20H32O4</p></body></notes><annotation><rdf:RDF xmlns:rdf="http://www.w3.org/1999/02/22_rdf_syntax_ns#" xmlns:dc="http://purl.org/dc/elements/1.1/" xmlns:dcterms="http://purl.org/dc/terms/" xmlns:vCard="http://www.w3.org/2001/vcard_rdf/3.0#" xmlns:bqbiol="http://biomodels.net/biology_qualifiers/" xmlns:bqmodel="http://biomodels.net/model_qualifiers/"><rdf:Description rdf:about="#metaid_M_15(S)-HPETE[c]"><bqbiol:is><rdf:Bag><rdf:li rdf:resource="urn:miriam:obo.chebi:CHEBI:15628"/></rdf:Bag></bqbiol:is></rdf:Description></rdf:RDF></annotation></species>
<species metaid="metaid_M_15(S)-HPETE[n]" id="M_15(S)-HPETE[n]" name="15(S)-HPETE" compartment="C_n" boundaryCondition="false" sboTerm="SBO:0000299"><notes><body xmlns="http://www.w3.org/1999/xhtml"><p>FORMULA: C20H32O4</p></body></notes><annotation><rdf:RDF xmlns:rdf="http://www.w3.org/1999/02/22_rdf_syntax_ns#" xmlns:dc="http://purl.org/dc/elements/1.1/" xmlns:dcterms="http://purl.org/dc/terms/" xmlns:vCard="http://www.w3.org/2001/vcard_rdf/3.0#" xmlns:bqbiol="http://biomodels.net/biology_qualifiers/" xmlns:bqmodel="http://biomodels.net/model_qualifiers/"><rdf:Description rdf:about="#metaid_M_15(S)-HPETE[n]"><bqbiol:is><rdf:Bag><rdf:li rdf:resource="urn:miriam:obo.chebi:CHEBI:15628"/></rdf:Bag></bqbiol:is></rdf:Description></rdf:RDF></annotation></species>
<species metaid="metaid_M_15(S)-HPETE[p]" id="M_15(S)-HPETE[p]" name="15(S)-HPETE" compartment="C_p" boundaryCondition="false" sboTerm="SBO:0000299"><notes><body xmlns="http://www.w3.org/1999/xhtml"><p>FORMULA: C20H32O4</p></body></notes><annotation><rdf:RDF xmlns:rdf="http://www.w3.org/1999/02/22_rdf_syntax_ns#" xmlns:dc="http://purl.org/dc/elements/1.1/" xmlns:dcterms="http://purl.org/dc/terms/" xmlns:vCard="http://www.w3.org/2001/vcard_rdf/3.0#" xmlns:bqbiol="http://biomodels.net/biology_qualifiers/" xmlns:bqmodel="http://biomodels.net/model_qualifiers/"><rdf:Description rdf:about="#metaid_M_15(S)-HPETE[p]"><bqbiol:is><rdf:Bag><rdf:li rdf:resource="urn:miriam:obo.chebi:CHEBI:15628"/></rdf:Bag></bqbiol:is></rdf:Description></rdf:RDF></annotation></species>
<species metaid="metaid_M_15(S)-HPETE[r]" id="M_15(S)-HPETE[r]" name="15(S)-HPETE" compartment="C_r" boundaryCondition="false" sboTerm="SBO:0000299"><notes><body xmlns="http://www.w3.org/1999/xhtml"><p>FORMULA: C20H32O4</p></body></notes><annotation><rdf:RDF xmlns:rdf="http://www.w3.org/1999/02/22_rdf_syntax_ns#" xmlns:dc="http://purl.org/dc/elements/1.1/" xmlns:dcterms="http://purl.org/dc/terms/" xmlns:vCard="http://www.w3.org/2001/vcard_rdf/3.0#" xmlns:bqbiol="http://biomodels.net/biology_qualifiers/" xmlns:bqmodel="http://biomodels.net/model_qualifiers/"><rdf:Description rdf:about="#metaid_M_15(S)-HPETE[r]"><bqbiol:is><rdf:Bag><rdf:li rdf:resource="urn:miriam:obo.chebi:CHEBI:15628"/></rdf:Bag></bqbiol:is></rdf:Description></rdf:RDF></annotation></species>
<species metaid="metaid_M_15(S)-HpEPE[c]" id="M_15(S)-HpEPE[c]" name="15(S)-HpEPE" compartment="C_c" boundaryCondition="false" sboTerm="SBO:0000299"><notes><body xmlns="http://www.w3.org/1999/xhtml"><p>FORMULA: C20H30O4</p></body></notes><annotation><rdf:RDF xmlns:rdf="http://www.w3.org/1999/02/22_rdf_syntax_ns#" xmlns:dc="http://purl.org/dc/elements/1.1/" xmlns:dcterms="http://purl.org/dc/terms/" xmlns:vCard="http://www.w3.org/2001/vcard_rdf/3.0#" xmlns:bqbiol="http://biomodels.net/biology_qualifiers/" xmlns:bqmodel="http://biomodels.net/model_qualifiers/"><rdf:Description rdf:about="#metaid_M_15(S)-HpEPE[c]"><bqbiol:is><rdf:Bag><rdf:li rdf:resource="urn:miriam:lipidmaps:LMFA03070013"/></rdf:Bag></bqbiol:is></rdf:Description></rdf:RDF></annotation></species>
<species metaid="metaid_M_15-deoxy-PGD2[c]" id="M_15-deoxy-PGD2[c]" name="15-deoxy-PGD2" compartment="C_c" boundaryCondition="false" sboTerm="SBO:0000299"><notes><body xmlns="http://www.w3.org/1999/xhtml"><p>FORMULA: C20H30O4</p></body></notes></species>
<species metaid="metaid_M_15-deoxy-delta-12,14-PGD2[c]" id="M_15-deoxy-delta-12,14-PGD2[c]" name="15-deoxy-delta-12,14-PGD2" compartment="C_c" boundaryCondition="false" sboTerm="SBO:0000299"><notes><body xmlns="http://www.w3.org/1999/xhtml"><p>FORMULA: C20H30O4</p></body></notes><annotation><rdf:RDF xmlns:rdf="http://www.w3.org/1999/02/22_rdf_syntax_ns#" xmlns:dc="http://purl.org/dc/elements/1.1/" xmlns:dcterms="http://purl.org/dc/terms/" xmlns:vCard="http://www.w3.org/2001/vcard_rdf/3.0#" xmlns:bqbiol="http://biomodels.net/biology_qualifiers/" xmlns:bqmodel="http://biomodels.net/model_qualifiers/"><rdf:Description rdf:about="#metaid_M_15-deoxy-delta-12,14-PGD2[c]"><bqbiol:is><rdf:Bag><rdf:li rdf:resource="urn:miriam:lipidmaps:LMFA03010051"/></rdf:Bag></bqbiol:is></rdf:Description></rdf:RDF></annotation></species>
<species metaid="metaid_M_15-deoxy-delta-12,14-PGJ2[c]" id="M_15-deoxy-delta-12,14-PGJ2[c]" name="15-deoxy-delta-12,14-PGJ2" compartment="C_c" boundaryCondition="false" sboTerm="SBO:0000299"><notes><body xmlns="http://www.w3.org/1999/xhtml"><p>FORMULA: C20H28O3</p></body></notes><annotation><rdf:RDF xmlns:rdf="http://www.w3.org/1999/02/22_rdf_syntax_ns#" xmlns:dc="http://purl.org/dc/elements/1.1/" xmlns:dcterms="http://purl.org/dc/terms/" xmlns:vCard="http://www.w3.org/2001/vcard_rdf/3.0#" xmlns:bqbiol="http://biomodels.net/biology_qualifiers/" xmlns:bqmodel="http://biomodels.net/model_qualifiers/"><rdf:Description rdf:about="#metaid_M_15-deoxy-delta-12,14-PGJ2[c]"><bqbiol:is><rdf:Bag><rdf:li rdf:resource="urn:miriam:lipidmaps:LMFA03010021"/></rdf:Bag></bqbiol:is></rdf:Description></rdf:RDF></annotation></species>
<species metaid="metaid_M_15-deoxy-prostaglandin_J2[c]" id="M_15-deoxy-prostaglandin_J2[c]" name="15-deoxy-prostaglandin J2" compartment="C_c" boundaryCondition="false" sboTerm="SBO:0000299"><notes><body xmlns="http://www.w3.org/1999/xhtml"><p>FORMULA: C20H28O3</p></body></notes></species>
<species metaid="metaid_M_15-epi-lipoxin_A4[c]" id="M_15-epi-lipoxin_A4[c]" name="15-epi-lipoxin A4" compartment="C_c" boundaryCondition="false" sboTerm="SBO:0000299"><notes><body xmlns="http://www.w3.org/1999/xhtml"><p>FORMULA: C20H32O5</p></body></notes></species>
<species metaid="metaid_M_15-epi-lipoxin_A4[p]" id="M_15-epi-lipoxin_A4[p]" name="15-epi-lipoxin A4" compartment="C_p" boundaryCondition="false" sboTerm="SBO:0000299"><notes><body xmlns="http://www.w3.org/1999/xhtml"><p>FORMULA: C20H32O5</p></body></notes></species>
<species metaid="metaid_M_15-epi-lipoxin_A4[r]" id="M_15-epi-lipoxin_A4[r]" name="15-epi-lipoxin A4" compartment="C_r" boundaryCondition="false" sboTerm="SBO:0000299"><notes><body xmlns="http://www.w3.org/1999/xhtml"><p>FORMULA: C20H32O5</p></body></notes></species>
<species metaid="metaid_M_15-epi-lipoxin_A5[c]" id="M_15-epi-lipoxin_A5[c]" name="15-epi-lipoxin A5" compartment="C_c" boundaryCondition="false" sboTerm="SBO:0000299"><notes><body xmlns="http://www.w3.org/1999/xhtml"><p>FORMULA: C20H29O5</p></body></notes></species>
<species metaid="metaid_M_15-epi-lipoxin_A5[p]" id="M_15-epi-lipoxin_A5[p]" name="15-epi-lipoxin A5" compartment="C_p" boundaryCondition="false" sboTerm="SBO:0000299"><notes><body xmlns="http://www.w3.org/1999/xhtml"><p>FORMULA: C20H29O5</p></body></notes></species>
<species metaid="metaid_M_15-epi-lipoxin_A5[r]" id="M_15-epi-lipoxin_A5[r]" name="15-epi-lipoxin A5" compartment="C_r" boundaryCondition="false" sboTerm="SBO:0000299"><notes><body xmlns="http://www.w3.org/1999/xhtml"><p>FORMULA: C20H29O5</p></body></notes></species>
<species metaid="metaid_M_15-epi-lipoxin_B4[c]" id="M_15-epi-lipoxin_B4[c]" name="15-epi-lipoxin B4" compartment="C_c" boundaryCondition="false" sboTerm="SBO:0000299"><notes><body xmlns="http://www.w3.org/1999/xhtml"><p>FORMULA: C20H32O5</p></body></notes></species>
<species metaid="metaid_M_15-epi-lipoxin_B4[p]" id="M_15-epi-lipoxin_B4[p]" name="15-epi-lipoxin B4" compartment="C_p" boundaryCondition="false" sboTerm="SBO:0000299"><notes><body xmlns="http://www.w3.org/1999/xhtml"><p>FORMULA: C20H32O5</p></body></notes></species>
<species metaid="metaid_M_15-epi-lipoxin_B4[r]" id="M_15-epi-lipoxin_B4[r]" name="15-epi-lipoxin B4" compartment="C_r" boundaryCondition="false" sboTerm="SBO:0000299"><notes><body xmlns="http://www.w3.org/1999/xhtml"><p>FORMULA: C20H32O5</p></body></notes></species>
<species metaid="metaid_M_15-epi-lipoxin_B5[c]" id="M_15-epi-lipoxin_B5[c]" name="15-epi-lipoxin B5" compartment="C_c" boundaryCondition="false" sboTerm="SBO:0000299"><notes><body xmlns="http://www.w3.org/1999/xhtml"><p>FORMULA: C20H30O5</p></body></notes></species>
<species metaid="metaid_M_15-epi-lipoxin_B5[p]" id="M_15-epi-lipoxin_B5[p]" name="15-epi-lipoxin B5" compartment="C_p" boundaryCondition="false" sboTerm="SBO:0000299"><notes><body xmlns="http://www.w3.org/1999/xhtml"><p>FORMULA: C20H30O5</p></body></notes></species>
<species metaid="metaid_M_15-epi-lipoxin_B5[r]" id="M_15-epi-lipoxin_B5[r]" name="15-epi-lipoxin B5" compartment="C_r" boundaryCondition="false" sboTerm="SBO:0000299"><notes><body xmlns="http://www.w3.org/1999/xhtml"><p>FORMULA: C20H30O5</p></body></notes></species>
<species metaid="metaid_M_15-oxo-lipoxin_A4[c]" id="M_15-oxo-lipoxin_A4[c]" name="15-oxo-lipoxin A4" compartment="C_c" boundaryCondition="false" sboTerm="SBO:0000299"><notes><body xmlns="http://www.w3.org/1999/xhtml"><p>FORMULA: C20H30O5</p></body></notes><annotation><rdf:RDF xmlns:rdf="http://www.w3.org/1999/02/22_rdf_syntax_ns#" xmlns:dc="http://purl.org/dc/elements/1.1/" xmlns:dcterms="http://purl.org/dc/terms/" xmlns:vCard="http://www.w3.org/2001/vcard_rdf/3.0#" xmlns:bqbiol="http://biomodels.net/biology_qualifiers/" xmlns:bqmodel="http://biomodels.net/model_qualifiers/"><rdf:Description rdf:about="#metaid_M_15-oxo-lipoxin_A4[c]"><bqbiol:is><rdf:Bag><rdf:li rdf:resource="urn:miriam:lipidmaps:LMFA03040009"/></rdf:Bag></bqbiol:is></rdf:Description></rdf:RDF></annotation></species>
<species metaid="metaid_M_15-oxoETE[c]" id="M_15-oxoETE[c]" name="15-oxoETE" compartment="C_c" boundaryCondition="false" sboTerm="SBO:0000299"><notes><body xmlns="http://www.w3.org/1999/xhtml"><p>FORMULA: C20H30O3</p></body></notes><annotation><rdf:RDF xmlns:rdf="http://www.w3.org/1999/02/22_rdf_syntax_ns#" xmlns:dc="http://purl.org/dc/elements/1.1/" xmlns:dcterms="http://purl.org/dc/terms/" xmlns:vCard="http://www.w3.org/2001/vcard_rdf/3.0#" xmlns:bqbiol="http://biomodels.net/biology_qualifiers/" xmlns:bqmodel="http://biomodels.net/model_qualifiers/"><rdf:Description rdf:about="#metaid_M_15-oxoETE[c]"><bqbiol:is><rdf:Bag><rdf:li rdf:resource="urn:miriam:lipidmaps:LMFA03060051"/></rdf:Bag></bqbiol:is></rdf:Description></rdf:RDF></annotation></species>
<species metaid="metaid_M_15H-11,12-EETA[c]" id="M_15H-11,12-EETA[c]" name="15H-11,12-EETA" compartment="C_c" boundaryCondition="false" sboTerm="SBO:0000299"><notes><body xmlns="http://www.w3.org/1999/xhtml"><p>FORMULA: C20H32O4</p></body></notes><annotation><rdf:RDF xmlns:rdf="http://www.w3.org/1999/02/22_rdf_syntax_ns#" xmlns:dc="http://purl.org/dc/elements/1.1/" xmlns:dcterms="http://purl.org/dc/terms/" xmlns:vCard="http://www.w3.org/2001/vcard_rdf/3.0#" xmlns:bqbiol="http://biomodels.net/biology_qualifiers/" xmlns:bqmodel="http://biomodels.net/model_qualifiers/"><rdf:Description rdf:about="#metaid_M_15H-11,12-EETA[c]"><bqbiol:is><rdf:Bag><rdf:li rdf:resource="urn:miriam:lipidmaps:LMFA03080007"/></rdf:Bag></bqbiol:is></rdf:Description></rdf:RDF></annotation></species>
<species metaid="metaid_M_16(R)-HETE[c]" id="M_16(R)-HETE[c]" name="16(R)-HETE" compartment="C_c" boundaryCondition="false" sboTerm="SBO:0000299"><notes><body xmlns="http://www.w3.org/1999/xhtml"><p>FORMULA: C20H32O3</p></body></notes><annotation><rdf:RDF xmlns:rdf="http://www.w3.org/1999/02/22_rdf_syntax_ns#" xmlns:dc="http://purl.org/dc/elements/1.1/" xmlns:dcterms="http://purl.org/dc/terms/" xmlns:vCard="http://www.w3.org/2001/vcard_rdf/3.0#" xmlns:bqbiol="http://biomodels.net/biology_qualifiers/" xmlns:bqmodel="http://biomodels.net/model_qualifiers/"><rdf:Description rdf:about="#metaid_M_16(R)-HETE[c]"><bqbiol:is><rdf:Bag><rdf:li rdf:resource="urn:miriam:lipidmaps:LMFA03060069"/></rdf:Bag></bqbiol:is></rdf:Description></rdf:RDF></annotation></species>
<species metaid="metaid_M_16(S)-hydroxy-18-oxo-18-CoA-LTE4[p]" id="M_16(S)-hydroxy-18-oxo-18-CoA-LTE4[p]" name="16(S)-hydroxy-18-oxo-18-CoA-LTE4" compartment="C_p" boundaryCondition="false" sboTerm="SBO:0000299"><notes><body xmlns="http://www.w3.org/1999/xhtml"><p>FORMULA: C42H67N8O23P3S2</p></body></notes></species>
<species metaid="metaid_M_16,18-oxo-18-CoA-dinor-LTE4[p]" id="M_16,18-oxo-18-CoA-dinor-LTE4[p]" name="16,18-oxo-18-CoA-dinor-LTE4" compartment="C_p" boundaryCondition="false" sboTerm="SBO:0000299"><notes><body xmlns="http://www.w3.org/1999/xhtml"><p>FORMULA: C42H65N8O23P3S2</p></body></notes></species>
<species metaid="metaid_M_16-glucuronide-estriol[c]" id="M_16-glucuronide-estriol[c]" name="16-glucuronide-estriol" compartment="C_c" boundaryCondition="false" sboTerm="SBO:0000299"><notes><body xmlns="http://www.w3.org/1999/xhtml"><p>FORMULA: C24H32O9</p></body></notes><annotation><rdf:RDF xmlns:rdf="http://www.w3.org/1999/02/22_rdf_syntax_ns#" xmlns:dc="http://purl.org/dc/elements/1.1/" xmlns:dcterms="http://purl.org/dc/terms/" xmlns:vCard="http://www.w3.org/2001/vcard_rdf/3.0#" xmlns:bqbiol="http://biomodels.net/biology_qualifiers/" xmlns:bqmodel="http://biomodels.net/model_qualifiers/"><rdf:Description rdf:about="#metaid_M_16-glucuronide-estriol[c]"><bqbiol:is><rdf:Bag><rdf:li rdf:resource="urn:miriam:kegg.compound:C05504"/></rdf:Bag></bqbiol:is></rdf:Description></rdf:RDF></annotation></species>
<species metaid="metaid_M_16-glucuronide-estriol[r]" id="M_16-glucuronide-estriol[r]" name="16-glucuronide-estriol" compartment="C_r" boundaryCondition="false" sboTerm="SBO:0000299"><notes><body xmlns="http://www.w3.org/1999/xhtml"><p>FORMULA: C24H32O9</p></body></notes><annotation><rdf:RDF xmlns:rdf="http://www.w3.org/1999/02/22_rdf_syntax_ns#" xmlns:dc="http://purl.org/dc/elements/1.1/" xmlns:dcterms="http://purl.org/dc/terms/" xmlns:vCard="http://www.w3.org/2001/vcard_rdf/3.0#" xmlns:bqbiol="http://biomodels.net/biology_qualifiers/" xmlns:bqmodel="http://biomodels.net/model_qualifiers/"><rdf:Description rdf:about="#metaid_M_16-glucuronide-estriol[r]"><bqbiol:is><rdf:Bag><rdf:li rdf:resource="urn:miriam:kegg.compound:C05504"/></rdf:Bag></bqbiol:is></rdf:Description></rdf:RDF></annotation></species>
<species metaid="metaid_M_16-glucuronide-estriol[s]" id="M_16-glucuronide-estriol[s]" name="16-glucuronide-estriol" compartment="C_s" boundaryCondition="false" sboTerm="SBO:0000299"><notes><body xmlns="http://www.w3.org/1999/xhtml"><p>FORMULA: C24H32O9</p></body></notes><annotation><rdf:RDF xmlns:rdf="http://www.w3.org/1999/02/22_rdf_syntax_ns#" xmlns:dc="http://purl.org/dc/elements/1.1/" xmlns:dcterms="http://purl.org/dc/terms/" xmlns:vCard="http://www.w3.org/2001/vcard_rdf/3.0#" xmlns:bqbiol="http://biomodels.net/biology_qualifiers/" xmlns:bqmodel="http://biomodels.net/model_qualifiers/"><rdf:Description rdf:about="#metaid_M_16-glucuronide-estriol[s]"><bqbiol:is><rdf:Bag><rdf:li rdf:resource="urn:miriam:kegg.compound:C05504"/></rdf:Bag></bqbiol:is></rdf:Description></rdf:RDF></annotation></species>
<species metaid="metaid_M_16-glucuronide-estriol[x]" id="M_16-glucuronide-estriol[x]" name="16-glucuronide-estriol" compartment="C_x" boundaryCondition="true" sboTerm="SBO:0000299"><notes><body xmlns="http://www.w3.org/1999/xhtml"><p>FORMULA: C24H32O9</p></body></notes><annotation><rdf:RDF xmlns:rdf="http://www.w3.org/1999/02/22_rdf_syntax_ns#" xmlns:dc="http://purl.org/dc/elements/1.1/" xmlns:dcterms="http://purl.org/dc/terms/" xmlns:vCard="http://www.w3.org/2001/vcard_rdf/3.0#" xmlns:bqbiol="http://biomodels.net/biology_qualifiers/" xmlns:bqmodel="http://biomodels.net/model_qualifiers/"><rdf:Description rdf:about="#metaid_M_16-glucuronide-estriol[x]"><bqbiol:is><rdf:Bag><rdf:li rdf:resource="urn:miriam:kegg.compound:C05504"/></rdf:Bag></bqbiol:is></rdf:Description></rdf:RDF></annotation></species>
<species metaid="metaid_M_16-peroxy-docosahexaenoate[c]" id="M_16-peroxy-docosahexaenoate[c]" name="16-peroxy-docosahexaenoate" compartment="C_c" boundaryCondition="false" sboTerm="SBO:0000299"><notes><body xmlns="http://www.w3.org/1999/xhtml"><p>FORMULA: C22H31O4</p></body></notes></species>
<species metaid="metaid_M_16e-18-oxo-18-CoA-dinor-LTE4[p]" id="M_16e-18-oxo-18-CoA-dinor-LTE4[p]" name="16e-18-oxo-18-CoA-dinor-LTE4" compartment="C_p" boundaryCondition="false" sboTerm="SBO:0000299"><notes><body xmlns="http://www.w3.org/1999/xhtml"><p>FORMULA: C42H65N8O22P3S2</p></body></notes></species>
<species metaid="metaid_M_17-HETE[c]" id="M_17-HETE[c]" name="17-HETE" compartment="C_c" boundaryCondition="false" sboTerm="SBO:0000299"><notes><body xmlns="http://www.w3.org/1999/xhtml"><p>FORMULA: C20H32O3</p></body></notes><annotation><rdf:RDF xmlns:rdf="http://www.w3.org/1999/02/22_rdf_syntax_ns#" xmlns:dc="http://purl.org/dc/elements/1.1/" xmlns:dcterms="http://purl.org/dc/terms/" xmlns:vCard="http://www.w3.org/2001/vcard_rdf/3.0#" xmlns:bqbiol="http://biomodels.net/biology_qualifiers/" xmlns:bqmodel="http://biomodels.net/model_qualifiers/"><rdf:Description rdf:about="#metaid_M_17-HETE[c]"><bqbiol:is><rdf:Bag><rdf:li rdf:resource="urn:miriam:lipidmaps:LMFA03060091"/></rdf:Bag></bqbiol:is></rdf:Description></rdf:RDF></annotation></species>
<species metaid="metaid_M_17-hydroperoxy-H4-neuroprostane[c]" id="M_17-hydroperoxy-H4-neuroprostane[c]" name="17-hydroperoxy-H4-neuroprostane" compartment="C_c" boundaryCondition="false" sboTerm="SBO:0000299"><notes><body xmlns="http://www.w3.org/1999/xhtml"><p>FORMULA: C22H32O6</p></body></notes></species>
<species metaid="metaid_M_17-hydroxy-D4-neuroprostane[c]" id="M_17-hydroxy-D4-neuroprostane[c]" name="17-hydroxy-D4-neuroprostane" compartment="C_c" boundaryCondition="false" sboTerm="SBO:0000299"><notes><body xmlns="http://www.w3.org/1999/xhtml"><p>FORMULA: C22H32O5</p></body></notes></species>
<species metaid="metaid_M_17-hydroxy-E4-neuroprostane[c]" id="M_17-hydroxy-E4-neuroprostane[c]" name="17-hydroxy-E4-neuroprostane" compartment="C_c" boundaryCondition="false" sboTerm="SBO:0000299"><notes><body xmlns="http://www.w3.org/1999/xhtml"><p>FORMULA: C22H32O5</p></body></notes></species>
[truncated: 8,931,887 more chars]
