# Supplementary material for: Remodeling adipose tissue through in silico modulation of fat storage for the prevention of type 2 diabetes
Source: BMC Syst Biol. 2017 Jun 12;11:60. doi: 10.1186/s12918-017-0438-9 (PMC5468946; doi:10.1186/s12918-017-0438-9)
Supplement: Supplementary file 3 — Graph of the effect of each gene’s deletion on both biomass and lipid droplet production compared to the wild type network when glucose and TAG uptake are restricted. Table_S1.docx. Biomass and lipid droplet constituent with stoichiometry as well as growth media definition. Table_S2.xlsx. List of metabolic tasks used to insure proper network behavior under various circumstances. Table_S3.xlsx. List of fluxes for imports and exports in the network at each time point when optimising for lipid droplet production with restrictions to the values of TAG extraction, glucose uptake and NEFA release to the experimental values from obese and lean subjects. Table_S4.xlsx. List of fluxes for imports and exports in the network at each time point when optimising for acetyl-CoA production with restrictions to the values of TAG extraction, glucose uptake and NEFA release to the experimental values from obese and lean subjects. Table_S5.xlsx. Effect of gene deletion in mouse models for the genes predicted to have an effect on adipocyte hypertrophy. Table_S6.docx. Number of genes having an increased effect on lipid droplet and biomass production in either of the adipose tissues compared to the other. Table_S7.xlsx. List of genes identified as potential targets when restricting the flux of reactions using gene fold differences between subcutaneous and visceral adipose tissues. iTC1390adip.xml and iTC1390adipRaven.xml files containing the iTC1390adip network in SDML and raven formats as described above. (ZIP 911 kb) [file 12918_2017_438_MOESM3_ESM.zip › iTC1390adipRaven.xml]

<?xml version="1.0" encoding="UTF-8" ?><sbml xmlns="http://www.sbml.org/sbml/level2/version3" level="2" version="3"><model metaid="metaid_iTC1390adip" id="iTC1390adip" name="iTC1390adip"><notes><body xmlns="http://www.w3.org/1999/xhtml"><p>This SBML representation of the Homo sapiens adipocyte metabolic network is made available under the Creative Commons Attribution-Share Alike 3.0 Unported Licence (see <a href="http://www.creativecommons.org">www.creativecommons.org</a>).</p></body></notes>
<annotation><rdf:RDF xmlns:rdf="http://www.w3.org/1999/02/22-rdf-syntax-ns#" xmlns:dc="http://purl.org/dc/elements/1.1/" xmlns:dcterms="http://purl.org/dc/terms/" xmlns:vCard="http://www.w3.org/2001/vcard-rdf/3.0#" xmlns:bqbiol="http://biomodels.net/biology-qualifiers/" xmlns:bqmodel="http://biomodels.net/model-qualifiers/"><rdf:Description rdf:about="#metaid_iTC1390adip"><dc:creator rdf:parseType="Resource"><rdf:Bag><rdf:li rdf:parseType="Resource"><vCard:N rdf:parseType="Resource"><vCard:Family>Chenard</vCard:Family><vCard:Given>Thierry</vCard:Given></vCard:N><vCard:EMAIL>thierry.chenard@usherbrooke.ca</vCard:EMAIL><vCard:ORG><vCard:Orgname>Universite de Sherbrooke, Sherbrooke</vCard:Orgname></vCard:ORG></rdf:li></rdf:Bag></dc:creator><dcterms:created rdf:parseType="Resource"><dcterms:W3CDTF>2015-10-21T13:28:40Z</dcterms:W3CDTF></dcterms:created><dcterms:modified rdf:parseType="Resource"><dcterms:W3CDTF>2016-04-04T11:45:40Z</dcterms:W3CDTF></dcterms:modified><bqbiol:is><rdf:Bag><rdf:li rdf:resource="urn:miriam:taxonomy:9606" /></rdf:Bag></bqbiol:is></rdf:Description></rdf:RDF></annotation>
<listOfUnitDefinitions><unitDefinition id="mmol_per_gDW_per_hr"><listOfUnits><unit kind="mole" scale="-3"/><unit kind="second" multiplier="0.00027778" exponent="-1"/></listOfUnits></unitDefinition></listOfUnitDefinitions>
<listOfCompartments><compartment metaid="metaid_C_s" id="C_s" name="Extracellular" outside="C_x" spatialDimensions="3" sboTerm="SBO:0000290"><annotation><rdf:RDF xmlns:rdf="http://www.w3.org/1999/02/22-rdf-syntax-ns#" xmlns:dc="http://purl.org/dc/elements/1.1/" xmlns:dcterms="http://purl.org/dc/terms/" xmlns:vCard="http://www.w3.org/2001/vcard-rdf/3.0#" xmlns:bqbiol="http://biomodels.net/biology-qualifiers/" xmlns:bqmodel="http://biomodels.net/model-qualifiers/"><rdf:Description rdf:about="#metaid_C_s"><bqbiol:is><rdf:Bag><rdf:li rdf:resource="urn:miriam:obo.go:GO:0005576"/></rdf:Bag></bqbiol:is></rdf:Description></rdf:RDF></annotation></compartment><compartment metaid="metaid_C_p" id="C_p" name="Peroxisome" outside="C_c" spatialDimensions="3" sboTerm="SBO:0000290"><annotation><rdf:RDF xmlns:rdf="http://www.w3.org/1999/02/22-rdf-syntax-ns#" xmlns:dc="http://purl.org/dc/elements/1.1/" xmlns:dcterms="http://purl.org/dc/terms/" xmlns:vCard="http://www.w3.org/2001/vcard-rdf/3.0#" xmlns:bqbiol="http://biomodels.net/biology-qualifiers/" xmlns:bqmodel="http://biomodels.net/model-qualifiers/"><rdf:Description rdf:about="#metaid_C_p"><bqbiol:is><rdf:Bag><rdf:li rdf:resource="urn:miriam:obo.go:GO:0005777"/></rdf:Bag></bqbiol:is></rdf:Description></rdf:RDF></annotation></compartment><compartment metaid="metaid_C_m" id="C_m" name="Mitochondria" outside="C_c" spatialDimensions="3" sboTerm="SBO:0000290"><annotation><rdf:RDF xmlns:rdf="http://www.w3.org/1999/02/22-rdf-syntax-ns#" xmlns:dc="http://purl.org/dc/elements/1.1/" xmlns:dcterms="http://purl.org/dc/terms/" xmlns:vCard="http://www.w3.org/2001/vcard-rdf/3.0#" xmlns:bqbiol="http://biomodels.net/biology-qualifiers/" xmlns:bqmodel="http://biomodels.net/model-qualifiers/"><rdf:Description rdf:about="#metaid_C_m"><bqbiol:is><rdf:Bag><rdf:li rdf:resource="urn:miriam:obo.go:GO:0005739"/></rdf:Bag></bqbiol:is></rdf:Description></rdf:RDF></annotation></compartment><compartment metaid="metaid_C_c" id="C_c" name="Cytosol" outside="C_s" spatialDimensions="3" sboTerm="SBO:0000290"><annotation><rdf:RDF xmlns:rdf="http://www.w3.org/1999/02/22-rdf-syntax-ns#" xmlns:dc="http://purl.org/dc/elements/1.1/" xmlns:dcterms="http://purl.org/dc/terms/" xmlns:vCard="http://www.w3.org/2001/vcard-rdf/3.0#" xmlns:bqbiol="http://biomodels.net/biology-qualifiers/" xmlns:bqmodel="http://biomodels.net/model-qualifiers/"><rdf:Description rdf:about="#metaid_C_c"><bqbiol:is><rdf:Bag><rdf:li rdf:resource="urn:miriam:obo.go:GO:0005737"/></rdf:Bag></bqbiol:is></rdf:Description></rdf:RDF></annotation></compartment><compartment metaid="metaid_C_l" id="C_l" name="Lysosome" outside="C_c" spatialDimensions="3" sboTerm="SBO:0000290"><annotation><rdf:RDF xmlns:rdf="http://www.w3.org/1999/02/22-rdf-syntax-ns#" xmlns:dc="http://purl.org/dc/elements/1.1/" xmlns:dcterms="http://purl.org/dc/terms/" xmlns:vCard="http://www.w3.org/2001/vcard-rdf/3.0#" xmlns:bqbiol="http://biomodels.net/biology-qualifiers/" xmlns:bqmodel="http://biomodels.net/model-qualifiers/"><rdf:Description rdf:about="#metaid_C_l"><bqbiol:is><rdf:Bag><rdf:li rdf:resource="urn:miriam:obo.go:GO:0005764"/></rdf:Bag></bqbiol:is></rdf:Description></rdf:RDF></annotation></compartment><compartment metaid="metaid_C_r" id="C_r" name="Endoplasmic reticulum" outside="C_c" spatialDimensions="3" sboTerm="SBO:0000290"><annotation><rdf:RDF xmlns:rdf="http://www.w3.org/1999/02/22-rdf-syntax-ns#" xmlns:dc="http://purl.org/dc/elements/1.1/" xmlns:dcterms="http://purl.org/dc/terms/" xmlns:vCard="http://www.w3.org/2001/vcard-rdf/3.0#" xmlns:bqbiol="http://biomodels.net/biology-qualifiers/" xmlns:bqmodel="http://biomodels.net/model-qualifiers/"><rdf:Description rdf:about="#metaid_C_r"><bqbiol:is><rdf:Bag><rdf:li rdf:resource="urn:miriam:obo.go:GO:0005783"/></rdf:Bag></bqbiol:is></rdf:Description></rdf:RDF></annotation></compartment><compartment metaid="metaid_C_g" id="C_g" name="Golgi apparatus" outside="C_c" spatialDimensions="3" sboTerm="SBO:0000290"><annotation><rdf:RDF xmlns:rdf="http://www.w3.org/1999/02/22-rdf-syntax-ns#" xmlns:dc="http://purl.org/dc/elements/1.1/" xmlns:dcterms="http://purl.org/dc/terms/" xmlns:vCard="http://www.w3.org/2001/vcard-rdf/3.0#" xmlns:bqbiol="http://biomodels.net/biology-qualifiers/" xmlns:bqmodel="http://biomodels.net/model-qualifiers/"><rdf:Description rdf:about="#metaid_C_g"><bqbiol:is><rdf:Bag><rdf:li rdf:resource="urn:miriam:obo.go:GO:0005794"/></rdf:Bag></bqbiol:is></rdf:Description></rdf:RDF></annotation></compartment><compartment metaid="metaid_C_n" id="C_n" name="Nucleus" outside="C_c" spatialDimensions="3" sboTerm="SBO:0000290"><annotation><rdf:RDF xmlns:rdf="http://www.w3.org/1999/02/22-rdf-syntax-ns#" xmlns:dc="http://purl.org/dc/elements/1.1/" xmlns:dcterms="http://purl.org/dc/terms/" xmlns:vCard="http://www.w3.org/2001/vcard-rdf/3.0#" xmlns:bqbiol="http://biomodels.net/biology-qualifiers/" xmlns:bqmodel="http://biomodels.net/model-qualifiers/"><rdf:Description rdf:about="#metaid_C_n"><bqbiol:is><rdf:Bag><rdf:li rdf:resource="urn:miriam:obo.go:GO:0005634"/></rdf:Bag></bqbiol:is></rdf:Description></rdf:RDF></annotation></compartment><compartment metaid="metaid_C_x" id="C_x" name="Boundary" spatialDimensions="3" sboTerm="SBO:0000290"></compartment></listOfCompartments>
<listOfSpecies><species metaid="metaid_M_10Z_heptadecenoic_acid_c" id="M_10Z_heptadecenoic_acid_c" name="M_10Z_heptadecenoic_acid_c" compartment="C_c" boundaryCondition="false" sboTerm="SBO:0000299"><notes><body xmlns="http://www.w3.org/1999/xhtml"><p>FORMULA: C17H32O2</p></body></notes><annotation><rdf:RDF xmlns:rdf="http://www.w3.org/1999/02/22_rdf_syntax_ns#" xmlns:dc="http://purl.org/dc/elements/1.1/" xmlns:dcterms="http://purl.org/dc/terms/" xmlns:vCard="http://www.w3.org/2001/vcard_rdf/3.0#" xmlns:bqbiol="http://biomodels.net/biology_qualifiers/" xmlns:bqmodel="http://biomodels.net/model_qualifiers/"><rdf:Description rdf:about="#metaid_M_(10Z)-heptadecenoic_acid[c]"><bqbiol:is><rdf:Bag><rdf:li rdf:resource="urn:miriam:lipidmaps:LMFA01030283"/></rdf:Bag></bqbiol:is></rdf:Description></rdf:RDF></annotation></species>
<species metaid="metaid_M_10Z_heptadecenoic_acid_l" id="M_10Z_heptadecenoic_acid_l" name="M_10Z_heptadecenoic_acid_l" compartment="C_l" boundaryCondition="false" sboTerm="SBO:0000299"><notes><body xmlns="http://www.w3.org/1999/xhtml"><p>FORMULA: C17H32O2</p></body></notes><annotation><rdf:RDF xmlns:rdf="http://www.w3.org/1999/02/22_rdf_syntax_ns#" xmlns:dc="http://purl.org/dc/elements/1.1/" xmlns:dcterms="http://purl.org/dc/terms/" xmlns:vCard="http://www.w3.org/2001/vcard_rdf/3.0#" xmlns:bqbiol="http://biomodels.net/biology_qualifiers/" xmlns:bqmodel="http://biomodels.net/model_qualifiers/"><rdf:Description rdf:about="#metaid_M_(10Z)-heptadecenoic_acid[l]"><bqbiol:is><rdf:Bag><rdf:li rdf:resource="urn:miriam:lipidmaps:LMFA01030283"/></rdf:Bag></bqbiol:is></rdf:Description></rdf:RDF></annotation></species>
<species metaid="metaid_M_10Z_heptadecenoic_acid_r" id="M_10Z_heptadecenoic_acid_r" name="M_10Z_heptadecenoic_acid_r" compartment="C_r" boundaryCondition="false" sboTerm="SBO:0000299"><notes><body xmlns="http://www.w3.org/1999/xhtml"><p>FORMULA: C17H32O2</p></body></notes><annotation><rdf:RDF xmlns:rdf="http://www.w3.org/1999/02/22_rdf_syntax_ns#" xmlns:dc="http://purl.org/dc/elements/1.1/" xmlns:dcterms="http://purl.org/dc/terms/" xmlns:vCard="http://www.w3.org/2001/vcard_rdf/3.0#" xmlns:bqbiol="http://biomodels.net/biology_qualifiers/" xmlns:bqmodel="http://biomodels.net/model_qualifiers/"><rdf:Description rdf:about="#metaid_M_(10Z)-heptadecenoic_acid[r]"><bqbiol:is><rdf:Bag><rdf:li rdf:resource="urn:miriam:lipidmaps:LMFA01030283"/></rdf:Bag></bqbiol:is></rdf:Description></rdf:RDF></annotation></species>
<species metaid="metaid_M_10Z_heptadecenoic_acid_s" id="M_10Z_heptadecenoic_acid_s" name="M_10Z_heptadecenoic_acid_s" compartment="C_s" boundaryCondition="false" sboTerm="SBO:0000299"><notes><body xmlns="http://www.w3.org/1999/xhtml"><p>FORMULA: C17H32O2</p></body></notes><annotation><rdf:RDF xmlns:rdf="http://www.w3.org/1999/02/22_rdf_syntax_ns#" xmlns:dc="http://purl.org/dc/elements/1.1/" xmlns:dcterms="http://purl.org/dc/terms/" xmlns:vCard="http://www.w3.org/2001/vcard_rdf/3.0#" xmlns:bqbiol="http://biomodels.net/biology_qualifiers/" xmlns:bqmodel="http://biomodels.net/model_qualifiers/"><rdf:Description rdf:about="#metaid_M_(10Z)-heptadecenoic_acid[s]"><bqbiol:is><rdf:Bag><rdf:li rdf:resource="urn:miriam:lipidmaps:LMFA01030283"/></rdf:Bag></bqbiol:is></rdf:Description></rdf:RDF></annotation></species>
<species metaid="metaid_M_10Z_heptadecenoyl_CoA_c" id="M_10Z_heptadecenoyl_CoA_c" name="M_10Z_heptadecenoyl_CoA_c" compartment="C_c" boundaryCondition="false" sboTerm="SBO:0000299"><notes><body xmlns="http://www.w3.org/1999/xhtml"><p>FORMULA: C38H66N7O17P3S</p></body></notes></species>
<species metaid="metaid_M_10Z_heptadecenoyl_CoA_m" id="M_10Z_heptadecenoyl_CoA_m" name="M_10Z_heptadecenoyl_CoA_m" compartment="C_m" boundaryCondition="false" sboTerm="SBO:0000299"><notes><body xmlns="http://www.w3.org/1999/xhtml"><p>FORMULA: C38H66N7O17P3S</p></body></notes></species>
<species metaid="metaid_M_10Z_heptadecenoyl_CoA_r" id="M_10Z_heptadecenoyl_CoA_r" name="M_10Z_heptadecenoyl_CoA_r" compartment="C_r" boundaryCondition="false" sboTerm="SBO:0000299"><notes><body xmlns="http://www.w3.org/1999/xhtml"><p>FORMULA: C38H66N7O17P3S</p></body></notes></species>
<species metaid="metaid_M_11R_HPETE_c" id="M_11R_HPETE_c" name="M_11R_HPETE_c" compartment="C_c" boundaryCondition="false" sboTerm="SBO:0000299"><notes><body xmlns="http://www.w3.org/1999/xhtml"><p>FORMULA: C20H32O4</p></body></notes><annotation><rdf:RDF xmlns:rdf="http://www.w3.org/1999/02/22_rdf_syntax_ns#" xmlns:dc="http://purl.org/dc/elements/1.1/" xmlns:dcterms="http://purl.org/dc/terms/" xmlns:vCard="http://www.w3.org/2001/vcard_rdf/3.0#" xmlns:bqbiol="http://biomodels.net/biology_qualifiers/" xmlns:bqmodel="http://biomodels.net/model_qualifiers/"><rdf:Description rdf:about="#metaid_M_(11R)-HPETE[c]"><bqbiol:is><rdf:Bag><rdf:li rdf:resource="urn:miriam:lipidmaps:LMFA03060071"/></rdf:Bag></bqbiol:is></rdf:Description></rdf:RDF></annotation></species>
<species metaid="metaid_M_11Z_docosenoyl_CoA_c" id="M_11Z_docosenoyl_CoA_c" name="M_11Z_docosenoyl_CoA_c" compartment="C_c" boundaryCondition="false" sboTerm="SBO:0000299"><notes><body xmlns="http://www.w3.org/1999/xhtml"><p>FORMULA: C43H76N7O17P3S</p></body></notes></species>
<species metaid="metaid_M_11Z_docosenoyl_CoA_m" id="M_11Z_docosenoyl_CoA_m" name="M_11Z_docosenoyl_CoA_m" compartment="C_m" boundaryCondition="false" sboTerm="SBO:0000299"><notes><body xmlns="http://www.w3.org/1999/xhtml"><p>FORMULA: C43H76N7O17P3S</p></body></notes></species>
<species metaid="metaid_M_11Z_docosenoyl_CoA_r" id="M_11Z_docosenoyl_CoA_r" name="M_11Z_docosenoyl_CoA_r" compartment="C_r" boundaryCondition="false" sboTerm="SBO:0000299"><notes><body xmlns="http://www.w3.org/1999/xhtml"><p>FORMULA: C43H76N7O17P3S</p></body></notes></species>
<species metaid="metaid_M_11Z_eicosenoyl_CoA_c" id="M_11Z_eicosenoyl_CoA_c" name="M_11Z_eicosenoyl_CoA_c" compartment="C_c" boundaryCondition="false" sboTerm="SBO:0000299"><notes><body xmlns="http://www.w3.org/1999/xhtml"><p>FORMULA: C41H72N7O17P3S</p></body></notes><annotation><rdf:RDF xmlns:rdf="http://www.w3.org/1999/02/22_rdf_syntax_ns#" xmlns:dc="http://purl.org/dc/elements/1.1/" xmlns:dcterms="http://purl.org/dc/terms/" xmlns:vCard="http://www.w3.org/2001/vcard_rdf/3.0#" xmlns:bqbiol="http://biomodels.net/biology_qualifiers/" xmlns:bqmodel="http://biomodels.net/model_qualifiers/"><rdf:Description rdf:about="#metaid_M_(11Z)-eicosenoyl-CoA[c]"><bqbiol:is><rdf:Bag><rdf:li rdf:resource="urn:miriam:lipidmaps:LMFA07050056"/></rdf:Bag></bqbiol:is></rdf:Description></rdf:RDF></annotation></species>
<species metaid="metaid_M_11Z_eicosenoyl_CoA_m" id="M_11Z_eicosenoyl_CoA_m" name="M_11Z_eicosenoyl_CoA_m" compartment="C_m" boundaryCondition="false" sboTerm="SBO:0000299"><notes><body xmlns="http://www.w3.org/1999/xhtml"><p>FORMULA: C41H72N7O17P3S</p></body></notes><annotation><rdf:RDF xmlns:rdf="http://www.w3.org/1999/02/22_rdf_syntax_ns#" xmlns:dc="http://purl.org/dc/elements/1.1/" xmlns:dcterms="http://purl.org/dc/terms/" xmlns:vCard="http://www.w3.org/2001/vcard_rdf/3.0#" xmlns:bqbiol="http://biomodels.net/biology_qualifiers/" xmlns:bqmodel="http://biomodels.net/model_qualifiers/"><rdf:Description rdf:about="#metaid_M_(11Z)-eicosenoyl-CoA[m]"><bqbiol:is><rdf:Bag><rdf:li rdf:resource="urn:miriam:lipidmaps:LMFA07050056"/></rdf:Bag></bqbiol:is></rdf:Description></rdf:RDF></annotation></species>
<species metaid="metaid_M_11Z_eicosenoyl_CoA_p" id="M_11Z_eicosenoyl_CoA_p" name="M_11Z_eicosenoyl_CoA_p" compartment="C_p" boundaryCondition="false" sboTerm="SBO:0000299"><notes><body xmlns="http://www.w3.org/1999/xhtml"><p>FORMULA: C41H72N7O17P3S</p></body></notes><annotation><rdf:RDF xmlns:rdf="http://www.w3.org/1999/02/22_rdf_syntax_ns#" xmlns:dc="http://purl.org/dc/elements/1.1/" xmlns:dcterms="http://purl.org/dc/terms/" xmlns:vCard="http://www.w3.org/2001/vcard_rdf/3.0#" xmlns:bqbiol="http://biomodels.net/biology_qualifiers/" xmlns:bqmodel="http://biomodels.net/model_qualifiers/"><rdf:Description rdf:about="#metaid_M_(11Z)-eicosenoyl-CoA[p]"><bqbiol:is><rdf:Bag><rdf:li rdf:resource="urn:miriam:lipidmaps:LMFA07050056"/></rdf:Bag></bqbiol:is></rdf:Description></rdf:RDF></annotation></species>
<species metaid="metaid_M_11Z_eicosenoyl_CoA_r" id="M_11Z_eicosenoyl_CoA_r" name="M_11Z_eicosenoyl_CoA_r" compartment="C_r" boundaryCondition="false" sboTerm="SBO:0000299"><notes><body xmlns="http://www.w3.org/1999/xhtml"><p>FORMULA: C41H72N7O17P3S</p></body></notes><annotation><rdf:RDF xmlns:rdf="http://www.w3.org/1999/02/22_rdf_syntax_ns#" xmlns:dc="http://purl.org/dc/elements/1.1/" xmlns:dcterms="http://purl.org/dc/terms/" xmlns:vCard="http://www.w3.org/2001/vcard_rdf/3.0#" xmlns:bqbiol="http://biomodels.net/biology_qualifiers/" xmlns:bqmodel="http://biomodels.net/model_qualifiers/"><rdf:Description rdf:about="#metaid_M_(11Z)-eicosenoyl-CoA[r]"><bqbiol:is><rdf:Bag><rdf:li rdf:resource="urn:miriam:lipidmaps:LMFA07050056"/></rdf:Bag></bqbiol:is></rdf:Description></rdf:RDF></annotation></species>
<species metaid="metaid_M_11Z_14Z_eicosadienoic_acid_c" id="M_11Z_14Z_eicosadienoic_acid_c" name="M_11Z_14Z_eicosadienoic_acid_c" compartment="C_c" boundaryCondition="false" sboTerm="SBO:0000299"><notes><body xmlns="http://www.w3.org/1999/xhtml"><p>FORMULA: C20H36O2</p></body></notes><annotation><rdf:RDF xmlns:rdf="http://www.w3.org/1999/02/22_rdf_syntax_ns#" xmlns:dc="http://purl.org/dc/elements/1.1/" xmlns:dcterms="http://purl.org/dc/terms/" xmlns:vCard="http://www.w3.org/2001/vcard_rdf/3.0#" xmlns:bqbiol="http://biomodels.net/biology_qualifiers/" xmlns:bqmodel="http://biomodels.net/model_qualifiers/"><rdf:Description rdf:about="#metaid_M_(11Z,14Z)-eicosadienoic_acid[c]"><bqbiol:is><rdf:Bag><rdf:li rdf:resource="urn:miriam:kegg.compound:C16525"/></rdf:Bag></bqbiol:is></rdf:Description></rdf:RDF></annotation></species>
<species metaid="metaid_M_11Z_14Z_eicosadienoic_acid_l" id="M_11Z_14Z_eicosadienoic_acid_l" name="M_11Z_14Z_eicosadienoic_acid_l" compartment="C_l" boundaryCondition="false" sboTerm="SBO:0000299"><notes><body xmlns="http://www.w3.org/1999/xhtml"><p>FORMULA: C20H36O2</p></body></notes><annotation><rdf:RDF xmlns:rdf="http://www.w3.org/1999/02/22_rdf_syntax_ns#" xmlns:dc="http://purl.org/dc/elements/1.1/" xmlns:dcterms="http://purl.org/dc/terms/" xmlns:vCard="http://www.w3.org/2001/vcard_rdf/3.0#" xmlns:bqbiol="http://biomodels.net/biology_qualifiers/" xmlns:bqmodel="http://biomodels.net/model_qualifiers/"><rdf:Description rdf:about="#metaid_M_(11Z,14Z)-eicosadienoic_acid[l]"><bqbiol:is><rdf:Bag><rdf:li rdf:resource="urn:miriam:kegg.compound:C16525"/></rdf:Bag></bqbiol:is></rdf:Description></rdf:RDF></annotation></species>
<species metaid="metaid_M_11Z_14Z_eicosadienoic_acid_r" id="M_11Z_14Z_eicosadienoic_acid_r" name="M_11Z_14Z_eicosadienoic_acid_r" compartment="C_r" boundaryCondition="false" sboTerm="SBO:0000299"><notes><body xmlns="http://www.w3.org/1999/xhtml"><p>FORMULA: C20H36O2</p></body></notes><annotation><rdf:RDF xmlns:rdf="http://www.w3.org/1999/02/22_rdf_syntax_ns#" xmlns:dc="http://purl.org/dc/elements/1.1/" xmlns:dcterms="http://purl.org/dc/terms/" xmlns:vCard="http://www.w3.org/2001/vcard_rdf/3.0#" xmlns:bqbiol="http://biomodels.net/biology_qualifiers/" xmlns:bqmodel="http://biomodels.net/model_qualifiers/"><rdf:Description rdf:about="#metaid_M_(11Z,14Z)-eicosadienoic_acid[r]"><bqbiol:is><rdf:Bag><rdf:li rdf:resource="urn:miriam:kegg.compound:C16525"/></rdf:Bag></bqbiol:is></rdf:Description></rdf:RDF></annotation></species>
<species metaid="metaid_M_11Z_14Z_eicosadienoic_acid_s" id="M_11Z_14Z_eicosadienoic_acid_s" name="M_11Z_14Z_eicosadienoic_acid_s" compartment="C_s" boundaryCondition="false" sboTerm="SBO:0000299"><notes><body xmlns="http://www.w3.org/1999/xhtml"><p>FORMULA: C20H36O2</p></body></notes><annotation><rdf:RDF xmlns:rdf="http://www.w3.org/1999/02/22_rdf_syntax_ns#" xmlns:dc="http://purl.org/dc/elements/1.1/" xmlns:dcterms="http://purl.org/dc/terms/" xmlns:vCard="http://www.w3.org/2001/vcard_rdf/3.0#" xmlns:bqbiol="http://biomodels.net/biology_qualifiers/" xmlns:bqmodel="http://biomodels.net/model_qualifiers/"><rdf:Description rdf:about="#metaid_M_(11Z,14Z)-eicosadienoic_acid[s]"><bqbiol:is><rdf:Bag><rdf:li rdf:resource="urn:miriam:kegg.compound:C16525"/></rdf:Bag></bqbiol:is></rdf:Description></rdf:RDF></annotation></species>
<species metaid="metaid_M_11Z_14Z_eicosadienoyl_CoA_c" id="M_11Z_14Z_eicosadienoyl_CoA_c" name="M_11Z_14Z_eicosadienoyl_CoA_c" compartment="C_c" boundaryCondition="false" sboTerm="SBO:0000299"><notes><body xmlns="http://www.w3.org/1999/xhtml"><p>FORMULA: C41H70N7O17P3S</p></body></notes><annotation><rdf:RDF xmlns:rdf="http://www.w3.org/1999/02/22_rdf_syntax_ns#" xmlns:dc="http://purl.org/dc/elements/1.1/" xmlns:dcterms="http://purl.org/dc/terms/" xmlns:vCard="http://www.w3.org/2001/vcard_rdf/3.0#" xmlns:bqbiol="http://biomodels.net/biology_qualifiers/" xmlns:bqmodel="http://biomodels.net/model_qualifiers/"><rdf:Description rdf:about="#metaid_M_(11Z,14Z)-eicosadienoyl-CoA[c]"><bqbiol:is><rdf:Bag><rdf:li rdf:resource="urn:miriam:kegg.compound:C16180"/></rdf:Bag></bqbiol:is></rdf:Description></rdf:RDF></annotation></species>
<species metaid="metaid_M_11Z_14Z_eicosadienoyl_CoA_m" id="M_11Z_14Z_eicosadienoyl_CoA_m" name="M_11Z_14Z_eicosadienoyl_CoA_m" compartment="C_m" boundaryCondition="false" sboTerm="SBO:0000299"><notes><body xmlns="http://www.w3.org/1999/xhtml"><p>FORMULA: C41H70N7O17P3S</p></body></notes><annotation><rdf:RDF xmlns:rdf="http://www.w3.org/1999/02/22_rdf_syntax_ns#" xmlns:dc="http://purl.org/dc/elements/1.1/" xmlns:dcterms="http://purl.org/dc/terms/" xmlns:vCard="http://www.w3.org/2001/vcard_rdf/3.0#" xmlns:bqbiol="http://biomodels.net/biology_qualifiers/" xmlns:bqmodel="http://biomodels.net/model_qualifiers/"><rdf:Description rdf:about="#metaid_M_(11Z,14Z)-eicosadienoyl-CoA[m]"><bqbiol:is><rdf:Bag><rdf:li rdf:resource="urn:miriam:kegg.compound:C16180"/></rdf:Bag></bqbiol:is></rdf:Description></rdf:RDF></annotation></species>
<species metaid="metaid_M_11Z_14Z_eicosadienoyl_CoA_r" id="M_11Z_14Z_eicosadienoyl_CoA_r" name="M_11Z_14Z_eicosadienoyl_CoA_r" compartment="C_r" boundaryCondition="false" sboTerm="SBO:0000299"><notes><body xmlns="http://www.w3.org/1999/xhtml"><p>FORMULA: C41H70N7O17P3S</p></body></notes><annotation><rdf:RDF xmlns:rdf="http://www.w3.org/1999/02/22_rdf_syntax_ns#" xmlns:dc="http://purl.org/dc/elements/1.1/" xmlns:dcterms="http://purl.org/dc/terms/" xmlns:vCard="http://www.w3.org/2001/vcard_rdf/3.0#" xmlns:bqbiol="http://biomodels.net/biology_qualifiers/" xmlns:bqmodel="http://biomodels.net/model_qualifiers/"><rdf:Description rdf:about="#metaid_M_(11Z,14Z)-eicosadienoyl-CoA[r]"><bqbiol:is><rdf:Bag><rdf:li rdf:resource="urn:miriam:kegg.compound:C16180"/></rdf:Bag></bqbiol:is></rdf:Description></rdf:RDF></annotation></species>
<species metaid="metaid_M_11Z_14Z_17Z_eicosatrienoic_acid_c" id="M_11Z_14Z_17Z_eicosatrienoic_acid_c" name="M_11Z_14Z_17Z_eicosatrienoic_acid_c" compartment="C_c" boundaryCondition="false" sboTerm="SBO:0000299"><notes><body xmlns="http://www.w3.org/1999/xhtml"><p>FORMULA: C20H34O2</p></body></notes><annotation><rdf:RDF xmlns:rdf="http://www.w3.org/1999/02/22_rdf_syntax_ns#" xmlns:dc="http://purl.org/dc/elements/1.1/" xmlns:dcterms="http://purl.org/dc/terms/" xmlns:vCard="http://www.w3.org/2001/vcard_rdf/3.0#" xmlns:bqbiol="http://biomodels.net/biology_qualifiers/" xmlns:bqmodel="http://biomodels.net/model_qualifiers/"><rdf:Description rdf:about="#metaid_M_(11Z,14Z,17Z)-eicosatrienoic_acid[c]"><bqbiol:is><rdf:Bag><rdf:li rdf:resource="urn:miriam:obo.chebi:CHEBI:53460"/></rdf:Bag></bqbiol:is></rdf:Description></rdf:RDF></annotation></species>
<species metaid="metaid_M_11Z_14Z_17Z_eicosatrienoic_acid_l" id="M_11Z_14Z_17Z_eicosatrienoic_acid_l" name="M_11Z_14Z_17Z_eicosatrienoic_acid_l" compartment="C_l" boundaryCondition="false" sboTerm="SBO:0000299"><notes><body xmlns="http://www.w3.org/1999/xhtml"><p>FORMULA: C20H34O2</p></body></notes><annotation><rdf:RDF xmlns:rdf="http://www.w3.org/1999/02/22_rdf_syntax_ns#" xmlns:dc="http://purl.org/dc/elements/1.1/" xmlns:dcterms="http://purl.org/dc/terms/" xmlns:vCard="http://www.w3.org/2001/vcard_rdf/3.0#" xmlns:bqbiol="http://biomodels.net/biology_qualifiers/" xmlns:bqmodel="http://biomodels.net/model_qualifiers/"><rdf:Description rdf:about="#metaid_M_(11Z,14Z,17Z)-eicosatrienoic_acid[l]"><bqbiol:is><rdf:Bag><rdf:li rdf:resource="urn:miriam:obo.chebi:CHEBI:53460"/></rdf:Bag></bqbiol:is></rdf:Description></rdf:RDF></annotation></species>
<species metaid="metaid_M_11Z_14Z_17Z_eicosatrienoic_acid_r" id="M_11Z_14Z_17Z_eicosatrienoic_acid_r" name="M_11Z_14Z_17Z_eicosatrienoic_acid_r" compartment="C_r" boundaryCondition="false" sboTerm="SBO:0000299"><notes><body xmlns="http://www.w3.org/1999/xhtml"><p>FORMULA: C20H34O2</p></body></notes><annotation><rdf:RDF xmlns:rdf="http://www.w3.org/1999/02/22_rdf_syntax_ns#" xmlns:dc="http://purl.org/dc/elements/1.1/" xmlns:dcterms="http://purl.org/dc/terms/" xmlns:vCard="http://www.w3.org/2001/vcard_rdf/3.0#" xmlns:bqbiol="http://biomodels.net/biology_qualifiers/" xmlns:bqmodel="http://biomodels.net/model_qualifiers/"><rdf:Description rdf:about="#metaid_M_(11Z,14Z,17Z)-eicosatrienoic_acid[r]"><bqbiol:is><rdf:Bag><rdf:li rdf:resource="urn:miriam:obo.chebi:CHEBI:53460"/></rdf:Bag></bqbiol:is></rdf:Description></rdf:RDF></annotation></species>
<species metaid="metaid_M_11Z_14Z_17Z_eicosatrienoic_acid_s" id="M_11Z_14Z_17Z_eicosatrienoic_acid_s" name="M_11Z_14Z_17Z_eicosatrienoic_acid_s" compartment="C_s" boundaryCondition="false" sboTerm="SBO:0000299"><notes><body xmlns="http://www.w3.org/1999/xhtml"><p>FORMULA: C20H34O2</p></body></notes><annotation><rdf:RDF xmlns:rdf="http://www.w3.org/1999/02/22_rdf_syntax_ns#" xmlns:dc="http://purl.org/dc/elements/1.1/" xmlns:dcterms="http://purl.org/dc/terms/" xmlns:vCard="http://www.w3.org/2001/vcard_rdf/3.0#" xmlns:bqbiol="http://biomodels.net/biology_qualifiers/" xmlns:bqmodel="http://biomodels.net/model_qualifiers/"><rdf:Description rdf:about="#metaid_M_(11Z,14Z,17Z)-eicosatrienoic_acid[s]"><bqbiol:is><rdf:Bag><rdf:li rdf:resource="urn:miriam:obo.chebi:CHEBI:53460"/></rdf:Bag></bqbiol:is></rdf:Description></rdf:RDF></annotation></species>
<species metaid="metaid_M_11Z_14Z_17Z_eicosatrienoyl_CoA_c" id="M_11Z_14Z_17Z_eicosatrienoyl_CoA_c" name="M_11Z_14Z_17Z_eicosatrienoyl_CoA_c" compartment="C_c" boundaryCondition="false" sboTerm="SBO:0000299"><notes><body xmlns="http://www.w3.org/1999/xhtml"><p>FORMULA: C41H68N7O17P3S</p></body></notes><annotation><rdf:RDF xmlns:rdf="http://www.w3.org/1999/02/22_rdf_syntax_ns#" xmlns:dc="http://purl.org/dc/elements/1.1/" xmlns:dcterms="http://purl.org/dc/terms/" xmlns:vCard="http://www.w3.org/2001/vcard_rdf/3.0#" xmlns:bqbiol="http://biomodels.net/biology_qualifiers/" xmlns:bqmodel="http://biomodels.net/model_qualifiers/"><rdf:Description rdf:about="#metaid_M_(11Z,14Z,17Z)-eicosatrienoyl-CoA[c]"><bqbiol:is><rdf:Bag><rdf:li rdf:resource="urn:miriam:kegg.compound:C16179"/></rdf:Bag></bqbiol:is></rdf:Description></rdf:RDF></annotation></species>
<species metaid="metaid_M_11Z_14Z_17Z_eicosatrienoyl_CoA_m" id="M_11Z_14Z_17Z_eicosatrienoyl_CoA_m" name="M_11Z_14Z_17Z_eicosatrienoyl_CoA_m" compartment="C_m" boundaryCondition="false" sboTerm="SBO:0000299"><notes><body xmlns="http://www.w3.org/1999/xhtml"><p>FORMULA: C41H68N7O17P3S</p></body></notes><annotation><rdf:RDF xmlns:rdf="http://www.w3.org/1999/02/22_rdf_syntax_ns#" xmlns:dc="http://purl.org/dc/elements/1.1/" xmlns:dcterms="http://purl.org/dc/terms/" xmlns:vCard="http://www.w3.org/2001/vcard_rdf/3.0#" xmlns:bqbiol="http://biomodels.net/biology_qualifiers/" xmlns:bqmodel="http://biomodels.net/model_qualifiers/"><rdf:Description rdf:about="#metaid_M_(11Z,14Z,17Z)-eicosatrienoyl-CoA[m]"><bqbiol:is><rdf:Bag><rdf:li rdf:resource="urn:miriam:kegg.compound:C16179"/></rdf:Bag></bqbiol:is></rdf:Description></rdf:RDF></annotation></species>
<species metaid="metaid_M_11Z_14Z_17Z_eicosatrienoyl_CoA_r" id="M_11Z_14Z_17Z_eicosatrienoyl_CoA_r" name="M_11Z_14Z_17Z_eicosatrienoyl_CoA_r" compartment="C_r" boundaryCondition="false" sboTerm="SBO:0000299"><notes><body xmlns="http://www.w3.org/1999/xhtml"><p>FORMULA: C41H68N7O17P3S</p></body></notes><annotation><rdf:RDF xmlns:rdf="http://www.w3.org/1999/02/22_rdf_syntax_ns#" xmlns:dc="http://purl.org/dc/elements/1.1/" xmlns:dcterms="http://purl.org/dc/terms/" xmlns:vCard="http://www.w3.org/2001/vcard_rdf/3.0#" xmlns:bqbiol="http://biomodels.net/biology_qualifiers/" xmlns:bqmodel="http://biomodels.net/model_qualifiers/"><rdf:Description rdf:about="#metaid_M_(11Z,14Z,17Z)-eicosatrienoyl-CoA[r]"><bqbiol:is><rdf:Bag><rdf:li rdf:resource="urn:miriam:kegg.compound:C16179"/></rdf:Bag></bqbiol:is></rdf:Description></rdf:RDF></annotation></species>
<species metaid="metaid_M_11Z_14Z_17Z_eicosatrienoylcarnitine_c" id="M_11Z_14Z_17Z_eicosatrienoylcarnitine_c" name="M_11Z_14Z_17Z_eicosatrienoylcarnitine_c" compartment="C_c" boundaryCondition="false" sboTerm="SBO:0000299"><notes><body xmlns="http://www.w3.org/1999/xhtml"><p>FORMULA: C27H47NO4</p></body></notes></species>
<species metaid="metaid_M_11Z_14Z_17Z_eicosatrienoylcarnitine_m" id="M_11Z_14Z_17Z_eicosatrienoylcarnitine_m" name="M_11Z_14Z_17Z_eicosatrienoylcarnitine_m" compartment="C_m" boundaryCondition="false" sboTerm="SBO:0000299"><notes><body xmlns="http://www.w3.org/1999/xhtml"><p>FORMULA: C27H47NO4</p></body></notes></species>
<species metaid="metaid_M_11Z_14Z_17Z_eicosatrienoylcarnitine_r" id="M_11Z_14Z_17Z_eicosatrienoylcarnitine_r" name="M_11Z_14Z_17Z_eicosatrienoylcarnitine_r" compartment="C_r" boundaryCondition="false" sboTerm="SBO:0000299"><notes><body xmlns="http://www.w3.org/1999/xhtml"><p>FORMULA: C27H47NO4</p></body></notes></species>
<species metaid="metaid_M_13E_11alpha_hydroxy_9_15_dioxoprost_13_enoate_c" id="M_13E_11alpha_hydroxy_9_15_dioxoprost_13_enoate_c" name="M_13E_11alpha_hydroxy_9_15_dioxoprost_13_enoate_c" compartment="C_c" boundaryCondition="false" sboTerm="SBO:0000299"><notes><body xmlns="http://www.w3.org/1999/xhtml"><p>FORMULA: C20H32O5</p></body></notes><annotation><rdf:RDF xmlns:rdf="http://www.w3.org/1999/02/22_rdf_syntax_ns#" xmlns:dc="http://purl.org/dc/elements/1.1/" xmlns:dcterms="http://purl.org/dc/terms/" xmlns:vCard="http://www.w3.org/2001/vcard_rdf/3.0#" xmlns:bqbiol="http://biomodels.net/biology_qualifiers/" xmlns:bqmodel="http://biomodels.net/model_qualifiers/"><rdf:Description rdf:about="#metaid_M_(13E)-11alpha-hydroxy-9,15-dioxoprost-13-enoate[c]"><bqbiol:is><rdf:Bag><rdf:li rdf:resource="urn:miriam:obo.chebi:CHEBI:15548"/></rdf:Bag></bqbiol:is></rdf:Description></rdf:RDF></annotation></species>
<species metaid="metaid_M_13E_tetranor_16_carboxy_LTE4_p" id="M_13E_tetranor_16_carboxy_LTE4_p" name="M_13E_tetranor_16_carboxy_LTE4_p" compartment="C_p" boundaryCondition="false" sboTerm="SBO:0000299"><notes><body xmlns="http://www.w3.org/1999/xhtml"><p>FORMULA: C19H27NO7S</p></body></notes></species>
<species metaid="metaid_M_13E_tetranor_16_oxo_16_CoA_LTE4_p" id="M_13E_tetranor_16_oxo_16_CoA_LTE4_p" name="M_13E_tetranor_16_oxo_16_CoA_LTE4_p" compartment="C_p" boundaryCondition="false" sboTerm="SBO:0000299"><notes><body xmlns="http://www.w3.org/1999/xhtml"><p>FORMULA: C40H61N8O22P3S2</p></body></notes></species>
<species metaid="metaid_M_13Z_docosenoyl_CoA_c" id="M_13Z_docosenoyl_CoA_c" name="M_13Z_docosenoyl_CoA_c" compartment="C_c" boundaryCondition="false" sboTerm="SBO:0000299"><notes><body xmlns="http://www.w3.org/1999/xhtml"><p>FORMULA: C43H76N7O17P3S</p></body></notes><annotation><rdf:RDF xmlns:rdf="http://www.w3.org/1999/02/22_rdf_syntax_ns#" xmlns:dc="http://purl.org/dc/elements/1.1/" xmlns:dcterms="http://purl.org/dc/terms/" xmlns:vCard="http://www.w3.org/2001/vcard_rdf/3.0#" xmlns:bqbiol="http://biomodels.net/biology_qualifiers/" xmlns:bqmodel="http://biomodels.net/model_qualifiers/"><rdf:Description rdf:about="#metaid_M_(13Z)-docosenoyl-CoA[c]"><bqbiol:is><rdf:Bag><rdf:li rdf:resource="urn:miriam:kegg.compound:C16531"/></rdf:Bag></bqbiol:is></rdf:Description></rdf:RDF></annotation></species>
<species metaid="metaid_M_13Z_docosenoyl_CoA_m" id="M_13Z_docosenoyl_CoA_m" name="M_13Z_docosenoyl_CoA_m" compartment="C_m" boundaryCondition="false" sboTerm="SBO:0000299"><notes><body xmlns="http://www.w3.org/1999/xhtml"><p>FORMULA: C43H76N7O17P3S</p></body></notes><annotation><rdf:RDF xmlns:rdf="http://www.w3.org/1999/02/22_rdf_syntax_ns#" xmlns:dc="http://purl.org/dc/elements/1.1/" xmlns:dcterms="http://purl.org/dc/terms/" xmlns:vCard="http://www.w3.org/2001/vcard_rdf/3.0#" xmlns:bqbiol="http://biomodels.net/biology_qualifiers/" xmlns:bqmodel="http://biomodels.net/model_qualifiers/"><rdf:Description rdf:about="#metaid_M_(13Z)-docosenoyl-CoA[m]"><bqbiol:is><rdf:Bag><rdf:li rdf:resource="urn:miriam:kegg.compound:C16531"/></rdf:Bag></bqbiol:is></rdf:Description></rdf:RDF></annotation></species>
<species metaid="metaid_M_13Z_docosenoyl_CoA_p" id="M_13Z_docosenoyl_CoA_p" name="M_13Z_docosenoyl_CoA_p" compartment="C_p" boundaryCondition="false" sboTerm="SBO:0000299"><notes><body xmlns="http://www.w3.org/1999/xhtml"><p>FORMULA: C43H76N7O17P3S</p></body></notes><annotation><rdf:RDF xmlns:rdf="http://www.w3.org/1999/02/22_rdf_syntax_ns#" xmlns:dc="http://purl.org/dc/elements/1.1/" xmlns:dcterms="http://purl.org/dc/terms/" xmlns:vCard="http://www.w3.org/2001/vcard_rdf/3.0#" xmlns:bqbiol="http://biomodels.net/biology_qualifiers/" xmlns:bqmodel="http://biomodels.net/model_qualifiers/"><rdf:Description rdf:about="#metaid_M_(13Z)-docosenoyl-CoA[p]"><bqbiol:is><rdf:Bag><rdf:li rdf:resource="urn:miriam:kegg.compound:C16531"/></rdf:Bag></bqbiol:is></rdf:Description></rdf:RDF></annotation></species>
<species metaid="metaid_M_13Z_docosenoyl_CoA_r" id="M_13Z_docosenoyl_CoA_r" name="M_13Z_docosenoyl_CoA_r" compartment="C_r" boundaryCondition="false" sboTerm="SBO:0000299"><notes><body xmlns="http://www.w3.org/1999/xhtml"><p>FORMULA: C43H76N7O17P3S</p></body></notes><annotation><rdf:RDF xmlns:rdf="http://www.w3.org/1999/02/22_rdf_syntax_ns#" xmlns:dc="http://purl.org/dc/elements/1.1/" xmlns:dcterms="http://purl.org/dc/terms/" xmlns:vCard="http://www.w3.org/2001/vcard_rdf/3.0#" xmlns:bqbiol="http://biomodels.net/biology_qualifiers/" xmlns:bqmodel="http://biomodels.net/model_qualifiers/"><rdf:Description rdf:about="#metaid_M_(13Z)-docosenoyl-CoA[r]"><bqbiol:is><rdf:Bag><rdf:li rdf:resource="urn:miriam:kegg.compound:C16531"/></rdf:Bag></bqbiol:is></rdf:Description></rdf:RDF></annotation></species>
<species metaid="metaid_M_13Z_eicosenoic_acid_c" id="M_13Z_eicosenoic_acid_c" name="M_13Z_eicosenoic_acid_c" compartment="C_c" boundaryCondition="false" sboTerm="SBO:0000299"><notes><body xmlns="http://www.w3.org/1999/xhtml"><p>FORMULA: C20H38O2</p></body></notes><annotation><rdf:RDF xmlns:rdf="http://www.w3.org/1999/02/22_rdf_syntax_ns#" xmlns:dc="http://purl.org/dc/elements/1.1/" xmlns:dcterms="http://purl.org/dc/terms/" xmlns:vCard="http://www.w3.org/2001/vcard_rdf/3.0#" xmlns:bqbiol="http://biomodels.net/biology_qualifiers/" xmlns:bqmodel="http://biomodels.net/model_qualifiers/"><rdf:Description rdf:about="#metaid_M_(13Z)-eicosenoic_acid[c]"><bqbiol:is><rdf:Bag><rdf:li rdf:resource="urn:miriam:lipidmaps:LMFA01030367"/></rdf:Bag></bqbiol:is></rdf:Description></rdf:RDF></annotation></species>
<species metaid="metaid_M_13Z_eicosenoic_acid_l" id="M_13Z_eicosenoic_acid_l" name="M_13Z_eicosenoic_acid_l" compartment="C_l" boundaryCondition="false" sboTerm="SBO:0000299"><notes><body xmlns="http://www.w3.org/1999/xhtml"><p>FORMULA: C20H38O2</p></body></notes><annotation><rdf:RDF xmlns:rdf="http://www.w3.org/1999/02/22_rdf_syntax_ns#" xmlns:dc="http://purl.org/dc/elements/1.1/" xmlns:dcterms="http://purl.org/dc/terms/" xmlns:vCard="http://www.w3.org/2001/vcard_rdf/3.0#" xmlns:bqbiol="http://biomodels.net/biology_qualifiers/" xmlns:bqmodel="http://biomodels.net/model_qualifiers/"><rdf:Description rdf:about="#metaid_M_(13Z)-eicosenoic_acid[l]"><bqbiol:is><rdf:Bag><rdf:li rdf:resource="urn:miriam:lipidmaps:LMFA01030367"/></rdf:Bag></bqbiol:is></rdf:Description></rdf:RDF></annotation></species>
<species metaid="metaid_M_13Z_eicosenoic_acid_r" id="M_13Z_eicosenoic_acid_r" name="M_13Z_eicosenoic_acid_r" compartment="C_r" boundaryCondition="false" sboTerm="SBO:0000299"><notes><body xmlns="http://www.w3.org/1999/xhtml"><p>FORMULA: C20H38O2</p></body></notes><annotation><rdf:RDF xmlns:rdf="http://www.w3.org/1999/02/22_rdf_syntax_ns#" xmlns:dc="http://purl.org/dc/elements/1.1/" xmlns:dcterms="http://purl.org/dc/terms/" xmlns:vCard="http://www.w3.org/2001/vcard_rdf/3.0#" xmlns:bqbiol="http://biomodels.net/biology_qualifiers/" xmlns:bqmodel="http://biomodels.net/model_qualifiers/"><rdf:Description rdf:about="#metaid_M_(13Z)-eicosenoic_acid[r]"><bqbiol:is><rdf:Bag><rdf:li rdf:resource="urn:miriam:lipidmaps:LMFA01030367"/></rdf:Bag></bqbiol:is></rdf:Description></rdf:RDF></annotation></species>
<species metaid="metaid_M_13Z_eicosenoic_acid_s" id="M_13Z_eicosenoic_acid_s" name="M_13Z_eicosenoic_acid_s" compartment="C_s" boundaryCondition="false" sboTerm="SBO:0000299"><notes><body xmlns="http://www.w3.org/1999/xhtml"><p>FORMULA: C20H38O2</p></body></notes><annotation><rdf:RDF xmlns:rdf="http://www.w3.org/1999/02/22_rdf_syntax_ns#" xmlns:dc="http://purl.org/dc/elements/1.1/" xmlns:dcterms="http://purl.org/dc/terms/" xmlns:vCard="http://www.w3.org/2001/vcard_rdf/3.0#" xmlns:bqbiol="http://biomodels.net/biology_qualifiers/" xmlns:bqmodel="http://biomodels.net/model_qualifiers/"><rdf:Description rdf:about="#metaid_M_(13Z)-eicosenoic_acid[s]"><bqbiol:is><rdf:Bag><rdf:li rdf:resource="urn:miriam:lipidmaps:LMFA01030367"/></rdf:Bag></bqbiol:is></rdf:Description></rdf:RDF></annotation></species>
<species metaid="metaid_M_13Z_eicosenoyl_CoA_c" id="M_13Z_eicosenoyl_CoA_c" name="M_13Z_eicosenoyl_CoA_c" compartment="C_c" boundaryCondition="false" sboTerm="SBO:0000299"><notes><body xmlns="http://www.w3.org/1999/xhtml"><p>FORMULA: C41H72N7O17P3S</p></body></notes></species>
<species metaid="metaid_M_13Z_eicosenoyl_CoA_m" id="M_13Z_eicosenoyl_CoA_m" name="M_13Z_eicosenoyl_CoA_m" compartment="C_m" boundaryCondition="false" sboTerm="SBO:0000299"><notes><body xmlns="http://www.w3.org/1999/xhtml"><p>FORMULA: C41H72N7O17P3S</p></body></notes></species>
<species metaid="metaid_M_13Z_eicosenoyl_CoA_p" id="M_13Z_eicosenoyl_CoA_p" name="M_13Z_eicosenoyl_CoA_p" compartment="C_p" boundaryCondition="false" sboTerm="SBO:0000299"><notes><body xmlns="http://www.w3.org/1999/xhtml"><p>FORMULA: C41H72N7O17P3S</p></body></notes></species>
<species metaid="metaid_M_13Z_eicosenoyl_CoA_r" id="M_13Z_eicosenoyl_CoA_r" name="M_13Z_eicosenoyl_CoA_r" compartment="C_r" boundaryCondition="false" sboTerm="SBO:0000299"><notes><body xmlns="http://www.w3.org/1999/xhtml"><p>FORMULA: C41H72N7O17P3S</p></body></notes></species>
<species metaid="metaid_M_13Z_octadecenoic_acid_c" id="M_13Z_octadecenoic_acid_c" name="M_13Z_octadecenoic_acid_c" compartment="C_c" boundaryCondition="false" sboTerm="SBO:0000299"><notes><body xmlns="http://www.w3.org/1999/xhtml"><p>FORMULA: C18H34O2</p></body></notes><annotation><rdf:RDF xmlns:rdf="http://www.w3.org/1999/02/22_rdf_syntax_ns#" xmlns:dc="http://purl.org/dc/elements/1.1/" xmlns:dcterms="http://purl.org/dc/terms/" xmlns:vCard="http://www.w3.org/2001/vcard_rdf/3.0#" xmlns:bqbiol="http://biomodels.net/biology_qualifiers/" xmlns:bqmodel="http://biomodels.net/model_qualifiers/"><rdf:Description rdf:about="#metaid_M_(13Z)-octadecenoic_acid[c]"><bqbiol:is><rdf:Bag><rdf:li rdf:resource="urn:miriam:lipidmaps:LMFA01030290"/></rdf:Bag></bqbiol:is></rdf:Description></rdf:RDF></annotation></species>
<species metaid="metaid_M_13Z_octadecenoic_acid_l" id="M_13Z_octadecenoic_acid_l" name="M_13Z_octadecenoic_acid_l" compartment="C_l" boundaryCondition="false" sboTerm="SBO:0000299"><notes><body xmlns="http://www.w3.org/1999/xhtml"><p>FORMULA: C18H34O2</p></body></notes><annotation><rdf:RDF xmlns:rdf="http://www.w3.org/1999/02/22_rdf_syntax_ns#" xmlns:dc="http://purl.org/dc/elements/1.1/" xmlns:dcterms="http://purl.org/dc/terms/" xmlns:vCard="http://www.w3.org/2001/vcard_rdf/3.0#" xmlns:bqbiol="http://biomodels.net/biology_qualifiers/" xmlns:bqmodel="http://biomodels.net/model_qualifiers/"><rdf:Description rdf:about="#metaid_M_(13Z)-octadecenoic_acid[l]"><bqbiol:is><rdf:Bag><rdf:li rdf:resource="urn:miriam:lipidmaps:LMFA01030290"/></rdf:Bag></bqbiol:is></rdf:Description></rdf:RDF></annotation></species>
<species metaid="metaid_M_13Z_octadecenoic_acid_r" id="M_13Z_octadecenoic_acid_r" name="M_13Z_octadecenoic_acid_r" compartment="C_r" boundaryCondition="false" sboTerm="SBO:0000299"><notes><body xmlns="http://www.w3.org/1999/xhtml"><p>FORMULA: C18H34O2</p></body></notes><annotation><rdf:RDF xmlns:rdf="http://www.w3.org/1999/02/22_rdf_syntax_ns#" xmlns:dc="http://purl.org/dc/elements/1.1/" xmlns:dcterms="http://purl.org/dc/terms/" xmlns:vCard="http://www.w3.org/2001/vcard_rdf/3.0#" xmlns:bqbiol="http://biomodels.net/biology_qualifiers/" xmlns:bqmodel="http://biomodels.net/model_qualifiers/"><rdf:Description rdf:about="#metaid_M_(13Z)-octadecenoic_acid[r]"><bqbiol:is><rdf:Bag><rdf:li rdf:resource="urn:miriam:lipidmaps:LMFA01030290"/></rdf:Bag></bqbiol:is></rdf:Description></rdf:RDF></annotation></species>
<species metaid="metaid_M_13Z_octadecenoic_acid_s" id="M_13Z_octadecenoic_acid_s" name="M_13Z_octadecenoic_acid_s" compartment="C_s" boundaryCondition="false" sboTerm="SBO:0000299"><notes><body xmlns="http://www.w3.org/1999/xhtml"><p>FORMULA: C18H34O2</p></body></notes><annotation><rdf:RDF xmlns:rdf="http://www.w3.org/1999/02/22_rdf_syntax_ns#" xmlns:dc="http://purl.org/dc/elements/1.1/" xmlns:dcterms="http://purl.org/dc/terms/" xmlns:vCard="http://www.w3.org/2001/vcard_rdf/3.0#" xmlns:bqbiol="http://biomodels.net/biology_qualifiers/" xmlns:bqmodel="http://biomodels.net/model_qualifiers/"><rdf:Description rdf:about="#metaid_M_(13Z)-octadecenoic_acid[s]"><bqbiol:is><rdf:Bag><rdf:li rdf:resource="urn:miriam:lipidmaps:LMFA01030290"/></rdf:Bag></bqbiol:is></rdf:Description></rdf:RDF></annotation></species>
<species metaid="metaid_M_13Z_octadecenoyl_CoA_c" id="M_13Z_octadecenoyl_CoA_c" name="M_13Z_octadecenoyl_CoA_c" compartment="C_c" boundaryCondition="false" sboTerm="SBO:0000299"><notes><body xmlns="http://www.w3.org/1999/xhtml"><p>FORMULA: C39H68N7O17P3S</p></body></notes></species>
<species metaid="metaid_M_13Z_octadecenoyl_CoA_m" id="M_13Z_octadecenoyl_CoA_m" name="M_13Z_octadecenoyl_CoA_m" compartment="C_m" boundaryCondition="false" sboTerm="SBO:0000299"><notes><body xmlns="http://www.w3.org/1999/xhtml"><p>FORMULA: C39H68N7O17P3S</p></body></notes></species>
<species metaid="metaid_M_13Z_octadecenoyl_CoA_r" id="M_13Z_octadecenoyl_CoA_r" name="M_13Z_octadecenoyl_CoA_r" compartment="C_r" boundaryCondition="false" sboTerm="SBO:0000299"><notes><body xmlns="http://www.w3.org/1999/xhtml"><p>FORMULA: C39H68N7O17P3S</p></body></notes></species>
<species metaid="metaid_M_13Z_16Z_docosadienoic_acid_c" id="M_13Z_16Z_docosadienoic_acid_c" name="M_13Z_16Z_docosadienoic_acid_c" compartment="C_c" boundaryCondition="false" sboTerm="SBO:0000299"><notes><body xmlns="http://www.w3.org/1999/xhtml"><p>FORMULA: C22H40O2</p></body></notes><annotation><rdf:RDF xmlns:rdf="http://www.w3.org/1999/02/22_rdf_syntax_ns#" xmlns:dc="http://purl.org/dc/elements/1.1/" xmlns:dcterms="http://purl.org/dc/terms/" xmlns:vCard="http://www.w3.org/2001/vcard_rdf/3.0#" xmlns:bqbiol="http://biomodels.net/biology_qualifiers/" xmlns:bqmodel="http://biomodels.net/model_qualifiers/"><rdf:Description rdf:about="#metaid_M_(13Z,16Z)-docosadienoic_acid[c]"><bqbiol:is><rdf:Bag><rdf:li rdf:resource="urn:miriam:kegg.compound:C16533"/></rdf:Bag></bqbiol:is></rdf:Description></rdf:RDF></annotation></species>
<species metaid="metaid_M_13Z_16Z_docosadienoic_acid_l" id="M_13Z_16Z_docosadienoic_acid_l" name="M_13Z_16Z_docosadienoic_acid_l" compartment="C_l" boundaryCondition="false" sboTerm="SBO:0000299"><notes><body xmlns="http://www.w3.org/1999/xhtml"><p>FORMULA: C22H40O2</p></body></notes><annotation><rdf:RDF xmlns:rdf="http://www.w3.org/1999/02/22_rdf_syntax_ns#" xmlns:dc="http://purl.org/dc/elements/1.1/" xmlns:dcterms="http://purl.org/dc/terms/" xmlns:vCard="http://www.w3.org/2001/vcard_rdf/3.0#" xmlns:bqbiol="http://biomodels.net/biology_qualifiers/" xmlns:bqmodel="http://biomodels.net/model_qualifiers/"><rdf:Description rdf:about="#metaid_M_(13Z,16Z)-docosadienoic_acid[l]"><bqbiol:is><rdf:Bag><rdf:li rdf:resource="urn:miriam:kegg.compound:C16533"/></rdf:Bag></bqbiol:is></rdf:Description></rdf:RDF></annotation></species>
<species metaid="metaid_M_13Z_16Z_docosadienoic_acid_r" id="M_13Z_16Z_docosadienoic_acid_r" name="M_13Z_16Z_docosadienoic_acid_r" compartment="C_r" boundaryCondition="false" sboTerm="SBO:0000299"><notes><body xmlns="http://www.w3.org/1999/xhtml"><p>FORMULA: C22H40O2</p></body></notes><annotation><rdf:RDF xmlns:rdf="http://www.w3.org/1999/02/22_rdf_syntax_ns#" xmlns:dc="http://purl.org/dc/elements/1.1/" xmlns:dcterms="http://purl.org/dc/terms/" xmlns:vCard="http://www.w3.org/2001/vcard_rdf/3.0#" xmlns:bqbiol="http://biomodels.net/biology_qualifiers/" xmlns:bqmodel="http://biomodels.net/model_qualifiers/"><rdf:Description rdf:about="#metaid_M_(13Z,16Z)-docosadienoic_acid[r]"><bqbiol:is><rdf:Bag><rdf:li rdf:resource="urn:miriam:kegg.compound:C16533"/></rdf:Bag></bqbiol:is></rdf:Description></rdf:RDF></annotation></species>
<species metaid="metaid_M_13Z_16Z_docosadienoic_acid_s" id="M_13Z_16Z_docosadienoic_acid_s" name="M_13Z_16Z_docosadienoic_acid_s" compartment="C_s" boundaryCondition="false" sboTerm="SBO:0000299"><notes><body xmlns="http://www.w3.org/1999/xhtml"><p>FORMULA: C22H40O2</p></body></notes><annotation><rdf:RDF xmlns:rdf="http://www.w3.org/1999/02/22_rdf_syntax_ns#" xmlns:dc="http://purl.org/dc/elements/1.1/" xmlns:dcterms="http://purl.org/dc/terms/" xmlns:vCard="http://www.w3.org/2001/vcard_rdf/3.0#" xmlns:bqbiol="http://biomodels.net/biology_qualifiers/" xmlns:bqmodel="http://biomodels.net/model_qualifiers/"><rdf:Description rdf:about="#metaid_M_(13Z,16Z)-docosadienoic_acid[s]"><bqbiol:is><rdf:Bag><rdf:li rdf:resource="urn:miriam:kegg.compound:C16533"/></rdf:Bag></bqbiol:is></rdf:Description></rdf:RDF></annotation></species>
<species metaid="metaid_M_13Z_16Z_docosadienoyl_CoA_c" id="M_13Z_16Z_docosadienoyl_CoA_c" name="M_13Z_16Z_docosadienoyl_CoA_c" compartment="C_c" boundaryCondition="false" sboTerm="SBO:0000299"><notes><body xmlns="http://www.w3.org/1999/xhtml"><p>FORMULA: C43H74N7O17P3S</p></body></notes><annotation><rdf:RDF xmlns:rdf="http://www.w3.org/1999/02/22_rdf_syntax_ns#" xmlns:dc="http://purl.org/dc/elements/1.1/" xmlns:dcterms="http://purl.org/dc/terms/" xmlns:vCard="http://www.w3.org/2001/vcard_rdf/3.0#" xmlns:bqbiol="http://biomodels.net/biology_qualifiers/" xmlns:bqmodel="http://biomodels.net/model_qualifiers/"><rdf:Description rdf:about="#metaid_M_(13Z,16Z)-docosadienoyl-CoA[c]"><bqbiol:is><rdf:Bag><rdf:li rdf:resource="urn:miriam:kegg.compound:C16645"/></rdf:Bag></bqbiol:is></rdf:Description></rdf:RDF></annotation></species>
<species metaid="metaid_M_13Z_16Z_docosadienoyl_CoA_m" id="M_13Z_16Z_docosadienoyl_CoA_m" name="M_13Z_16Z_docosadienoyl_CoA_m" compartment="C_m" boundaryCondition="false" sboTerm="SBO:0000299"><notes><body xmlns="http://www.w3.org/1999/xhtml"><p>FORMULA: C43H74N7O17P3S</p></body></notes><annotation><rdf:RDF xmlns:rdf="http://www.w3.org/1999/02/22_rdf_syntax_ns#" xmlns:dc="http://purl.org/dc/elements/1.1/" xmlns:dcterms="http://purl.org/dc/terms/" xmlns:vCard="http://www.w3.org/2001/vcard_rdf/3.0#" xmlns:bqbiol="http://biomodels.net/biology_qualifiers/" xmlns:bqmodel="http://biomodels.net/model_qualifiers/"><rdf:Description rdf:about="#metaid_M_(13Z,16Z)-docosadienoyl-CoA[m]"><bqbiol:is><rdf:Bag><rdf:li rdf:resource="urn:miriam:kegg.compound:C16645"/></rdf:Bag></bqbiol:is></rdf:Description></rdf:RDF></annotation></species>
<species metaid="metaid_M_13Z_16Z_docosadienoyl_CoA_r" id="M_13Z_16Z_docosadienoyl_CoA_r" name="M_13Z_16Z_docosadienoyl_CoA_r" compartment="C_r" boundaryCondition="false" sboTerm="SBO:0000299"><notes><body xmlns="http://www.w3.org/1999/xhtml"><p>FORMULA: C43H74N7O17P3S</p></body></notes><annotation><rdf:RDF xmlns:rdf="http://www.w3.org/1999/02/22_rdf_syntax_ns#" xmlns:dc="http://purl.org/dc/elements/1.1/" xmlns:dcterms="http://purl.org/dc/terms/" xmlns:vCard="http://www.w3.org/2001/vcard_rdf/3.0#" xmlns:bqbiol="http://biomodels.net/biology_qualifiers/" xmlns:bqmodel="http://biomodels.net/model_qualifiers/"><rdf:Description rdf:about="#metaid_M_(13Z,16Z)-docosadienoyl-CoA[r]"><bqbiol:is><rdf:Bag><rdf:li rdf:resource="urn:miriam:kegg.compound:C16645"/></rdf:Bag></bqbiol:is></rdf:Description></rdf:RDF></annotation></species>
<species metaid="metaid_M_13Z_16Z_docosadienoylcarnitine_c" id="M_13Z_16Z_docosadienoylcarnitine_c" name="M_13Z_16Z_docosadienoylcarnitine_c" compartment="C_c" boundaryCondition="false" sboTerm="SBO:0000299"><notes><body xmlns="http://www.w3.org/1999/xhtml"><p>FORMULA: C29H53NO4</p></body></notes></species>
<species metaid="metaid_M_13Z_16Z_docosadienoylcarnitine_m" id="M_13Z_16Z_docosadienoylcarnitine_m" name="M_13Z_16Z_docosadienoylcarnitine_m" compartment="C_m" boundaryCondition="false" sboTerm="SBO:0000299"><notes><body xmlns="http://www.w3.org/1999/xhtml"><p>FORMULA: C29H53NO4</p></body></notes></species>
<species metaid="metaid_M_13Z_16Z_docosadienoylcarnitine_r" id="M_13Z_16Z_docosadienoylcarnitine_r" name="M_13Z_16Z_docosadienoylcarnitine_r" compartment="C_r" boundaryCondition="false" sboTerm="SBO:0000299"><notes><body xmlns="http://www.w3.org/1999/xhtml"><p>FORMULA: C29H53NO4</p></body></notes></species>
<species metaid="metaid_M_15Z_tetracosenoyl_CoA_c" id="M_15Z_tetracosenoyl_CoA_c" name="M_15Z_tetracosenoyl_CoA_c" compartment="C_c" boundaryCondition="false" sboTerm="SBO:0000299"><notes><body xmlns="http://www.w3.org/1999/xhtml"><p>FORMULA: C45H80N7O17P3S</p></body></notes><annotation><rdf:RDF xmlns:rdf="http://www.w3.org/1999/02/22_rdf_syntax_ns#" xmlns:dc="http://purl.org/dc/elements/1.1/" xmlns:dcterms="http://purl.org/dc/terms/" xmlns:vCard="http://www.w3.org/2001/vcard_rdf/3.0#" xmlns:bqbiol="http://biomodels.net/biology_qualifiers/" xmlns:bqmodel="http://biomodels.net/model_qualifiers/"><rdf:Description rdf:about="#metaid_M_(15Z)-tetracosenoyl-CoA[c]"><bqbiol:is><rdf:Bag><rdf:li rdf:resource="urn:miriam:kegg.compound:C16532"/></rdf:Bag></bqbiol:is></rdf:Description></rdf:RDF></annotation></species>
<species metaid="metaid_M_15Z_tetracosenoyl_CoA_p" id="M_15Z_tetracosenoyl_CoA_p" name="M_15Z_tetracosenoyl_CoA_p" compartment="C_p" boundaryCondition="false" sboTerm="SBO:0000299"><notes><body xmlns="http://www.w3.org/1999/xhtml"><p>FORMULA: C45H80N7O17P3S</p></body></notes><annotation><rdf:RDF xmlns:rdf="http://www.w3.org/1999/02/22_rdf_syntax_ns#" xmlns:dc="http://purl.org/dc/elements/1.1/" xmlns:dcterms="http://purl.org/dc/terms/" xmlns:vCard="http://www.w3.org/2001/vcard_rdf/3.0#" xmlns:bqbiol="http://biomodels.net/biology_qualifiers/" xmlns:bqmodel="http://biomodels.net/model_qualifiers/"><rdf:Description rdf:about="#metaid_M_(15Z)-tetracosenoyl-CoA[p]"><bqbiol:is><rdf:Bag><rdf:li rdf:resource="urn:miriam:kegg.compound:C16532"/></rdf:Bag></bqbiol:is></rdf:Description></rdf:RDF></annotation></species>
<species metaid="metaid_M_15Z_tetracosenoyl_CoA_r" id="M_15Z_tetracosenoyl_CoA_r" name="M_15Z_tetracosenoyl_CoA_r" compartment="C_r" boundaryCondition="false" sboTerm="SBO:0000299"><notes><body xmlns="http://www.w3.org/1999/xhtml"><p>FORMULA: C45H80N7O17P3S</p></body></notes><annotation><rdf:RDF xmlns:rdf="http://www.w3.org/1999/02/22_rdf_syntax_ns#" xmlns:dc="http://purl.org/dc/elements/1.1/" xmlns:dcterms="http://purl.org/dc/terms/" xmlns:vCard="http://www.w3.org/2001/vcard_rdf/3.0#" xmlns:bqbiol="http://biomodels.net/biology_qualifiers/" xmlns:bqmodel="http://biomodels.net/model_qualifiers/"><rdf:Description rdf:about="#metaid_M_(15Z)-tetracosenoyl-CoA[r]"><bqbiol:is><rdf:Bag><rdf:li rdf:resource="urn:miriam:kegg.compound:C16532"/></rdf:Bag></bqbiol:is></rdf:Description></rdf:RDF></annotation></species>
<species metaid="metaid_M_15Z_tetracosenoylcarnitine_c" id="M_15Z_tetracosenoylcarnitine_c" name="M_15Z_tetracosenoylcarnitine_c" compartment="C_c" boundaryCondition="false" sboTerm="SBO:0000299"><notes><body xmlns="http://www.w3.org/1999/xhtml"><p>FORMULA: C31H59NO4</p></body></notes></species>
<species metaid="metaid_M_15Z_tetracosenoylcarnitine_r" id="M_15Z_tetracosenoylcarnitine_r" name="M_15Z_tetracosenoylcarnitine_r" compartment="C_r" boundaryCondition="false" sboTerm="SBO:0000299"><notes><body xmlns="http://www.w3.org/1999/xhtml"><p>FORMULA: C31H59NO4</p></body></notes></species>
<species metaid="metaid_M_18E_20_oxo_20_CoA_LTB4_m" id="M_18E_20_oxo_20_CoA_LTB4_m" name="M_18E_20_oxo_20_CoA_LTB4_m" compartment="C_m" boundaryCondition="false" sboTerm="SBO:0000299"><notes><body xmlns="http://www.w3.org/1999/xhtml"><p>FORMULA: C41H62N7O21P3S</p></body></notes></species>
<species metaid="metaid_M_18E_20_oxo_20_CoA_LTB4_p" id="M_18E_20_oxo_20_CoA_LTB4_p" name="M_18E_20_oxo_20_CoA_LTB4_p" compartment="C_p" boundaryCondition="false" sboTerm="SBO:0000299"><notes><body xmlns="http://www.w3.org/1999/xhtml"><p>FORMULA: C41H62N7O21P3S</p></body></notes></species>
<species metaid="metaid_M_18E_20_oxo_20_CoA_LTE4_p" id="M_18E_20_oxo_20_CoA_LTE4_p" name="M_18E_20_oxo_20_CoA_LTE4_p" compartment="C_p" boundaryCondition="false" sboTerm="SBO:0000299"><notes><body xmlns="http://www.w3.org/1999/xhtml"><p>FORMULA: C44H67N8O22P3S2</p></body></notes></species>
<species metaid="metaid_M_18R_HEPE_c" id="M_18R_HEPE_c" name="M_18R_HEPE_c" compartment="C_c" boundaryCondition="false" sboTerm="SBO:0000299"><notes><body xmlns="http://www.w3.org/1999/xhtml"><p>FORMULA: C20H30O3</p></body></notes></species>
<species metaid="metaid_M_18R_hydroxy_5Z_8Z_11Z_14Z_16E_eicosapentaenoic_acid_c" id="M_18R_hydroxy_5Z_8Z_11Z_14Z_16E_eicosapentaenoic_acid_c" name="M_18R_hydroxy_5Z_8Z_11Z_14Z_16E_eicosapentaenoic_acid_c" compartment="C_c" boundaryCondition="false" sboTerm="SBO:0000299"><notes><body xmlns="http://www.w3.org/1999/xhtml"><p>FORMULA: C20H30O3</p></body></notes><annotation><rdf:RDF xmlns:rdf="http://www.w3.org/1999/02/22_rdf_syntax_ns#" xmlns:dc="http://purl.org/dc/elements/1.1/" xmlns:dcterms="http://purl.org/dc/terms/" xmlns:vCard="http://www.w3.org/2001/vcard_rdf/3.0#" xmlns:bqbiol="http://biomodels.net/biology_qualifiers/" xmlns:bqmodel="http://biomodels.net/model_qualifiers/"><rdf:Description rdf:about="#metaid_M_(18R)-hydroxy-(5Z,8Z,11Z,14Z,16E)-eicosapentaenoic_acid[c]"><bqbiol:is><rdf:Bag><rdf:li rdf:resource="urn:miriam:lipidmaps:LMFA03070025"/></rdf:Bag></bqbiol:is></rdf:Description></rdf:RDF></annotation></species>
<species metaid="metaid_M_2E_decenoyl_CoA_m" id="M_2E_decenoyl_CoA_m" name="M_2E_decenoyl_CoA_m" compartment="C_m" boundaryCondition="false" sboTerm="SBO:0000299"><notes><body xmlns="http://www.w3.org/1999/xhtml"><p>FORMULA: C31H52N7O17P3S</p></body></notes><annotation><rdf:RDF xmlns:rdf="http://www.w3.org/1999/02/22_rdf_syntax_ns#" xmlns:dc="http://purl.org/dc/elements/1.1/" xmlns:dcterms="http://purl.org/dc/terms/" xmlns:vCard="http://www.w3.org/2001/vcard_rdf/3.0#" xmlns:bqbiol="http://biomodels.net/biology_qualifiers/" xmlns:bqmodel="http://biomodels.net/model_qualifiers/"><rdf:Description rdf:about="#metaid_M_(2E)-decenoyl-CoA[m]"><bqbiol:is><rdf:Bag><rdf:li rdf:resource="urn:miriam:obo.chebi:CHEBI:10723"/></rdf:Bag></bqbiol:is></rdf:Description></rdf:RDF></annotation></species>
<species metaid="metaid_M_2E_decenoyl_CoA_p" id="M_2E_decenoyl_CoA_p" name="M_2E_decenoyl_CoA_p" compartment="C_p" boundaryCondition="false" sboTerm="SBO:0000299"><notes><body xmlns="http://www.w3.org/1999/xhtml"><p>FORMULA: C31H52N7O17P3S</p></body></notes><annotation><rdf:RDF xmlns:rdf="http://www.w3.org/1999/02/22_rdf_syntax_ns#" xmlns:dc="http://purl.org/dc/elements/1.1/" xmlns:dcterms="http://purl.org/dc/terms/" xmlns:vCard="http://www.w3.org/2001/vcard_rdf/3.0#" xmlns:bqbiol="http://biomodels.net/biology_qualifiers/" xmlns:bqmodel="http://biomodels.net/model_qualifiers/"><rdf:Description rdf:about="#metaid_M_(2E)-decenoyl-CoA[p]"><bqbiol:is><rdf:Bag><rdf:li rdf:resource="urn:miriam:obo.chebi:CHEBI:10723"/></rdf:Bag></bqbiol:is></rdf:Description></rdf:RDF></annotation></species>
<species metaid="metaid_M_2E_decenoyl_ACP_c" id="M_2E_decenoyl_ACP_c" name="M_2E_decenoyl_ACP_c" compartment="C_c" boundaryCondition="false" sboTerm="SBO:0000299"><notes><body xmlns="http://www.w3.org/1999/xhtml"><p>FORMULA: C10H17OSR</p></body></notes><annotation><rdf:RDF xmlns:rdf="http://www.w3.org/1999/02/22_rdf_syntax_ns#" xmlns:dc="http://purl.org/dc/elements/1.1/" xmlns:dcterms="http://purl.org/dc/terms/" xmlns:vCard="http://www.w3.org/2001/vcard_rdf/3.0#" xmlns:bqbiol="http://biomodels.net/biology_qualifiers/" xmlns:bqmodel="http://biomodels.net/model_qualifiers/"><rdf:Description rdf:about="#metaid_M_(2E)-decenoyl-[ACP][c]"><bqbiol:is><rdf:Bag><rdf:li rdf:resource="urn:miriam:kegg.compound:C05754"/></rdf:Bag></bqbiol:is></rdf:Description></rdf:RDF></annotation></species>
<species metaid="metaid_M_2E_docosenoyl_CoA_c" id="M_2E_docosenoyl_CoA_c" name="M_2E_docosenoyl_CoA_c" compartment="C_c" boundaryCondition="false" sboTerm="SBO:0000299"><notes><body xmlns="http://www.w3.org/1999/xhtml"><p>FORMULA: C43H76N7O17P3S</p></body></notes></species>
<species metaid="metaid_M_2E_docosenoyl_CoA_m" id="M_2E_docosenoyl_CoA_m" name="M_2E_docosenoyl_CoA_m" compartment="C_m" boundaryCondition="false" sboTerm="SBO:0000299"><notes><body xmlns="http://www.w3.org/1999/xhtml"><p>FORMULA: C43H76N7O17P3S</p></body></notes></species>
<species metaid="metaid_M_2E_docosenoyl_CoA_p" id="M_2E_docosenoyl_CoA_p" name="M_2E_docosenoyl_CoA_p" compartment="C_p" boundaryCondition="false" sboTerm="SBO:0000299"><notes><body xmlns="http://www.w3.org/1999/xhtml"><p>FORMULA: C43H76N7O17P3S</p></body></notes></species>
<species metaid="metaid_M_2E_dodecenoyl_CoA_m" id="M_2E_dodecenoyl_CoA_m" name="M_2E_dodecenoyl_CoA_m" compartment="C_m" boundaryCondition="false" sboTerm="SBO:0000299"><notes><body xmlns="http://www.w3.org/1999/xhtml"><p>FORMULA: C33H56N7O17P3S</p></body></notes><annotation><rdf:RDF xmlns:rdf="http://www.w3.org/1999/02/22_rdf_syntax_ns#" xmlns:dc="http://purl.org/dc/elements/1.1/" xmlns:dcterms="http://purl.org/dc/terms/" xmlns:vCard="http://www.w3.org/2001/vcard_rdf/3.0#" xmlns:bqbiol="http://biomodels.net/biology_qualifiers/" xmlns:bqmodel="http://biomodels.net/model_qualifiers/"><rdf:Description rdf:about="#metaid_M_(2E)-dodecenoyl-CoA[m]"><bqbiol:is><rdf:Bag><rdf:li rdf:resource="urn:miriam:obo.chebi:CHEBI:15471"/></rdf:Bag></bqbiol:is></rdf:Description></rdf:RDF></annotation></species>
<species metaid="metaid_M_2E_dodecenoyl_CoA_p" id="M_2E_dodecenoyl_CoA_p" name="M_2E_dodecenoyl_CoA_p" compartment="C_p" boundaryCondition="false" sboTerm="SBO:0000299"><notes><body xmlns="http://www.w3.org/1999/xhtml"><p>FORMULA: C33H56N7O17P3S</p></body></notes><annotation><rdf:RDF xmlns:rdf="http://www.w3.org/1999/02/22_rdf_syntax_ns#" xmlns:dc="http://purl.org/dc/elements/1.1/" xmlns:dcterms="http://purl.org/dc/terms/" xmlns:vCard="http://www.w3.org/2001/vcard_rdf/3.0#" xmlns:bqbiol="http://biomodels.net/biology_qualifiers/" xmlns:bqmodel="http://biomodels.net/model_qualifiers/"><rdf:Description rdf:about="#metaid_M_(2E)-dodecenoyl-CoA[p]"><bqbiol:is><rdf:Bag><rdf:li rdf:resource="urn:miriam:obo.chebi:CHEBI:15471"/></rdf:Bag></bqbiol:is></rdf:Description></rdf:RDF></annotation></species>
<species metaid="metaid_M_2E_dodecenoyl_ACP_c" id="M_2E_dodecenoyl_ACP_c" name="M_2E_dodecenoyl_ACP_c" compartment="C_c" boundaryCondition="false" sboTerm="SBO:0000299"><notes><body xmlns="http://www.w3.org/1999/xhtml"><p>FORMULA: C12H21OSR</p></body></notes><annotation><rdf:RDF xmlns:rdf="http://www.w3.org/1999/02/22_rdf_syntax_ns#" xmlns:dc="http://purl.org/dc/elements/1.1/" xmlns:dcterms="http://purl.org/dc/terms/" xmlns:vCard="http://www.w3.org/2001/vcard_rdf/3.0#" xmlns:bqbiol="http://biomodels.net/biology_qualifiers/" xmlns:bqmodel="http://biomodels.net/model_qualifiers/"><rdf:Description rdf:about="#metaid_M_(2E)-dodecenoyl-[ACP][c]"><bqbiol:is><rdf:Bag><rdf:li rdf:resource="urn:miriam:kegg.compound:C05758"/></rdf:Bag></bqbiol:is></rdf:Description></rdf:RDF></annotation></species>
<species metaid="metaid_M_2E_eicosenoyl_CoA_c" id="M_2E_eicosenoyl_CoA_c" name="M_2E_eicosenoyl_CoA_c" compartment="C_c" boundaryCondition="false" sboTerm="SBO:0000299"><notes><body xmlns="http://www.w3.org/1999/xhtml"><p>FORMULA: C41H72N7O17P3S</p></body></notes></species>
<species metaid="metaid_M_2E_eicosenoyl_CoA_m" id="M_2E_eicosenoyl_CoA_m" name="M_2E_eicosenoyl_CoA_m" compartment="C_m" boundaryCondition="false" sboTerm="SBO:0000299"><notes><body xmlns="http://www.w3.org/1999/xhtml"><p>FORMULA: C41H72N7O17P3S</p></body></notes></species>
<species metaid="metaid_M_2E_eicosenoyl_CoA_p" id="M_2E_eicosenoyl_CoA_p" name="M_2E_eicosenoyl_CoA_p" compartment="C_p" boundaryCondition="false" sboTerm="SBO:0000299"><notes><body xmlns="http://www.w3.org/1999/xhtml"><p>FORMULA: C41H72N7O17P3S</p></body></notes></species>
<species metaid="metaid_M_2E_heneicosenoyl_CoA_c" id="M_2E_heneicosenoyl_CoA_c" name="M_2E_heneicosenoyl_CoA_c" compartment="C_c" boundaryCondition="false" sboTerm="SBO:0000299"><notes><body xmlns="http://www.w3.org/1999/xhtml"><p>FORMULA: C42H74N7O17P3S</p></body></notes></species>
<species metaid="metaid_M_2E_heneicosenoyl_CoA_m" id="M_2E_heneicosenoyl_CoA_m" name="M_2E_heneicosenoyl_CoA_m" compartment="C_m" boundaryCondition="false" sboTerm="SBO:0000299"><notes><body xmlns="http://www.w3.org/1999/xhtml"><p>FORMULA: C42H74N7O17P3S</p></body></notes></species>
<species metaid="metaid_M_2E_heptadecenoyl_CoA_m" id="M_2E_heptadecenoyl_CoA_m" name="M_2E_heptadecenoyl_CoA_m" compartment="C_m" boundaryCondition="false" sboTerm="SBO:0000299"><notes><body xmlns="http://www.w3.org/1999/xhtml"><p>FORMULA: C38H66N7O17P3S</p></body></notes></species>
<species metaid="metaid_M_2E_heptadecenoyl_ACP_c" id="M_2E_heptadecenoyl_ACP_c" name="M_2E_heptadecenoyl_ACP_c" compartment="C_c" boundaryCondition="false" sboTerm="SBO:0000299"><notes><body xmlns="http://www.w3.org/1999/xhtml"><p>FORMULA: C17H31OSR</p></body></notes></species>
<species metaid="metaid_M_2E_heptenoyl_CoA_m" id="M_2E_heptenoyl_CoA_m" name="M_2E_heptenoyl_CoA_m" compartment="C_m" boundaryCondition="false" sboTerm="SBO:0000299"><notes><body xmlns="http://www.w3.org/1999/xhtml"><p>FORMULA: C28H46N7O17P3S</p></body></notes></species>
<species metaid="metaid_M_2E_heptenoyl_ACP_c" id="M_2E_heptenoyl_ACP_c" name="M_2E_heptenoyl_ACP_c" compartment="C_c" boundaryCondition="false" sboTerm="SBO:0000299"><notes><body xmlns="http://www.w3.org/1999/xhtml"><p>FORMULA: C7H11OSR</p></body></notes></species>
<species metaid="metaid_M_2E_hexacosenoyl_CoA_c" id="M_2E_hexacosenoyl_CoA_c" name="M_2E_hexacosenoyl_CoA_c" compartment="C_c" boundaryCondition="false" sboTerm="SBO:0000299"><notes><body xmlns="http://www.w3.org/1999/xhtml"><p>FORMULA: C47H84N7O17P3S</p></body></notes></species>
<species metaid="metaid_M_2E_hexacosenoyl_CoA_p" id="M_2E_hexacosenoyl_CoA_p" name="M_2E_hexacosenoyl_CoA_p" compartment="C_p" boundaryCondition="false" sboTerm="SBO:0000299"><notes><body xmlns="http://www.w3.org/1999/xhtml"><p>FORMULA: C47H84N7O17P3S</p></body></notes></species>
<species metaid="metaid_M_2E_hexadecenoyl_CoA_m" id="M_2E_hexadecenoyl_CoA_m" name="M_2E_hexadecenoyl_CoA_m" compartment="C_m" boundaryCondition="false" sboTerm="SBO:0000299"><notes><body xmlns="http://www.w3.org/1999/xhtml"><p>FORMULA: C37H64N7O17P3S</p></body></notes><annotation><rdf:RDF xmlns:rdf="http://www.w3.org/1999/02/22_rdf_syntax_ns#" xmlns:dc="http://purl.org/dc/elements/1.1/" xmlns:dcterms="http://purl.org/dc/terms/" xmlns:vCard="http://www.w3.org/2001/vcard_rdf/3.0#" xmlns:bqbiol="http://biomodels.net/biology_qualifiers/" xmlns:bqmodel="http://biomodels.net/model_qualifiers/"><rdf:Description rdf:about="#metaid_M_(2E)-hexadecenoyl-CoA[m]"><bqbiol:is><rdf:Bag><rdf:li rdf:resource="urn:miriam:obo.chebi:CHEBI:28935"/></rdf:Bag></bqbiol:is></rdf:Description></rdf:RDF></annotation></species>
<species metaid="metaid_M_2E_hexadecenoyl_CoA_p" id="M_2E_hexadecenoyl_CoA_p" name="M_2E_hexadecenoyl_CoA_p" compartment="C_p" boundaryCondition="false" sboTerm="SBO:0000299"><notes><body xmlns="http://www.w3.org/1999/xhtml"><p>FORMULA: C37H64N7O17P3S</p></body></notes><annotation><rdf:RDF xmlns:rdf="http://www.w3.org/1999/02/22_rdf_syntax_ns#" xmlns:dc="http://purl.org/dc/elements/1.1/" xmlns:dcterms="http://purl.org/dc/terms/" xmlns:vCard="http://www.w3.org/2001/vcard_rdf/3.0#" xmlns:bqbiol="http://biomodels.net/biology_qualifiers/" xmlns:bqmodel="http://biomodels.net/model_qualifiers/"><rdf:Description rdf:about="#metaid_M_(2E)-hexadecenoyl-CoA[p]"><bqbiol:is><rdf:Bag><rdf:li rdf:resource="urn:miriam:obo.chebi:CHEBI:28935"/></rdf:Bag></bqbiol:is></rdf:Description></rdf:RDF></annotation></species>
<species metaid="metaid_M_2E_hexadecenoyl_ACP_c" id="M_2E_hexadecenoyl_ACP_c" name="M_2E_hexadecenoyl_ACP_c" compartment="C_c" boundaryCondition="false" sboTerm="SBO:0000299"><notes><body xmlns="http://www.w3.org/1999/xhtml"><p>FORMULA: C16H29OSR</p></body></notes><annotation><rdf:RDF xmlns:rdf="http://www.w3.org/1999/02/22_rdf_syntax_ns#" xmlns:dc="http://purl.org/dc/elements/1.1/" xmlns:dcterms="http://purl.org/dc/terms/" xmlns:vCard="http://www.w3.org/2001/vcard_rdf/3.0#" xmlns:bqbiol="http://biomodels.net/biology_qualifiers/" xmlns:bqmodel="http://biomodels.net/model_qualifiers/"><rdf:Description rdf:about="#metaid_M_(2E)-hexadecenoyl-[ACP][c]"><bqbiol:is><rdf:Bag><rdf:li rdf:resource="urn:miriam:kegg.compound:C05763"/></rdf:Bag></bqbiol:is></rdf:Description></rdf:RDF></annotation></species>
<species metaid="metaid_M_2E_hexenoyl_CoA_m" id="M_2E_hexenoyl_CoA_m" name="M_2E_hexenoyl_CoA_m" compartment="C_m" boundaryCondition="false" sboTerm="SBO:0000299"><notes><body xmlns="http://www.w3.org/1999/xhtml"><p>FORMULA: C27H44N7O17P3S</p></body></notes><annotation><rdf:RDF xmlns:rdf="http://www.w3.org/1999/02/22_rdf_syntax_ns#" xmlns:dc="http://purl.org/dc/elements/1.1/" xmlns:dcterms="http://purl.org/dc/terms/" xmlns:vCard="http://www.w3.org/2001/vcard_rdf/3.0#" xmlns:bqbiol="http://biomodels.net/biology_qualifiers/" xmlns:bqmodel="http://biomodels.net/model_qualifiers/"><rdf:Description rdf:about="#metaid_M_(2E)-hexenoyl-CoA[m]"><bqbiol:is><rdf:Bag><rdf:li rdf:resource="urn:miriam:obo.chebi:CHEBI:28706"/></rdf:Bag></bqbiol:is></rdf:Description></rdf:RDF></annotation></species>
<species metaid="metaid_M_2E_hexenoyl_CoA_p" id="M_2E_hexenoyl_CoA_p" name="M_2E_hexenoyl_CoA_p" compartment="C_p" boundaryCondition="false" sboTerm="SBO:0000299"><notes><body xmlns="http://www.w3.org/1999/xhtml"><p>FORMULA: C27H44N7O17P3S</p></body></notes><annotation><rdf:RDF xmlns:rdf="http://www.w3.org/1999/02/22_rdf_syntax_ns#" xmlns:dc="http://purl.org/dc/elements/1.1/" xmlns:dcterms="http://purl.org/dc/terms/" xmlns:vCard="http://www.w3.org/2001/vcard_rdf/3.0#" xmlns:bqbiol="http://biomodels.net/biology_qualifiers/" xmlns:bqmodel="http://biomodels.net/model_qualifiers/"><rdf:Description rdf:about="#metaid_M_(2E)-hexenoyl-CoA[p]"><bqbiol:is><rdf:Bag><rdf:li rdf:resource="urn:miriam:obo.chebi:CHEBI:28706"/></rdf:Bag></bqbiol:is></rdf:Description></rdf:RDF></annotation></species>
<species metaid="metaid_M_2E_hexenoyl_ACP_c" id="M_2E_hexenoyl_ACP_c" name="M_2E_hexenoyl_ACP_c" compartment="C_c" boundaryCondition="false" sboTerm="SBO:0000299"><notes><body xmlns="http://www.w3.org/1999/xhtml"><p>FORMULA: C6H9OSR</p></body></notes><annotation><rdf:RDF xmlns:rdf="http://www.w3.org/1999/02/22_rdf_syntax_ns#" xmlns:dc="http://purl.org/dc/elements/1.1/" xmlns:dcterms="http://purl.org/dc/terms/" xmlns:vCard="http://www.w3.org/2001/vcard_rdf/3.0#" xmlns:bqbiol="http://biomodels.net/biology_qualifiers/" xmlns:bqmodel="http://biomodels.net/model_qualifiers/"><rdf:Description rdf:about="#metaid_M_(2E)-hexenoyl-[ACP][c]"><bqbiol:is><rdf:Bag><rdf:li rdf:resource="urn:miriam:kegg.compound:C05748"/></rdf:Bag></bqbiol:is></rdf:Description></rdf:RDF></annotation></species>
<species metaid="metaid_M_2E_nonadecenoyl_CoA_c" id="M_2E_nonadecenoyl_CoA_c" name="M_2E_nonadecenoyl_CoA_c" compartment="C_c" boundaryCondition="false" sboTerm="SBO:0000299"><notes><body xmlns="http://www.w3.org/1999/xhtml"><p>FORMULA: C40H70N7O17P3S</p></body></notes></species>
<species metaid="metaid_M_2E_nonadecenoyl_CoA_m" id="M_2E_nonadecenoyl_CoA_m" name="M_2E_nonadecenoyl_CoA_m" compartment="C_m" boundaryCondition="false" sboTerm="SBO:0000299"><notes><body xmlns="http://www.w3.org/1999/xhtml"><p>FORMULA: C40H70N7O17P3S</p></body></notes></species>
<species metaid="metaid_M_2E_nonenoyl_CoA_m" id="M_2E_nonenoyl_CoA_m" name="M_2E_nonenoyl_CoA_m" compartment="C_m" boundaryCondition="false" sboTerm="SBO:0000299"><notes><body xmlns="http://www.w3.org/1999/xhtml"><p>FORMULA: C30H50N7O17P3S</p></body></notes></species>
<species metaid="metaid_M_2E_nonenoyl_ACP_c" id="M_2E_nonenoyl_ACP_c" name="M_2E_nonenoyl_ACP_c" compartment="C_c" boundaryCondition="false" sboTerm="SBO:0000299"><notes><body xmlns="http://www.w3.org/1999/xhtml"><p>FORMULA: C9H15OSR</p></body></notes></species>
<species metaid="metaid_M_2E_octadecenoyl_CoA_c" id="M_2E_octadecenoyl_CoA_c" name="M_2E_octadecenoyl_CoA_c" compartment="C_c" boundaryCondition="false" sboTerm="SBO:0000299"><notes><body xmlns="http://www.w3.org/1999/xhtml"><p>FORMULA: C39H68N7O17P3S</p></body></notes><annotation><rdf:RDF xmlns:rdf="http://www.w3.org/1999/02/22_rdf_syntax_ns#" xmlns:dc="http://purl.org/dc/elements/1.1/" xmlns:dcterms="http://purl.org/dc/terms/" xmlns:vCard="http://www.w3.org/2001/vcard_rdf/3.0#" xmlns:bqbiol="http://biomodels.net/biology_qualifiers/" xmlns:bqmodel="http://biomodels.net/model_qualifiers/"><rdf:Description rdf:about="#metaid_M_(2E)-octadecenoyl-CoA[c]"><bqbiol:is><rdf:Bag><rdf:li rdf:resource="urn:miriam:obo.chebi:CHEBI:50570"/></rdf:Bag></bqbiol:is></rdf:Description></rdf:RDF></annotation></species>
<species metaid="metaid_M_2E_octadecenoyl_CoA_m" id="M_2E_octadecenoyl_CoA_m" name="M_2E_octadecenoyl_CoA_m" compartment="C_m" boundaryCondition="false" sboTerm="SBO:0000299"><notes><body xmlns="http://www.w3.org/1999/xhtml"><p>FORMULA: C39H68N7O17P3S</p></body></notes><annotation><rdf:RDF xmlns:rdf="http://www.w3.org/1999/02/22_rdf_syntax_ns#" xmlns:dc="http://purl.org/dc/elements/1.1/" xmlns:dcterms="http://purl.org/dc/terms/" xmlns:vCard="http://www.w3.org/2001/vcard_rdf/3.0#" xmlns:bqbiol="http://biomodels.net/biology_qualifiers/" xmlns:bqmodel="http://biomodels.net/model_qualifiers/"><rdf:Description rdf:about="#metaid_M_(2E)-octadecenoyl-CoA[m]"><bqbiol:is><rdf:Bag><rdf:li rdf:resource="urn:miriam:obo.chebi:CHEBI:50570"/></rdf:Bag></bqbiol:is></rdf:Description></rdf:RDF></annotation></species>
<species metaid="metaid_M_2E_octadecenoyl_CoA_p" id="M_2E_octadecenoyl_CoA_p" name="M_2E_octadecenoyl_CoA_p" compartment="C_p" boundaryCondition="false" sboTerm="SBO:0000299"><notes><body xmlns="http://www.w3.org/1999/xhtml"><p>FORMULA: C39H68N7O17P3S</p></body></notes><annotation><rdf:RDF xmlns:rdf="http://www.w3.org/1999/02/22_rdf_syntax_ns#" xmlns:dc="http://purl.org/dc/elements/1.1/" xmlns:dcterms="http://purl.org/dc/terms/" xmlns:vCard="http://www.w3.org/2001/vcard_rdf/3.0#" xmlns:bqbiol="http://biomodels.net/biology_qualifiers/" xmlns:bqmodel="http://biomodels.net/model_qualifiers/"><rdf:Description rdf:about="#metaid_M_(2E)-octadecenoyl-CoA[p]"><bqbiol:is><rdf:Bag><rdf:li rdf:resource="urn:miriam:obo.chebi:CHEBI:50570"/></rdf:Bag></bqbiol:is></rdf:Description></rdf:RDF></annotation></species>
<species metaid="metaid_M_2E_octenoyl_CoA_m" id="M_2E_octenoyl_CoA_m" name="M_2E_octenoyl_CoA_m" compartment="C_m" boundaryCondition="false" sboTerm="SBO:0000299"><notes><body xmlns="http://www.w3.org/1999/xhtml"><p>FORMULA: C29H48N7O17P3S</p></body></notes><annotation><rdf:RDF xmlns:rdf="http://www.w3.org/1999/02/22_rdf_syntax_ns#" xmlns:dc="http://purl.org/dc/elements/1.1/" xmlns:dcterms="http://purl.org/dc/terms/" xmlns:vCard="http://www.w3.org/2001/vcard_rdf/3.0#" xmlns:bqbiol="http://biomodels.net/biology_qualifiers/" xmlns:bqmodel="http://biomodels.net/model_qualifiers/"><rdf:Description rdf:about="#metaid_M_(2E)-octenoyl-CoA[m]"><bqbiol:is><rdf:Bag><rdf:li rdf:resource="urn:miriam:obo.chebi:CHEBI:27537"/></rdf:Bag></bqbiol:is></rdf:Description></rdf:RDF></annotation></species>
<species metaid="metaid_M_2E_octenoyl_CoA_p" id="M_2E_octenoyl_CoA_p" name="M_2E_octenoyl_CoA_p" compartment="C_p" boundaryCondition="false" sboTerm="SBO:0000299"><notes><body xmlns="http://www.w3.org/1999/xhtml"><p>FORMULA: C29H48N7O17P3S</p></body></notes><annotation><rdf:RDF xmlns:rdf="http://www.w3.org/1999/02/22_rdf_syntax_ns#" xmlns:dc="http://purl.org/dc/elements/1.1/" xmlns:dcterms="http://purl.org/dc/terms/" xmlns:vCard="http://www.w3.org/2001/vcard_rdf/3.0#" xmlns:bqbiol="http://biomodels.net/biology_qualifiers/" xmlns:bqmodel="http://biomodels.net/model_qualifiers/"><rdf:Description rdf:about="#metaid_M_(2E)-octenoyl-CoA[p]"><bqbiol:is><rdf:Bag><rdf:li rdf:resource="urn:miriam:obo.chebi:CHEBI:27537"/></rdf:Bag></bqbiol:is></rdf:Description></rdf:RDF></annotation></species>
<species metaid="metaid_M_2E_octenoyl_ACP_c" id="M_2E_octenoyl_ACP_c" name="M_2E_octenoyl_ACP_c" compartment="C_c" boundaryCondition="false" sboTerm="SBO:0000299"><notes><body xmlns="http://www.w3.org/1999/xhtml"><p>FORMULA: C8H13OSR</p></body></notes><annotation><rdf:RDF xmlns:rdf="http://www.w3.org/1999/02/22_rdf_syntax_ns#" xmlns:dc="http://purl.org/dc/elements/1.1/" xmlns:dcterms="http://purl.org/dc/terms/" xmlns:vCard="http://www.w3.org/2001/vcard_rdf/3.0#" xmlns:bqbiol="http://biomodels.net/biology_qualifiers/" xmlns:bqmodel="http://biomodels.net/model_qualifiers/"><rdf:Description rdf:about="#metaid_M_(2E)-octenoyl-[ACP][c]"><bqbiol:is><rdf:Bag><rdf:li rdf:resource="urn:miriam:kegg.compound:C05751"/></rdf:Bag></bqbiol:is></rdf:Description></rdf:RDF></annotation></species>
<species metaid="metaid_M_2E_pentadecenoyl_CoA_m" id="M_2E_pentadecenoyl_CoA_m" name="M_2E_pentadecenoyl_CoA_m" compartment="C_m" boundaryCondition="false" sboTerm="SBO:0000299"><notes><body xmlns="http://www.w3.org/1999/xhtml"><p>FORMULA: C36H62N7O17P3S</p></body></notes></species>
<species metaid="metaid_M_2E_pentadecenoyl_ACP_c" id="M_2E_pentadecenoyl_ACP_c" name="M_2E_pentadecenoyl_ACP_c" compartment="C_c" boundaryCondition="false" sboTerm="SBO:0000299"><notes><body xmlns="http://www.w3.org/1999/xhtml"><p>FORMULA: C15H27OSR</p></body></notes></species>
<species metaid="metaid_M_2E_pentenoyl_CoA_m" id="M_2E_pentenoyl_CoA_m" name="M_2E_pentenoyl_CoA_m" compartment="C_m" boundaryCondition="false" sboTerm="SBO:0000299"><notes><body xmlns="http://www.w3.org/1999/xhtml"><p>FORMULA: C26H42N7O17P3S</p></body></notes></species>
<species metaid="metaid_M_2E_pentenoyl_ACP_c" id="M_2E_pentenoyl_ACP_c" name="M_2E_pentenoyl_ACP_c" compartment="C_c" boundaryCondition="false" sboTerm="SBO:0000299"><notes><body xmlns="http://www.w3.org/1999/xhtml"><p>FORMULA: C5H7OSR</p></body></notes></species>
<species metaid="metaid_M_2E_tetracosenoyl_CoA_c" id="M_2E_tetracosenoyl_CoA_c" name="M_2E_tetracosenoyl_CoA_c" compartment="C_c" boundaryCondition="false" sboTerm="SBO:0000299"><notes><body xmlns="http://www.w3.org/1999/xhtml"><p>FORMULA: C45H80N7O17P3S</p></body></notes></species>
<species metaid="metaid_M_2E_tetracosenoyl_CoA_p" id="M_2E_tetracosenoyl_CoA_p" name="M_2E_tetracosenoyl_CoA_p" compartment="C_p" boundaryCondition="false" sboTerm="SBO:0000299"><notes><body xmlns="http://www.w3.org/1999/xhtml"><p>FORMULA: C45H80N7O17P3S</p></body></notes></species>
<species metaid="metaid_M_2E_tetradecenoyl_CoA_m" id="M_2E_tetradecenoyl_CoA_m" name="M_2E_tetradecenoyl_CoA_m" compartment="C_m" boundaryCondition="false" sboTerm="SBO:0000299"><notes><body xmlns="http://www.w3.org/1999/xhtml"><p>FORMULA: C35H60N7O17P3S</p></body></notes><annotation><rdf:RDF xmlns:rdf="http://www.w3.org/1999/02/22_rdf_syntax_ns#" xmlns:dc="http://purl.org/dc/elements/1.1/" xmlns:dcterms="http://purl.org/dc/terms/" xmlns:vCard="http://www.w3.org/2001/vcard_rdf/3.0#" xmlns:bqbiol="http://biomodels.net/biology_qualifiers/" xmlns:bqmodel="http://biomodels.net/model_qualifiers/"><rdf:Description rdf:about="#metaid_M_(2E)-tetradecenoyl-CoA[m]"><bqbiol:is><rdf:Bag><rdf:li rdf:resource="urn:miriam:obo.chebi:CHEBI:27721"/></rdf:Bag></bqbiol:is></rdf:Description></rdf:RDF></annotation></species>
<species metaid="metaid_M_2E_tetradecenoyl_CoA_p" id="M_2E_tetradecenoyl_CoA_p" name="M_2E_tetradecenoyl_CoA_p" compartment="C_p" boundaryCondition="false" sboTerm="SBO:0000299"><notes><body xmlns="http://www.w3.org/1999/xhtml"><p>FORMULA: C35H60N7O17P3S</p></body></notes><annotation><rdf:RDF xmlns:rdf="http://www.w3.org/1999/02/22_rdf_syntax_ns#" xmlns:dc="http://purl.org/dc/elements/1.1/" xmlns:dcterms="http://purl.org/dc/terms/" xmlns:vCard="http://www.w3.org/2001/vcard_rdf/3.0#" xmlns:bqbiol="http://biomodels.net/biology_qualifiers/" xmlns:bqmodel="http://biomodels.net/model_qualifiers/"><rdf:Description rdf:about="#metaid_M_(2E)-tetradecenoyl-CoA[p]"><bqbiol:is><rdf:Bag><rdf:li rdf:resource="urn:miriam:obo.chebi:CHEBI:27721"/></rdf:Bag></bqbiol:is></rdf:Description></rdf:RDF></annotation></species>
<species metaid="metaid_M_2E_tetradecenoyl_ACP_c" id="M_2E_tetradecenoyl_ACP_c" name="M_2E_tetradecenoyl_ACP_c" compartment="C_c" boundaryCondition="false" sboTerm="SBO:0000299"><notes><body xmlns="http://www.w3.org/1999/xhtml"><p>FORMULA: C14H25OSR</p></body></notes><annotation><rdf:RDF xmlns:rdf="http://www.w3.org/1999/02/22_rdf_syntax_ns#" xmlns:dc="http://purl.org/dc/elements/1.1/" xmlns:dcterms="http://purl.org/dc/terms/" xmlns:vCard="http://www.w3.org/2001/vcard_rdf/3.0#" xmlns:bqbiol="http://biomodels.net/biology_qualifiers/" xmlns:bqmodel="http://biomodels.net/model_qualifiers/"><rdf:Description rdf:about="#metaid_M_(2E)-tetradecenoyl-[ACP][c]"><bqbiol:is><rdf:Bag><rdf:li rdf:resource="urn:miriam:kegg.compound:C05760"/></rdf:Bag></bqbiol:is></rdf:Description></rdf:RDF></annotation></species>
<species metaid="metaid_M_2E_tricosenoyl_CoA_c" id="M_2E_tricosenoyl_CoA_c" name="M_2E_tricosenoyl_CoA_c" compartment="C_c" boundaryCondition="false" sboTerm="SBO:0000299"><notes><body xmlns="http://www.w3.org/1999/xhtml"><p>FORMULA: C44H78N7O17P3S</p></body></notes></species>
<species metaid="metaid_M_2E_tridecenoyl_CoA_m" id="M_2E_tridecenoyl_CoA_m" name="M_2E_tridecenoyl_CoA_m" compartment="C_m" boundaryCondition="false" sboTerm="SBO:0000299"><notes><body xmlns="http://www.w3.org/1999/xhtml"><p>FORMULA: C34H58N7O17P3S</p></body></notes></species>
<species metaid="metaid_M_2E_tridecenoyl_ACP_c" id="M_2E_tridecenoyl_ACP_c" name="M_2E_tridecenoyl_ACP_c" compartment="C_c" boundaryCondition="false" sboTerm="SBO:0000299"><notes><body xmlns="http://www.w3.org/1999/xhtml"><p>FORMULA: C13H23OSR</p></body></notes></species>
<species metaid="metaid_M_2E_undecenoyl_CoA_m" id="M_2E_undecenoyl_CoA_m" name="M_2E_undecenoyl_CoA_m" compartment="C_m" boundaryCondition="false" sboTerm="SBO:0000299"><notes><body xmlns="http://www.w3.org/1999/xhtml"><p>FORMULA: C32H54N7O17P3S</p></body></notes></species>
<species metaid="metaid_M_2E_undecenoyl_ACP_c" id="M_2E_undecenoyl_ACP_c" name="M_2E_undecenoyl_ACP_c" compartment="C_c" boundaryCondition="false" sboTerm="SBO:0000299"><notes><body xmlns="http://www.w3.org/1999/xhtml"><p>FORMULA: C11H19OSR</p></body></notes></species>
<species metaid="metaid_M_2E_4Z_7Z_10Z_hexadecatetraenoyl_CoA_m" id="M_2E_4Z_7Z_10Z_hexadecatetraenoyl_CoA_m" name="M_2E_4Z_7Z_10Z_hexadecatetraenoyl_CoA_m" compartment="C_m" boundaryCondition="false" sboTerm="SBO:0000299"><notes><body xmlns="http://www.w3.org/1999/xhtml"><p>FORMULA: C37H58N7O17P3S</p></body></notes></species>
<species metaid="metaid_M_2E_4Z_7Z_10Z_hexadecatetraenoyl_CoA_p" id="M_2E_4Z_7Z_10Z_hexadecatetraenoyl_CoA_p" name="M_2E_4Z_7Z_10Z_hexadecatetraenoyl_CoA_p" compartment="C_p" boundaryCondition="false" sboTerm="SBO:0000299"><notes><body xmlns="http://www.w3.org/1999/xhtml"><p>FORMULA: C37H58N7O17P3S</p></body></notes></species>
<species metaid="metaid_M_2E_6Z_9Z_12Z_octadecatetraenoyl_CoA_m" id="M_2E_6Z_9Z_12Z_octadecatetraenoyl_CoA_m" name="M_2E_6Z_9Z_12Z_octadecatetraenoyl_CoA_m" compartment="C_m" boundaryCondition="false" sboTerm="SBO:0000299"><notes><body xmlns="http://www.w3.org/1999/xhtml"><p>FORMULA: C39H62N7O17P3S</p></body></notes></species>
<species metaid="metaid_M_2E_6Z_9Z_12Z_octadecatetraenoyl_CoA_p" id="M_2E_6Z_9Z_12Z_octadecatetraenoyl_CoA_p" name="M_2E_6Z_9Z_12Z_octadecatetraenoyl_CoA_p" compartment="C_p" boundaryCondition="false" sboTerm="SBO:0000299"><notes><body xmlns="http://www.w3.org/1999/xhtml"><p>FORMULA: C39H62N7O17P3S</p></body></notes></species>
<species metaid="metaid_M_2E_7Z_10Z_13Z_16Z_docosapentaenoyl_CoA_c" id="M_2E_7Z_10Z_13Z_16Z_docosapentaenoyl_CoA_c" name="M_2E_7Z_10Z_13Z_16Z_docosapentaenoyl_CoA_c" compartment="C_c" boundaryCondition="false" sboTerm="SBO:0000299"><notes><body xmlns="http://www.w3.org/1999/xhtml"><p>FORMULA: C43H68N7O17P3S</p></body></notes></species>
<species metaid="metaid_M_2R_6R_10R_trimethyl_hendecanoyl_CoA_p" id="M_2R_6R_10R_trimethyl_hendecanoyl_CoA_p" name="M_2R_6R_10R_trimethyl_hendecanoyl_CoA_p" compartment="C_p" boundaryCondition="false" sboTerm="SBO:0000299"><notes><body xmlns="http://www.w3.org/1999/xhtml"><p>FORMULA: C35H62N7O17P3S</p></body></notes></species>
<species metaid="metaid_M_2R_6S_10S_pristanate_p" id="M_2R_6S_10S_pristanate_p" name="M_2R_6S_10S_pristanate_p" compartment="C_p" boundaryCondition="false" sboTerm="SBO:0000299"><notes><body xmlns="http://www.w3.org/1999/xhtml"><p>FORMULA: C19H38O2</p></body></notes></species>
<species metaid="metaid_M_2S_pristanoyl_CoA_p" id="M_2S_pristanoyl_CoA_p" name="M_2S_pristanoyl_CoA_p" compartment="C_p" boundaryCondition="false" sboTerm="SBO:0000299"><notes><body xmlns="http://www.w3.org/1999/xhtml"><p>FORMULA: C40H72N7O17P3S</p></body></notes><annotation><rdf:RDF xmlns:rdf="http://www.w3.org/1999/02/22_rdf_syntax_ns#" xmlns:dc="http://purl.org/dc/elements/1.1/" xmlns:dcterms="http://purl.org/dc/terms/" xmlns:vCard="http://www.w3.org/2001/vcard_rdf/3.0#" xmlns:bqbiol="http://biomodels.net/biology_qualifiers/" xmlns:bqmodel="http://biomodels.net/model_qualifiers/"><rdf:Description rdf:about="#metaid_M_(2S)-pristanoyl-CoA[p]"><bqbiol:is><rdf:Bag><rdf:li rdf:resource="urn:miriam:obo.chebi:CHEBI:64039"/></rdf:Bag></bqbiol:is></rdf:Description></rdf:RDF></annotation></species>
<species metaid="metaid_M_2S_6R_10R_trimethyl_2E_hendecenoyl_CoA_p" id="M_2S_6R_10R_trimethyl_2E_hendecenoyl_CoA_p" name="M_2S_6R_10R_trimethyl_2E_hendecenoyl_CoA_p" compartment="C_p" boundaryCondition="false" sboTerm="SBO:0000299"><notes><body xmlns="http://www.w3.org/1999/xhtml"><p>FORMULA: C35H60N7O17P3S</p></body></notes></species>
<species metaid="metaid_M_2S_6R_10R_trimethyl_hendecanoyl_CoA_p" id="M_2S_6R_10R_trimethyl_hendecanoyl_CoA_p" name="M_2S_6R_10R_trimethyl_hendecanoyl_CoA_p" compartment="C_p" boundaryCondition="false" sboTerm="SBO:0000299"><notes><body xmlns="http://www.w3.org/1999/xhtml"><p>FORMULA: C35H62N7O17P3S</p></body></notes></species>
<species metaid="metaid_M_3S_3_hydroxy_cis_cis_palmito_7_10_dienoyl_CoA_m" id="M_3S_3_hydroxy_cis_cis_palmito_7_10_dienoyl_CoA_m" name="M_3S_3_hydroxy_cis_cis_palmito_7_10_dienoyl_CoA_m" compartment="C_m" boundaryCondition="false" sboTerm="SBO:0000299"><notes><body xmlns="http://www.w3.org/1999/xhtml"><p>FORMULA: C37H62N7O18P3S</p></body></notes></species>
<species metaid="metaid_M_3S_3_hydroxy_cis_cis_palmito_7_10_dienoyl_CoA_p" id="M_3S_3_hydroxy_cis_cis_palmito_7_10_dienoyl_CoA_p" name="M_3S_3_hydroxy_cis_cis_palmito_7_10_dienoyl_CoA_p" compartment="C_p" boundaryCondition="false" sboTerm="SBO:0000299"><notes><body xmlns="http://www.w3.org/1999/xhtml"><p>FORMULA: C37H62N7O18P3S</p></body></notes></species>
<species metaid="metaid_M_3S_3_hydroxydodec_cis_6_enoyl_CoA_m" id="M_3S_3_hydroxydodec_cis_6_enoyl_CoA_m" name="M_3S_3_hydroxydodec_cis_6_enoyl_CoA_m" compartment="C_m" boundaryCondition="false" sboTerm="SBO:0000299"><notes><body xmlns="http://www.w3.org/1999/xhtml"><p>FORMULA: C33H56N7O18P3S</p></body></notes></species>
<species metaid="metaid_M_3S_3_hydroxydodec_cis_6_enoyl_CoA_p" id="M_3S_3_hydroxydodec_cis_6_enoyl_CoA_p" name="M_3S_3_hydroxydodec_cis_6_enoyl_CoA_p" compartment="C_p" boundaryCondition="false" sboTerm="SBO:0000299"><notes><body xmlns="http://www.w3.org/1999/xhtml"><p>FORMULA: C33H56N7O18P3S</p></body></notes></species>
<species metaid="metaid_M_3S_3_hydroxylinoleoyl_CoA_m" id="M_3S_3_hydroxylinoleoyl_CoA_m" name="M_3S_3_hydroxylinoleoyl_CoA_m" compartment="C_m" boundaryCondition="false" sboTerm="SBO:0000299"><notes><body xmlns="http://www.w3.org/1999/xhtml"><p>FORMULA: C39H66N7O18P3S</p></body></notes></species>
<species metaid="metaid_M_3S_3_hydroxylinoleoyl_CoA_p" id="M_3S_3_hydroxylinoleoyl_CoA_p" name="M_3S_3_hydroxylinoleoyl_CoA_p" compartment="C_p" boundaryCondition="false" sboTerm="SBO:0000299"><notes><body xmlns="http://www.w3.org/1999/xhtml"><p>FORMULA: C39H66N7O18P3S</p></body></notes></species>
<species metaid="metaid_M_3S_citramalyl_CoA_m" id="M_3S_citramalyl_CoA_m" name="M_3S_citramalyl_CoA_m" compartment="C_m" boundaryCondition="false" sboTerm="SBO:0000299"><notes><body xmlns="http://www.w3.org/1999/xhtml"><p>FORMULA: C26H42N7O20P3S</p></body></notes><annotation><rdf:RDF xmlns:rdf="http://www.w3.org/1999/02/22_rdf_syntax_ns#" xmlns:dc="http://purl.org/dc/elements/1.1/" xmlns:dcterms="http://purl.org/dc/terms/" xmlns:vCard="http://www.w3.org/2001/vcard_rdf/3.0#" xmlns:bqbiol="http://biomodels.net/biology_qualifiers/" xmlns:bqmodel="http://biomodels.net/model_qualifiers/"><rdf:Description rdf:about="#metaid_M_(3S)-citramalyl-CoA[m]"><bqbiol:is><rdf:Bag><rdf:li rdf:resource="urn:miriam:obo.chebi:CHEBI:36882"/></rdf:Bag></bqbiol:is></rdf:Description></rdf:RDF></annotation></species>
<species metaid="metaid_M_3S_hydroxy_docasa_cis_cis_13_16_dienoyl_CoA_c" id="M_3S_hydroxy_docasa_cis_cis_13_16_dienoyl_CoA_c" name="M_3S_hydroxy_docasa_cis_cis_13_16_dienoyl_CoA_c" compartment="C_c" boundaryCondition="false" sboTerm="SBO:0000299"><notes><body xmlns="http://www.w3.org/1999/xhtml"><p>FORMULA: C43H74N7O18P3S</p></body></notes></species>
<species metaid="metaid_M_3S_hydroxy_eicosa_cis_cis_cis_11_14_17_trienoyl_CoA_c" id="M_3S_hydroxy_eicosa_cis_cis_cis_11_14_17_trienoyl_CoA_c" name="M_3S_hydroxy_eicosa_cis_cis_cis_11_14_17_trienoyl_CoA_c" compartment="C_c" boundaryCondition="false" sboTerm="SBO:0000299"><notes><body xmlns="http://www.w3.org/1999/xhtml"><p>FORMULA: C41H68N7O18P3S</p></body></notes></species>
<species metaid="metaid_M_3S_hydroxy_eicosa_cis_cis_11_14_dienoyl_CoA_c" id="M_3S_hydroxy_eicosa_cis_cis_11_14_dienoyl_CoA_c" name="M_3S_hydroxy_eicosa_cis_cis_11_14_dienoyl_CoA_c" compartment="C_c" boundaryCondition="false" sboTerm="SBO:0000299"><notes><body xmlns="http://www.w3.org/1999/xhtml"><p>FORMULA: C41H70N7O18P3S</p></body></notes></species>
<species metaid="metaid_M_3Z_dodecenoyl_CoA_m" id="M_3Z_dodecenoyl_CoA_m" name="M_3Z_dodecenoyl_CoA_m" compartment="C_m" boundaryCondition="false" sboTerm="SBO:0000299"><notes><body xmlns="http://www.w3.org/1999/xhtml"><p>FORMULA: C33H56N7O17P3S</p></body></notes><annotation><rdf:RDF xmlns:rdf="http://www.w3.org/1999/02/22_rdf_syntax_ns#" xmlns:dc="http://purl.org/dc/elements/1.1/" xmlns:dcterms="http://purl.org/dc/terms/" xmlns:vCard="http://www.w3.org/2001/vcard_rdf/3.0#" xmlns:bqbiol="http://biomodels.net/biology_qualifiers/" xmlns:bqmodel="http://biomodels.net/model_qualifiers/"><rdf:Description rdf:about="#metaid_M_(3Z)-dodecenoyl-CoA[m]"><bqbiol:is><rdf:Bag><rdf:li rdf:resource="urn:miriam:obo.chebi:CHEBI:27989"/></rdf:Bag></bqbiol:is></rdf:Description></rdf:RDF></annotation></species>
<species metaid="metaid_M_3Z_dodecenoyl_CoA_p" id="M_3Z_dodecenoyl_CoA_p" name="M_3Z_dodecenoyl_CoA_p" compartment="C_p" boundaryCondition="false" sboTerm="SBO:0000299"><notes><body xmlns="http://www.w3.org/1999/xhtml"><p>FORMULA: C33H56N7O17P3S</p></body></notes><annotation><rdf:RDF xmlns:rdf="http://www.w3.org/1999/02/22_rdf_syntax_ns#" xmlns:dc="http://purl.org/dc/elements/1.1/" xmlns:dcterms="http://purl.org/dc/terms/" xmlns:vCard="http://www.w3.org/2001/vcard_rdf/3.0#" xmlns:bqbiol="http://biomodels.net/biology_qualifiers/" xmlns:bqmodel="http://biomodels.net/model_qualifiers/"><rdf:Description rdf:about="#metaid_M_(3Z)-dodecenoyl-CoA[p]"><bqbiol:is><rdf:Bag><rdf:li rdf:resource="urn:miriam:obo.chebi:CHEBI:27989"/></rdf:Bag></bqbiol:is></rdf:Description></rdf:RDF></annotation></species>
<species metaid="metaid_M_3Z_7Z_10Z_hexadecatrienoyl_CoA_m" id="M_3Z_7Z_10Z_hexadecatrienoyl_CoA_m" name="M_3Z_7Z_10Z_hexadecatrienoyl_CoA_m" compartment="C_m" boundaryCondition="false" sboTerm="SBO:0000299"><notes><body xmlns="http://www.w3.org/1999/xhtml"><p>FORMULA: C37H60N7O17P3S</p></body></notes></species>
<species metaid="metaid_M_3Z_7Z_10Z_hexadecatrienoyl_CoA_p" id="M_3Z_7Z_10Z_hexadecatrienoyl_CoA_p" name="M_3Z_7Z_10Z_hexadecatrienoyl_CoA_p" compartment="C_p" boundaryCondition="false" sboTerm="SBO:0000299"><notes><body xmlns="http://www.w3.org/1999/xhtml"><p>FORMULA: C37H60N7O17P3S</p></body></notes></species>
<species metaid="metaid_M_4R_8R_12R_trimethyl_2E_tridecenoyl_CoA_p" id="M_4R_8R_12R_trimethyl_2E_tridecenoyl_CoA_p" name="M_4R_8R_12R_trimethyl_2E_tridecenoyl_CoA_p" compartment="C_p" boundaryCondition="false" sboTerm="SBO:0000299"><notes><body xmlns="http://www.w3.org/1999/xhtml"><p>FORMULA: C37H64N7O17P3S</p></body></notes></species>
<species metaid="metaid_M_4Z_7Z_10Z_hexadecatrienoyl_CoA_m" id="M_4Z_7Z_10Z_hexadecatrienoyl_CoA_m" name="M_4Z_7Z_10Z_hexadecatrienoyl_CoA_m" compartment="C_m" boundaryCondition="false" sboTerm="SBO:0000299"><notes><body xmlns="http://www.w3.org/1999/xhtml"><p>FORMULA: C37H60N7O17P3S</p></body></notes></species>
<species metaid="metaid_M_4Z_7Z_10Z_hexadecatrienoyl_CoA_p" id="M_4Z_7Z_10Z_hexadecatrienoyl_CoA_p" name="M_4Z_7Z_10Z_hexadecatrienoyl_CoA_p" compartment="C_p" boundaryCondition="false" sboTerm="SBO:0000299"><notes><body xmlns="http://www.w3.org/1999/xhtml"><p>FORMULA: C37H60N7O17P3S</p></body></notes></species>
<species metaid="metaid_M_4Z_7Z_10Z_13Z_16Z_DPA_c" id="M_4Z_7Z_10Z_13Z_16Z_DPA_c" name="M_4Z_7Z_10Z_13Z_16Z_DPA_c" compartment="C_c" boundaryCondition="false" sboTerm="SBO:0000299"><notes><body xmlns="http://www.w3.org/1999/xhtml"><p>FORMULA: C22H34O2</p></body></notes><annotation><rdf:RDF xmlns:rdf="http://www.w3.org/1999/02/22_rdf_syntax_ns#" xmlns:dc="http://purl.org/dc/elements/1.1/" xmlns:dcterms="http://purl.org/dc/terms/" xmlns:vCard="http://www.w3.org/2001/vcard_rdf/3.0#" xmlns:bqbiol="http://biomodels.net/biology_qualifiers/" xmlns:bqmodel="http://biomodels.net/model_qualifiers/"><rdf:Description rdf:about="#metaid_M_(4Z,7Z,10Z,13Z,16Z)-DPA[c]"><bqbiol:is><rdf:Bag><rdf:li rdf:resource="urn:miriam:obo.chebi:CHEBI:65136"/></rdf:Bag></bqbiol:is></rdf:Description></rdf:RDF></annotation></species>
<species metaid="metaid_M_4Z_7Z_10Z_13Z_16Z_DPA_l" id="M_4Z_7Z_10Z_13Z_16Z_DPA_l" name="M_4Z_7Z_10Z_13Z_16Z_DPA_l" compartment="C_l" boundaryCondition="false" sboTerm="SBO:0000299"><notes><body xmlns="http://www.w3.org/1999/xhtml"><p>FORMULA: C22H34O2</p></body></notes><annotation><rdf:RDF xmlns:rdf="http://www.w3.org/1999/02/22_rdf_syntax_ns#" xmlns:dc="http://purl.org/dc/elements/1.1/" xmlns:dcterms="http://purl.org/dc/terms/" xmlns:vCard="http://www.w3.org/2001/vcard_rdf/3.0#" xmlns:bqbiol="http://biomodels.net/biology_qualifiers/" xmlns:bqmodel="http://biomodels.net/model_qualifiers/"><rdf:Description rdf:about="#metaid_M_(4Z,7Z,10Z,13Z,16Z)-DPA[l]"><bqbiol:is><rdf:Bag><rdf:li rdf:resource="urn:miriam:obo.chebi:CHEBI:65136"/></rdf:Bag></bqbiol:is></rdf:Description></rdf:RDF></annotation></species>
<species metaid="metaid_M_4Z_7Z_10Z_13Z_16Z_DPA_r" id="M_4Z_7Z_10Z_13Z_16Z_DPA_r" name="M_4Z_7Z_10Z_13Z_16Z_DPA_r" compartment="C_r" boundaryCondition="false" sboTerm="SBO:0000299"><notes><body xmlns="http://www.w3.org/1999/xhtml"><p>FORMULA: C22H34O2</p></body></notes><annotation><rdf:RDF xmlns:rdf="http://www.w3.org/1999/02/22_rdf_syntax_ns#" xmlns:dc="http://purl.org/dc/elements/1.1/" xmlns:dcterms="http://purl.org/dc/terms/" xmlns:vCard="http://www.w3.org/2001/vcard_rdf/3.0#" xmlns:bqbiol="http://biomodels.net/biology_qualifiers/" xmlns:bqmodel="http://biomodels.net/model_qualifiers/"><rdf:Description rdf:about="#metaid_M_(4Z,7Z,10Z,13Z,16Z)-DPA[r]"><bqbiol:is><rdf:Bag><rdf:li rdf:resource="urn:miriam:obo.chebi:CHEBI:65136"/></rdf:Bag></bqbiol:is></rdf:Description></rdf:RDF></annotation></species>
<species metaid="metaid_M_4Z_7Z_10Z_13Z_16Z_DPA_s" id="M_4Z_7Z_10Z_13Z_16Z_DPA_s" name="M_4Z_7Z_10Z_13Z_16Z_DPA_s" compartment="C_s" boundaryCondition="false" sboTerm="SBO:0000299"><notes><body xmlns="http://www.w3.org/1999/xhtml"><p>FORMULA: C22H34O2</p></body></notes><annotation><rdf:RDF xmlns:rdf="http://www.w3.org/1999/02/22_rdf_syntax_ns#" xmlns:dc="http://purl.org/dc/elements/1.1/" xmlns:dcterms="http://purl.org/dc/terms/" xmlns:vCard="http://www.w3.org/2001/vcard_rdf/3.0#" xmlns:bqbiol="http://biomodels.net/biology_qualifiers/" xmlns:bqmodel="http://biomodels.net/model_qualifiers/"><rdf:Description rdf:about="#metaid_M_(4Z,7Z,10Z,13Z,16Z)-DPA[s]"><bqbiol:is><rdf:Bag><rdf:li rdf:resource="urn:miriam:obo.chebi:CHEBI:65136"/></rdf:Bag></bqbiol:is></rdf:Description></rdf:RDF></annotation></species>
<species metaid="metaid_M_4Z_7Z_10Z_13Z_16Z_docosapentaenoyl_CoA_c" id="M_4Z_7Z_10Z_13Z_16Z_docosapentaenoyl_CoA_c" name="M_4Z_7Z_10Z_13Z_16Z_docosapentaenoyl_CoA_c" compartment="C_c" boundaryCondition="false" sboTerm="SBO:0000299"><notes><body xmlns="http://www.w3.org/1999/xhtml"><p>FORMULA: C43H68N7O17P3S</p></body></notes><annotation><rdf:RDF xmlns:rdf="http://www.w3.org/1999/02/22_rdf_syntax_ns#" xmlns:dc="http://purl.org/dc/elements/1.1/" xmlns:dcterms="http://purl.org/dc/terms/" xmlns:vCard="http://www.w3.org/2001/vcard_rdf/3.0#" xmlns:bqbiol="http://biomodels.net/biology_qualifiers/" xmlns:bqmodel="http://biomodels.net/model_qualifiers/"><rdf:Description rdf:about="#metaid_M_(4Z,7Z,10Z,13Z,16Z)-docosapentaenoyl-CoA[c]"><bqbiol:is><rdf:Bag><rdf:li rdf:resource="urn:miriam:kegg.compound:C16173"/></rdf:Bag></bqbiol:is></rdf:Description></rdf:RDF></annotation></species>
<species metaid="metaid_M_4Z_7Z_10Z_13Z_16Z_docosapentaenoyl_CoA_m" id="M_4Z_7Z_10Z_13Z_16Z_docosapentaenoyl_CoA_m" name="M_4Z_7Z_10Z_13Z_16Z_docosapentaenoyl_CoA_m" compartment="C_m" boundaryCondition="false" sboTerm="SBO:0000299"><notes><body xmlns="http://www.w3.org/1999/xhtml"><p>FORMULA: C43H68N7O17P3S</p></body></notes><annotation><rdf:RDF xmlns:rdf="http://www.w3.org/1999/02/22_rdf_syntax_ns#" xmlns:dc="http://purl.org/dc/elements/1.1/" xmlns:dcterms="http://purl.org/dc/terms/" xmlns:vCard="http://www.w3.org/2001/vcard_rdf/3.0#" xmlns:bqbiol="http://biomodels.net/biology_qualifiers/" xmlns:bqmodel="http://biomodels.net/model_qualifiers/"><rdf:Description rdf:about="#metaid_M_(4Z,7Z,10Z,13Z,16Z)-docosapentaenoyl-CoA[m]"><bqbiol:is><rdf:Bag><rdf:li rdf:resource="urn:miriam:kegg.compound:C16173"/></rdf:Bag></bqbiol:is></rdf:Description></rdf:RDF></annotation></species>
<species metaid="metaid_M_4Z_7Z_10Z_13Z_16Z_docosapentaenoyl_CoA_p" id="M_4Z_7Z_10Z_13Z_16Z_docosapentaenoyl_CoA_p" name="M_4Z_7Z_10Z_13Z_16Z_docosapentaenoyl_CoA_p" compartment="C_p" boundaryCondition="false" sboTerm="SBO:0000299"><notes><body xmlns="http://www.w3.org/1999/xhtml"><p>FORMULA: C43H68N7O17P3S</p></body></notes><annotation><rdf:RDF xmlns:rdf="http://www.w3.org/1999/02/22_rdf_syntax_ns#" xmlns:dc="http://purl.org/dc/elements/1.1/" xmlns:dcterms="http://purl.org/dc/terms/" xmlns:vCard="http://www.w3.org/2001/vcard_rdf/3.0#" xmlns:bqbiol="http://biomodels.net/biology_qualifiers/" xmlns:bqmodel="http://biomodels.net/model_qualifiers/"><rdf:Description rdf:about="#metaid_M_(4Z,7Z,10Z,13Z,16Z)-docosapentaenoyl-CoA[p]"><bqbiol:is><rdf:Bag><rdf:li rdf:resource="urn:miriam:kegg.compound:C16173"/></rdf:Bag></bqbiol:is></rdf:Description></rdf:RDF></annotation></species>
<species metaid="metaid_M_4Z_7Z_10Z_13Z_16Z_docosapentaenoyl_CoA_r" id="M_4Z_7Z_10Z_13Z_16Z_docosapentaenoyl_CoA_r" name="M_4Z_7Z_10Z_13Z_16Z_docosapentaenoyl_CoA_r" compartment="C_r" boundaryCondition="false" sboTerm="SBO:0000299"><notes><body xmlns="http://www.w3.org/1999/xhtml"><p>FORMULA: C43H68N7O17P3S</p></body></notes><annotation><rdf:RDF xmlns:rdf="http://www.w3.org/1999/02/22_rdf_syntax_ns#" xmlns:dc="http://purl.org/dc/elements/1.1/" xmlns:dcterms="http://purl.org/dc/terms/" xmlns:vCard="http://www.w3.org/2001/vcard_rdf/3.0#" xmlns:bqbiol="http://biomodels.net/biology_qualifiers/" xmlns:bqmodel="http://biomodels.net/model_qualifiers/"><rdf:Description rdf:about="#metaid_M_(4Z,7Z,10Z,13Z,16Z)-docosapentaenoyl-CoA[r]"><bqbiol:is><rdf:Bag><rdf:li rdf:resource="urn:miriam:kegg.compound:C16173"/></rdf:Bag></bqbiol:is></rdf:Description></rdf:RDF></annotation></species>
<species metaid="metaid_M_4Z_7Z_10Z_13Z_16Z_docosapentaenoylcarnitine_c" id="M_4Z_7Z_10Z_13Z_16Z_docosapentaenoylcarnitine_c" name="M_4Z_7Z_10Z_13Z_16Z_docosapentaenoylcarnitine_c" compartment="C_c" boundaryCondition="false" sboTerm="SBO:0000299"><notes><body xmlns="http://www.w3.org/1999/xhtml"><p>FORMULA: C29H47NO4</p></body></notes></species>
<species metaid="metaid_M_4Z_7Z_10Z_13Z_16Z_docosapentaenoylcarnitine_m" id="M_4Z_7Z_10Z_13Z_16Z_docosapentaenoylcarnitine_m" name="M_4Z_7Z_10Z_13Z_16Z_docosapentaenoylcarnitine_m" compartment="C_m" boundaryCondition="false" sboTerm="SBO:0000299"><notes><body xmlns="http://www.w3.org/1999/xhtml"><p>FORMULA: C29H47NO4</p></body></notes></species>
<species metaid="metaid_M_4Z_7Z_10Z_13Z_16Z_docosapentaenoylcarnitine_r" id="M_4Z_7Z_10Z_13Z_16Z_docosapentaenoylcarnitine_r" name="M_4Z_7Z_10Z_13Z_16Z_docosapentaenoylcarnitine_r" compartment="C_r" boundaryCondition="false" sboTerm="SBO:0000299"><notes><body xmlns="http://www.w3.org/1999/xhtml"><p>FORMULA: C29H47NO4</p></body></notes></species>
<species metaid="metaid_M_4Z_7Z_10Z_13Z_16Z_19Z_docosahexaenoyl_CoA_c" id="M_4Z_7Z_10Z_13Z_16Z_19Z_docosahexaenoyl_CoA_c" name="M_4Z_7Z_10Z_13Z_16Z_19Z_docosahexaenoyl_CoA_c" compartment="C_c" boundaryCondition="false" sboTerm="SBO:0000299"><notes><body xmlns="http://www.w3.org/1999/xhtml"><p>FORMULA: C43H66N7O17P3S</p></body></notes><annotation><rdf:RDF xmlns:rdf="http://www.w3.org/1999/02/22_rdf_syntax_ns#" xmlns:dc="http://purl.org/dc/elements/1.1/" xmlns:dcterms="http://purl.org/dc/terms/" xmlns:vCard="http://www.w3.org/2001/vcard_rdf/3.0#" xmlns:bqbiol="http://biomodels.net/biology_qualifiers/" xmlns:bqmodel="http://biomodels.net/model_qualifiers/"><rdf:Description rdf:about="#metaid_M_(4Z,7Z,10Z,13Z,16Z,19Z)-docosahexaenoyl-CoA[c]"><bqbiol:is><rdf:Bag><rdf:li rdf:resource="urn:miriam:obo.chebi:CHEBI:65132"/></rdf:Bag></bqbiol:is></rdf:Description></rdf:RDF></annotation></species>
<species metaid="metaid_M_4Z_7Z_10Z_13Z_16Z_19Z_docosahexaenoyl_CoA_m" id="M_4Z_7Z_10Z_13Z_16Z_19Z_docosahexaenoyl_CoA_m" name="M_4Z_7Z_10Z_13Z_16Z_19Z_docosahexaenoyl_CoA_m" compartment="C_m" boundaryCondition="false" sboTerm="SBO:0000299"><notes><body xmlns="http://www.w3.org/1999/xhtml"><p>FORMULA: C43H66N7O17P3S</p></body></notes><annotation><rdf:RDF xmlns:rdf="http://www.w3.org/1999/02/22_rdf_syntax_ns#" xmlns:dc="http://purl.org/dc/elements/1.1/" xmlns:dcterms="http://purl.org/dc/terms/" xmlns:vCard="http://www.w3.org/2001/vcard_rdf/3.0#" xmlns:bqbiol="http://biomodels.net/biology_qualifiers/" xmlns:bqmodel="http://biomodels.net/model_qualifiers/"><rdf:Description rdf:about="#metaid_M_(4Z,7Z,10Z,13Z,16Z,19Z)-docosahexaenoyl-CoA[m]"><bqbiol:is><rdf:Bag><rdf:li rdf:resource="urn:miriam:obo.chebi:CHEBI:65132"/></rdf:Bag></bqbiol:is></rdf:Description></rdf:RDF></annotation></species>
<species metaid="metaid_M_4Z_7Z_10Z_13Z_16Z_19Z_docosahexaenoyl_CoA_p" id="M_4Z_7Z_10Z_13Z_16Z_19Z_docosahexaenoyl_CoA_p" name="M_4Z_7Z_10Z_13Z_16Z_19Z_docosahexaenoyl_CoA_p" compartment="C_p" boundaryCondition="false" sboTerm="SBO:0000299"><notes><body xmlns="http://www.w3.org/1999/xhtml"><p>FORMULA: C43H66N7O17P3S</p></body></notes><annotation><rdf:RDF xmlns:rdf="http://www.w3.org/1999/02/22_rdf_syntax_ns#" xmlns:dc="http://purl.org/dc/elements/1.1/" xmlns:dcterms="http://purl.org/dc/terms/" xmlns:vCard="http://www.w3.org/2001/vcard_rdf/3.0#" xmlns:bqbiol="http://biomodels.net/biology_qualifiers/" xmlns:bqmodel="http://biomodels.net/model_qualifiers/"><rdf:Description rdf:about="#metaid_M_(4Z,7Z,10Z,13Z,16Z,19Z)-docosahexaenoyl-CoA[p]"><bqbiol:is><rdf:Bag><rdf:li rdf:resource="urn:miriam:obo.chebi:CHEBI:65132"/></rdf:Bag></bqbiol:is></rdf:Description></rdf:RDF></annotation></species>
<species metaid="metaid_M_4Z_7Z_10Z_13Z_16Z_19Z_docosahexaenoyl_CoA_r" id="M_4Z_7Z_10Z_13Z_16Z_19Z_docosahexaenoyl_CoA_r" name="M_4Z_7Z_10Z_13Z_16Z_19Z_docosahexaenoyl_CoA_r" compartment="C_r" boundaryCondition="false" sboTerm="SBO:0000299"><notes><body xmlns="http://www.w3.org/1999/xhtml"><p>FORMULA: C43H66N7O17P3S</p></body></notes><annotation><rdf:RDF xmlns:rdf="http://www.w3.org/1999/02/22_rdf_syntax_ns#" xmlns:dc="http://purl.org/dc/elements/1.1/" xmlns:dcterms="http://purl.org/dc/terms/" xmlns:vCard="http://www.w3.org/2001/vcard_rdf/3.0#" xmlns:bqbiol="http://biomodels.net/biology_qualifiers/" xmlns:bqmodel="http://biomodels.net/model_qualifiers/"><rdf:Description rdf:about="#metaid_M_(4Z,7Z,10Z,13Z,16Z,19Z)-docosahexaenoyl-CoA[r]"><bqbiol:is><rdf:Bag><rdf:li rdf:resource="urn:miriam:obo.chebi:CHEBI:65132"/></rdf:Bag></bqbiol:is></rdf:Description></rdf:RDF></annotation></species>
<species metaid="metaid_M_5S_6S_epoxy_15R_hydroxy_ETE_c" id="M_5S_6S_epoxy_15R_hydroxy_ETE_c" name="M_5S_6S_epoxy_15R_hydroxy_ETE_c" compartment="C_c" boundaryCondition="false" sboTerm="SBO:0000299"><notes><body xmlns="http://www.w3.org/1999/xhtml"><p>FORMULA: C20H30O4</p></body></notes></species>
<species metaid="metaid_M_5S_6S_epoxy_15R_hydroxy_ETE_p" id="M_5S_6S_epoxy_15R_hydroxy_ETE_p" name="M_5S_6S_epoxy_15R_hydroxy_ETE_p" compartment="C_p" boundaryCondition="false" sboTerm="SBO:0000299"><notes><body xmlns="http://www.w3.org/1999/xhtml"><p>FORMULA: C20H30O4</p></body></notes></species>
<species metaid="metaid_M_5S_6S_epoxy_15R_hydroxy_ETE_r" id="M_5S_6S_epoxy_15R_hydroxy_ETE_r" name="M_5S_6S_epoxy_15R_hydroxy_ETE_r" compartment="C_r" boundaryCondition="false" sboTerm="SBO:0000299"><notes><body xmlns="http://www.w3.org/1999/xhtml"><p>FORMULA: C20H30O4</p></body></notes></species>
<species metaid="metaid_M_5Z_dodecenoyl_CoA_m" id="M_5Z_dodecenoyl_CoA_m" name="M_5Z_dodecenoyl_CoA_m" compartment="C_m" boundaryCondition="false" sboTerm="SBO:0000299"><notes><body xmlns="http://www.w3.org/1999/xhtml"><p>FORMULA: C33H56N7O17P3S</p></body></notes></species>
<species metaid="metaid_M_5Z_dodecenoyl_CoA_p" id="M_5Z_dodecenoyl_CoA_p" name="M_5Z_dodecenoyl_CoA_p" compartment="C_p" boundaryCondition="false" sboTerm="SBO:0000299"><notes><body xmlns="http://www.w3.org/1999/xhtml"><p>FORMULA: C33H56N7O17P3S</p></body></notes></species>
<species metaid="metaid_M_5Z_8Z_11Z_eicosatrienoyl_CoA_c" id="M_5Z_8Z_11Z_eicosatrienoyl_CoA_c" name="M_5Z_8Z_11Z_eicosatrienoyl_CoA_c" compartment="C_c" boundaryCondition="false" sboTerm="SBO:0000299"><notes><body xmlns="http://www.w3.org/1999/xhtml"><p>FORMULA: C41H68N7O17P3S</p></body></notes><annotation><rdf:RDF xmlns:rdf="http://www.w3.org/1999/02/22_rdf_syntax_ns#" xmlns:dc="http://purl.org/dc/elements/1.1/" xmlns:dcterms="http://purl.org/dc/terms/" xmlns:vCard="http://www.w3.org/2001/vcard_rdf/3.0#" xmlns:bqbiol="http://biomodels.net/biology_qualifiers/" xmlns:bqmodel="http://biomodels.net/model_qualifiers/"><rdf:Description rdf:about="#metaid_M_(5Z,8Z,11Z)-eicosatrienoyl-CoA[c]"><bqbiol:is><rdf:Bag><rdf:li rdf:resource="urn:miriam:lipidmaps:LMFA07050062"/></rdf:Bag></bqbiol:is></rdf:Description></rdf:RDF></annotation></species>
<species metaid="metaid_M_5Z_8Z_11Z_eicosatrienoyl_CoA_m" id="M_5Z_8Z_11Z_eicosatrienoyl_CoA_m" name="M_5Z_8Z_11Z_eicosatrienoyl_CoA_m" compartment="C_m" boundaryCondition="false" sboTerm="SBO:0000299"><notes><body xmlns="http://www.w3.org/1999/xhtml"><p>FORMULA: C41H68N7O17P3S</p></body></notes><annotation><rdf:RDF xmlns:rdf="http://www.w3.org/1999/02/22_rdf_syntax_ns#" xmlns:dc="http://purl.org/dc/elements/1.1/" xmlns:dcterms="http://purl.org/dc/terms/" xmlns:vCard="http://www.w3.org/2001/vcard_rdf/3.0#" xmlns:bqbiol="http://biomodels.net/biology_qualifiers/" xmlns:bqmodel="http://biomodels.net/model_qualifiers/"><rdf:Description rdf:about="#metaid_M_(5Z,8Z,11Z)-eicosatrienoyl-CoA[m]"><bqbiol:is><rdf:Bag><rdf:li rdf:resource="urn:miriam:lipidmaps:LMFA07050062"/></rdf:Bag></bqbiol:is></rdf:Description></rdf:RDF></annotation></species>
<species metaid="metaid_M_5Z_8Z_11Z_eicosatrienoyl_CoA_r" id="M_5Z_8Z_11Z_eicosatrienoyl_CoA_r" name="M_5Z_8Z_11Z_eicosatrienoyl_CoA_r" compartment="C_r" boundaryCondition="false" sboTerm="SBO:0000299"><notes><body xmlns="http://www.w3.org/1999/xhtml"><p>FORMULA: C41H68N7O17P3S</p></body></notes><annotation><rdf:RDF xmlns:rdf="http://www.w3.org/1999/02/22_rdf_syntax_ns#" xmlns:dc="http://purl.org/dc/elements/1.1/" xmlns:dcterms="http://purl.org/dc/terms/" xmlns:vCard="http://www.w3.org/2001/vcard_rdf/3.0#" xmlns:bqbiol="http://biomodels.net/biology_qualifiers/" xmlns:bqmodel="http://biomodels.net/model_qualifiers/"><rdf:Description rdf:about="#metaid_M_(5Z,8Z,11Z)-eicosatrienoyl-CoA[r]"><bqbiol:is><rdf:Bag><rdf:li rdf:resource="urn:miriam:lipidmaps:LMFA07050062"/></rdf:Bag></bqbiol:is></rdf:Description></rdf:RDF></annotation></species>
<species metaid="metaid_M_5Z_8Z_11Z_eicosatrienoylcarnitine_c" id="M_5Z_8Z_11Z_eicosatrienoylcarnitine_c" name="M_5Z_8Z_11Z_eicosatrienoylcarnitine_c" compartment="C_c" boundaryCondition="false" sboTerm="SBO:0000299"><notes><body xmlns="http://www.w3.org/1999/xhtml"><p>FORMULA: C27H47NO4</p></body></notes></species>
<species metaid="metaid_M_5Z_8Z_11Z_eicosatrienoylcarnitine_m" id="M_5Z_8Z_11Z_eicosatrienoylcarnitine_m" name="M_5Z_8Z_11Z_eicosatrienoylcarnitine_m" compartment="C_m" boundaryCondition="false" sboTerm="SBO:0000299"><notes><body xmlns="http://www.w3.org/1999/xhtml"><p>FORMULA: C27H47NO4</p></body></notes></species>
<species metaid="metaid_M_5Z_8Z_11Z_eicosatrienoylcarnitine_r" id="M_5Z_8Z_11Z_eicosatrienoylcarnitine_r" name="M_5Z_8Z_11Z_eicosatrienoylcarnitine_r" compartment="C_r" boundaryCondition="false" sboTerm="SBO:0000299"><notes><body xmlns="http://www.w3.org/1999/xhtml"><p>FORMULA: C27H47NO4</p></body></notes></species>
<species metaid="metaid_M_5Z_8Z_11Z_14Z_17Z_eicosapentaenoyl_CoA_c" id="M_5Z_8Z_11Z_14Z_17Z_eicosapentaenoyl_CoA_c" name="M_5Z_8Z_11Z_14Z_17Z_eicosapentaenoyl_CoA_c" compartment="C_c" boundaryCondition="false" sboTerm="SBO:0000299"><notes><body xmlns="http://www.w3.org/1999/xhtml"><p>FORMULA: C41H64N7O17P3S</p></body></notes><annotation><rdf:RDF xmlns:rdf="http://www.w3.org/1999/02/22_rdf_syntax_ns#" xmlns:dc="http://purl.org/dc/elements/1.1/" xmlns:dcterms="http://purl.org/dc/terms/" xmlns:vCard="http://www.w3.org/2001/vcard_rdf/3.0#" xmlns:bqbiol="http://biomodels.net/biology_qualifiers/" xmlns:bqmodel="http://biomodels.net/model_qualifiers/"><rdf:Description rdf:about="#metaid_M_(5Z,8Z,11Z,14Z,17Z)-eicosapentaenoyl-CoA[c]"><bqbiol:is><rdf:Bag><rdf:li rdf:resource="urn:miriam:kegg.compound:C16165"/></rdf:Bag></bqbiol:is></rdf:Description></rdf:RDF></annotation></species>
<species metaid="metaid_M_5Z_8Z_11Z_14Z_17Z_eicosapentaenoyl_CoA_m" id="M_5Z_8Z_11Z_14Z_17Z_eicosapentaenoyl_CoA_m" name="M_5Z_8Z_11Z_14Z_17Z_eicosapentaenoyl_CoA_m" compartment="C_m" boundaryCondition="false" sboTerm="SBO:0000299"><notes><body xmlns="http://www.w3.org/1999/xhtml"><p>FORMULA: C41H64N7O17P3S</p></body></notes><annotation><rdf:RDF xmlns:rdf="http://www.w3.org/1999/02/22_rdf_syntax_ns#" xmlns:dc="http://purl.org/dc/elements/1.1/" xmlns:dcterms="http://purl.org/dc/terms/" xmlns:vCard="http://www.w3.org/2001/vcard_rdf/3.0#" xmlns:bqbiol="http://biomodels.net/biology_qualifiers/" xmlns:bqmodel="http://biomodels.net/model_qualifiers/"><rdf:Description rdf:about="#metaid_M_(5Z,8Z,11Z,14Z,17Z)-eicosapentaenoyl-CoA[m]"><bqbiol:is><rdf:Bag><rdf:li rdf:resource="urn:miriam:kegg.compound:C16165"/></rdf:Bag></bqbiol:is></rdf:Description></rdf:RDF></annotation></species>
<species metaid="metaid_M_5Z_8Z_11Z_14Z_17Z_eicosapentaenoyl_CoA_r" id="M_5Z_8Z_11Z_14Z_17Z_eicosapentaenoyl_CoA_r" name="M_5Z_8Z_11Z_14Z_17Z_eicosapentaenoyl_CoA_r" compartment="C_r" boundaryCondition="false" sboTerm="SBO:0000299"><notes><body xmlns="http://www.w3.org/1999/xhtml"><p>FORMULA: C41H64N7O17P3S</p></body></notes><annotation><rdf:RDF xmlns:rdf="http://www.w3.org/1999/02/22_rdf_syntax_ns#" xmlns:dc="http://purl.org/dc/elements/1.1/" xmlns:dcterms="http://purl.org/dc/terms/" xmlns:vCard="http://www.w3.org/2001/vcard_rdf/3.0#" xmlns:bqbiol="http://biomodels.net/biology_qualifiers/" xmlns:bqmodel="http://biomodels.net/model_qualifiers/"><rdf:Description rdf:about="#metaid_M_(5Z,8Z,11Z,14Z,17Z)-eicosapentaenoyl-CoA[r]"><bqbiol:is><rdf:Bag><rdf:li rdf:resource="urn:miriam:kegg.compound:C16165"/></rdf:Bag></bqbiol:is></rdf:Description></rdf:RDF></annotation></species>
<species metaid="metaid_M_5Z_8Z_11Z_14Z_17Z_eicosapentaenoylcarnitine_c" id="M_5Z_8Z_11Z_14Z_17Z_eicosapentaenoylcarnitine_c" name="M_5Z_8Z_11Z_14Z_17Z_eicosapentaenoylcarnitine_c" compartment="C_c" boundaryCondition="false" sboTerm="SBO:0000299"><notes><body xmlns="http://www.w3.org/1999/xhtml"><p>FORMULA: C27H43NO4</p></body></notes></species>
<species metaid="metaid_M_5Z_8Z_11Z_14Z_17Z_eicosapentaenoylcarnitine_m" id="M_5Z_8Z_11Z_14Z_17Z_eicosapentaenoylcarnitine_m" name="M_5Z_8Z_11Z_14Z_17Z_eicosapentaenoylcarnitine_m" compartment="C_m" boundaryCondition="false" sboTerm="SBO:0000299"><notes><body xmlns="http://www.w3.org/1999/xhtml"><p>FORMULA: C27H43NO4</p></body></notes></species>
<species metaid="metaid_M_5Z_8Z_11Z_14Z_17Z_eicosapentaenoylcarnitine_r" id="M_5Z_8Z_11Z_14Z_17Z_eicosapentaenoylcarnitine_r" name="M_5Z_8Z_11Z_14Z_17Z_eicosapentaenoylcarnitine_r" compartment="C_r" boundaryCondition="false" sboTerm="SBO:0000299"><notes><body xmlns="http://www.w3.org/1999/xhtml"><p>FORMULA: C27H43NO4</p></body></notes></species>
<species metaid="metaid_M_6Z_9Z_octadecadienoic_acid_c" id="M_6Z_9Z_octadecadienoic_acid_c" name="M_6Z_9Z_octadecadienoic_acid_c" compartment="C_c" boundaryCondition="false" sboTerm="SBO:0000299"><notes><body xmlns="http://www.w3.org/1999/xhtml"><p>FORMULA: C18H32O2</p></body></notes><annotation><rdf:RDF xmlns:rdf="http://www.w3.org/1999/02/22_rdf_syntax_ns#" xmlns:dc="http://purl.org/dc/elements/1.1/" xmlns:dcterms="http://purl.org/dc/terms/" xmlns:vCard="http://www.w3.org/2001/vcard_rdf/3.0#" xmlns:bqbiol="http://biomodels.net/biology_qualifiers/" xmlns:bqmodel="http://biomodels.net/model_qualifiers/"><rdf:Description rdf:about="#metaid_M_(6Z,9Z)-octadecadienoic_acid[c]"><bqbiol:is><rdf:Bag><rdf:li rdf:resource="urn:miriam:lipidmaps:LMFA01030332"/></rdf:Bag></bqbiol:is></rdf:Description></rdf:RDF></annotation></species>
<species metaid="metaid_M_6Z_9Z_octadecadienoic_acid_l" id="M_6Z_9Z_octadecadienoic_acid_l" name="M_6Z_9Z_octadecadienoic_acid_l" compartment="C_l" boundaryCondition="false" sboTerm="SBO:0000299"><notes><body xmlns="http://www.w3.org/1999/xhtml"><p>FORMULA: C18H32O2</p></body></notes><annotation><rdf:RDF xmlns:rdf="http://www.w3.org/1999/02/22_rdf_syntax_ns#" xmlns:dc="http://purl.org/dc/elements/1.1/" xmlns:dcterms="http://purl.org/dc/terms/" xmlns:vCard="http://www.w3.org/2001/vcard_rdf/3.0#" xmlns:bqbiol="http://biomodels.net/biology_qualifiers/" xmlns:bqmodel="http://biomodels.net/model_qualifiers/"><rdf:Description rdf:about="#metaid_M_(6Z,9Z)-octadecadienoic_acid[l]"><bqbiol:is><rdf:Bag><rdf:li rdf:resource="urn:miriam:lipidmaps:LMFA01030332"/></rdf:Bag></bqbiol:is></rdf:Description></rdf:RDF></annotation></species>
<species metaid="metaid_M_6Z_9Z_octadecadienoic_acid_r" id="M_6Z_9Z_octadecadienoic_acid_r" name="M_6Z_9Z_octadecadienoic_acid_r" compartment="C_r" boundaryCondition="false" sboTerm="SBO:0000299"><notes><body xmlns="http://www.w3.org/1999/xhtml"><p>FORMULA: C18H32O2</p></body></notes><annotation><rdf:RDF xmlns:rdf="http://www.w3.org/1999/02/22_rdf_syntax_ns#" xmlns:dc="http://purl.org/dc/elements/1.1/" xmlns:dcterms="http://purl.org/dc/terms/" xmlns:vCard="http://www.w3.org/2001/vcard_rdf/3.0#" xmlns:bqbiol="http://biomodels.net/biology_qualifiers/" xmlns:bqmodel="http://biomodels.net/model_qualifiers/"><rdf:Description rdf:about="#metaid_M_(6Z,9Z)-octadecadienoic_acid[r]"><bqbiol:is><rdf:Bag><rdf:li rdf:resource="urn:miriam:lipidmaps:LMFA01030332"/></rdf:Bag></bqbiol:is></rdf:Description></rdf:RDF></annotation></species>
<species metaid="metaid_M_6Z_9Z_octadecadienoic_acid_s" id="M_6Z_9Z_octadecadienoic_acid_s" name="M_6Z_9Z_octadecadienoic_acid_s" compartment="C_s" boundaryCondition="false" sboTerm="SBO:0000299"><notes><body xmlns="http://www.w3.org/1999/xhtml"><p>FORMULA: C18H32O2</p></body></notes><annotation><rdf:RDF xmlns:rdf="http://www.w3.org/1999/02/22_rdf_syntax_ns#" xmlns:dc="http://purl.org/dc/elements/1.1/" xmlns:dcterms="http://purl.org/dc/terms/" xmlns:vCard="http://www.w3.org/2001/vcard_rdf/3.0#" xmlns:bqbiol="http://biomodels.net/biology_qualifiers/" xmlns:bqmodel="http://biomodels.net/model_qualifiers/"><rdf:Description rdf:about="#metaid_M_(6Z,9Z)-octadecadienoic_acid[s]"><bqbiol:is><rdf:Bag><rdf:li rdf:resource="urn:miriam:lipidmaps:LMFA01030332"/></rdf:Bag></bqbiol:is></rdf:Description></rdf:RDF></annotation></species>
<species metaid="metaid_M_6Z_9Z_octadecadienoyl_CoA_c" id="M_6Z_9Z_octadecadienoyl_CoA_c" name="M_6Z_9Z_octadecadienoyl_CoA_c" compartment="C_c" boundaryCondition="false" sboTerm="SBO:0000299"><notes><body xmlns="http://www.w3.org/1999/xhtml"><p>FORMULA: C39H66N7O17P3S</p></body></notes><annotation><rdf:RDF xmlns:rdf="http://www.w3.org/1999/02/22_rdf_syntax_ns#" xmlns:dc="http://purl.org/dc/elements/1.1/" xmlns:dcterms="http://purl.org/dc/terms/" xmlns:vCard="http://www.w3.org/2001/vcard_rdf/3.0#" xmlns:bqbiol="http://biomodels.net/biology_qualifiers/" xmlns:bqmodel="http://biomodels.net/model_qualifiers/"><rdf:Description rdf:about="#metaid_M_(6Z,9Z)-octadecadienoyl-CoA[c]"><bqbiol:is><rdf:Bag><rdf:li rdf:resource="urn:miriam:kegg.compound:C02050"/></rdf:Bag></bqbiol:is></rdf:Description></rdf:RDF></annotation></species>
<species metaid="metaid_M_6Z_9Z_octadecadienoyl_CoA_m" id="M_6Z_9Z_octadecadienoyl_CoA_m" name="M_6Z_9Z_octadecadienoyl_CoA_m" compartment="C_m" boundaryCondition="false" sboTerm="SBO:0000299"><notes><body xmlns="http://www.w3.org/1999/xhtml"><p>FORMULA: C39H66N7O17P3S</p></body></notes><annotation><rdf:RDF xmlns:rdf="http://www.w3.org/1999/02/22_rdf_syntax_ns#" xmlns:dc="http://purl.org/dc/elements/1.1/" xmlns:dcterms="http://purl.org/dc/terms/" xmlns:vCard="http://www.w3.org/2001/vcard_rdf/3.0#" xmlns:bqbiol="http://biomodels.net/biology_qualifiers/" xmlns:bqmodel="http://biomodels.net/model_qualifiers/"><rdf:Description rdf:about="#metaid_M_(6Z,9Z)-octadecadienoyl-CoA[m]"><bqbiol:is><rdf:Bag><rdf:li rdf:resource="urn:miriam:kegg.compound:C02050"/></rdf:Bag></bqbiol:is></rdf:Description></rdf:RDF></annotation></species>
<species metaid="metaid_M_6Z_9Z_octadecadienoyl_CoA_r" id="M_6Z_9Z_octadecadienoyl_CoA_r" name="M_6Z_9Z_octadecadienoyl_CoA_r" compartment="C_r" boundaryCondition="false" sboTerm="SBO:0000299"><notes><body xmlns="http://www.w3.org/1999/xhtml"><p>FORMULA: C39H66N7O17P3S</p></body></notes><annotation><rdf:RDF xmlns:rdf="http://www.w3.org/1999/02/22_rdf_syntax_ns#" xmlns:dc="http://purl.org/dc/elements/1.1/" xmlns:dcterms="http://purl.org/dc/terms/" xmlns:vCard="http://www.w3.org/2001/vcard_rdf/3.0#" xmlns:bqbiol="http://biomodels.net/biology_qualifiers/" xmlns:bqmodel="http://biomodels.net/model_qualifiers/"><rdf:Description rdf:about="#metaid_M_(6Z,9Z)-octadecadienoyl-CoA[r]"><bqbiol:is><rdf:Bag><rdf:li rdf:resource="urn:miriam:kegg.compound:C02050"/></rdf:Bag></bqbiol:is></rdf:Description></rdf:RDF></annotation></species>
<species metaid="metaid_M_6Z_9Z_octadecadienoylcarnitine_c" id="M_6Z_9Z_octadecadienoylcarnitine_c" name="M_6Z_9Z_octadecadienoylcarnitine_c" compartment="C_c" boundaryCondition="false" sboTerm="SBO:0000299"><notes><body xmlns="http://www.w3.org/1999/xhtml"><p>FORMULA: C25H45NO4</p></body></notes></species>
<species metaid="metaid_M_6Z_9Z_octadecadienoylcarnitine_m" id="M_6Z_9Z_octadecadienoylcarnitine_m" name="M_6Z_9Z_octadecadienoylcarnitine_m" compartment="C_m" boundaryCondition="false" sboTerm="SBO:0000299"><notes><body xmlns="http://www.w3.org/1999/xhtml"><p>FORMULA: C25H45NO4</p></body></notes></species>
<species metaid="metaid_M_6Z_9Z_octadecadienoylcarnitine_r" id="M_6Z_9Z_octadecadienoylcarnitine_r" name="M_6Z_9Z_octadecadienoylcarnitine_r" compartment="C_r" boundaryCondition="false" sboTerm="SBO:0000299"><notes><body xmlns="http://www.w3.org/1999/xhtml"><p>FORMULA: C25H45NO4</p></body></notes></species>
<species metaid="metaid_M_6Z_9Z_12Z_15Z_octadecatetraenoyl_CoA_c" id="M_6Z_9Z_12Z_15Z_octadecatetraenoyl_CoA_c" name="M_6Z_9Z_12Z_15Z_octadecatetraenoyl_CoA_c" compartment="C_c" boundaryCondition="false" sboTerm="SBO:0000299"><notes><body xmlns="http://www.w3.org/1999/xhtml"><p>FORMULA: C39H62N7O17P3S</p></body></notes><annotation><rdf:RDF xmlns:rdf="http://www.w3.org/1999/02/22_rdf_syntax_ns#" xmlns:dc="http://purl.org/dc/elements/1.1/" xmlns:dcterms="http://purl.org/dc/terms/" xmlns:vCard="http://www.w3.org/2001/vcard_rdf/3.0#" xmlns:bqbiol="http://biomodels.net/biology_qualifiers/" xmlns:bqmodel="http://biomodels.net/model_qualifiers/"><rdf:Description rdf:about="#metaid_M_(6Z,9Z,12Z,15Z)-octadecatetraenoyl-CoA[c]"><bqbiol:is><rdf:Bag><rdf:li rdf:resource="urn:miriam:obo.chebi:CHEBI:63545"/></rdf:Bag></bqbiol:is></rdf:Description></rdf:RDF></annotation></species>
<species metaid="metaid_M_6Z_9Z_12Z_15Z_octadecatetraenoyl_CoA_m" id="M_6Z_9Z_12Z_15Z_octadecatetraenoyl_CoA_m" name="M_6Z_9Z_12Z_15Z_octadecatetraenoyl_CoA_m" compartment="C_m" boundaryCondition="false" sboTerm="SBO:0000299"><notes><body xmlns="http://www.w3.org/1999/xhtml"><p>FORMULA: C39H62N7O17P3S</p></body></notes><annotation><rdf:RDF xmlns:rdf="http://www.w3.org/1999/02/22_rdf_syntax_ns#" xmlns:dc="http://purl.org/dc/elements/1.1/" xmlns:dcterms="http://purl.org/dc/terms/" xmlns:vCard="http://www.w3.org/2001/vcard_rdf/3.0#" xmlns:bqbiol="http://biomodels.net/biology_qualifiers/" xmlns:bqmodel="http://biomodels.net/model_qualifiers/"><rdf:Description rdf:about="#metaid_M_(6Z,9Z,12Z,15Z)-octadecatetraenoyl-CoA[m]"><bqbiol:is><rdf:Bag><rdf:li rdf:resource="urn:miriam:obo.chebi:CHEBI:63545"/></rdf:Bag></bqbiol:is></rdf:Description></rdf:RDF></annotation></species>
<species metaid="metaid_M_6Z_9Z_12Z_15Z_octadecatetraenoyl_CoA_r" id="M_6Z_9Z_12Z_15Z_octadecatetraenoyl_CoA_r" name="M_6Z_9Z_12Z_15Z_octadecatetraenoyl_CoA_r" compartment="C_r" boundaryCondition="false" sboTerm="SBO:0000299"><notes><body xmlns="http://www.w3.org/1999/xhtml"><p>FORMULA: C39H62N7O17P3S</p></body></notes><annotation><rdf:RDF xmlns:rdf="http://www.w3.org/1999/02/22_rdf_syntax_ns#" xmlns:dc="http://purl.org/dc/elements/1.1/" xmlns:dcterms="http://purl.org/dc/terms/" xmlns:vCard="http://www.w3.org/2001/vcard_rdf/3.0#" xmlns:bqbiol="http://biomodels.net/biology_qualifiers/" xmlns:bqmodel="http://biomodels.net/model_qualifiers/"><rdf:Description rdf:about="#metaid_M_(6Z,9Z,12Z,15Z)-octadecatetraenoyl-CoA[r]"><bqbiol:is><rdf:Bag><rdf:li rdf:resource="urn:miriam:obo.chebi:CHEBI:63545"/></rdf:Bag></bqbiol:is></rdf:Description></rdf:RDF></annotation></species>
<species metaid="metaid_M_6Z_9Z_12Z_15Z_octadecatetraenoylcarnitine_c" id="M_6Z_9Z_12Z_15Z_octadecatetraenoylcarnitine_c" name="M_6Z_9Z_12Z_15Z_octadecatetraenoylcarnitine_c" compartment="C_c" boundaryCondition="false" sboTerm="SBO:0000299"><notes><body xmlns="http://www.w3.org/1999/xhtml"><p>FORMULA: C25H41NO4</p></body></notes></species>
<species metaid="metaid_M_6Z_9Z_12Z_15Z_octadecatetraenoylcarnitine_m" id="M_6Z_9Z_12Z_15Z_octadecatetraenoylcarnitine_m" name="M_6Z_9Z_12Z_15Z_octadecatetraenoylcarnitine_m" compartment="C_m" boundaryCondition="false" sboTerm="SBO:0000299"><notes><body xmlns="http://www.w3.org/1999/xhtml"><p>FORMULA: C25H41NO4</p></body></notes></species>
<species metaid="metaid_M_6Z_9Z_12Z_15Z_octadecatetraenoylcarnitine_r" id="M_6Z_9Z_12Z_15Z_octadecatetraenoylcarnitine_r" name="M_6Z_9Z_12Z_15Z_octadecatetraenoylcarnitine_r" compartment="C_r" boundaryCondition="false" sboTerm="SBO:0000299"><notes><body xmlns="http://www.w3.org/1999/xhtml"><p>FORMULA: C25H41NO4</p></body></notes></species>
<species metaid="metaid_M_6Z_9Z_12Z_15Z_18Z_TPA_c" id="M_6Z_9Z_12Z_15Z_18Z_TPA_c" name="M_6Z_9Z_12Z_15Z_18Z_TPA_c" compartment="C_c" boundaryCondition="false" sboTerm="SBO:0000299"><notes><body xmlns="http://www.w3.org/1999/xhtml"><p>FORMULA: C24H38O2</p></body></notes><annotation><rdf:RDF xmlns:rdf="http://www.w3.org/1999/02/22_rdf_syntax_ns#" xmlns:dc="http://purl.org/dc/elements/1.1/" xmlns:dcterms="http://purl.org/dc/terms/" xmlns:vCard="http://www.w3.org/2001/vcard_rdf/3.0#" xmlns:bqbiol="http://biomodels.net/biology_qualifiers/" xmlns:bqmodel="http://biomodels.net/model_qualifiers/"><rdf:Description rdf:about="#metaid_M_(6Z,9Z,12Z,15Z,18Z)-TPA[c]"><bqbiol:is><rdf:Bag><rdf:li rdf:resource="urn:miriam:lipidmaps:LMFA01030820"/></rdf:Bag></bqbiol:is></rdf:Description></rdf:RDF></annotation></species>
<species metaid="metaid_M_6Z_9Z_12Z_15Z_18Z_TPA_l" id="M_6Z_9Z_12Z_15Z_18Z_TPA_l" name="M_6Z_9Z_12Z_15Z_18Z_TPA_l" compartment="C_l" boundaryCondition="false" sboTerm="SBO:0000299"><notes><body xmlns="http://www.w3.org/1999/xhtml"><p>FORMULA: C24H38O2</p></body></notes><annotation><rdf:RDF xmlns:rdf="http://www.w3.org/1999/02/22_rdf_syntax_ns#" xmlns:dc="http://purl.org/dc/elements/1.1/" xmlns:dcterms="http://purl.org/dc/terms/" xmlns:vCard="http://www.w3.org/2001/vcard_rdf/3.0#" xmlns:bqbiol="http://biomodels.net/biology_qualifiers/" xmlns:bqmodel="http://biomodels.net/model_qualifiers/"><rdf:Description rdf:about="#metaid_M_(6Z,9Z,12Z,15Z,18Z)-TPA[l]"><bqbiol:is><rdf:Bag><rdf:li rdf:resource="urn:miriam:lipidmaps:LMFA01030820"/></rdf:Bag></bqbiol:is></rdf:Description></rdf:RDF></annotation></species>
<species metaid="metaid_M_6Z_9Z_12Z_15Z_18Z_TPA_r" id="M_6Z_9Z_12Z_15Z_18Z_TPA_r" name="M_6Z_9Z_12Z_15Z_18Z_TPA_r" compartment="C_r" boundaryCondition="false" sboTerm="SBO:0000299"><notes><body xmlns="http://www.w3.org/1999/xhtml"><p>FORMULA: C24H38O2</p></body></notes><annotation><rdf:RDF xmlns:rdf="http://www.w3.org/1999/02/22_rdf_syntax_ns#" xmlns:dc="http://purl.org/dc/elements/1.1/" xmlns:dcterms="http://purl.org/dc/terms/" xmlns:vCard="http://www.w3.org/2001/vcard_rdf/3.0#" xmlns:bqbiol="http://biomodels.net/biology_qualifiers/" xmlns:bqmodel="http://biomodels.net/model_qualifiers/"><rdf:Description rdf:about="#metaid_M_(6Z,9Z,12Z,15Z,18Z)-TPA[r]"><bqbiol:is><rdf:Bag><rdf:li rdf:resource="urn:miriam:lipidmaps:LMFA01030820"/></rdf:Bag></bqbiol:is></rdf:Description></rdf:RDF></annotation></species>
<species metaid="metaid_M_6Z_9Z_12Z_15Z_18Z_TPA_s" id="M_6Z_9Z_12Z_15Z_18Z_TPA_s" name="M_6Z_9Z_12Z_15Z_18Z_TPA_s" compartment="C_s" boundaryCondition="false" sboTerm="SBO:0000299"><notes><body xmlns="http://www.w3.org/1999/xhtml"><p>FORMULA: C24H38O2</p></body></notes><annotation><rdf:RDF xmlns:rdf="http://www.w3.org/1999/02/22_rdf_syntax_ns#" xmlns:dc="http://purl.org/dc/elements/1.1/" xmlns:dcterms="http://purl.org/dc/terms/" xmlns:vCard="http://www.w3.org/2001/vcard_rdf/3.0#" xmlns:bqbiol="http://biomodels.net/biology_qualifiers/" xmlns:bqmodel="http://biomodels.net/model_qualifiers/"><rdf:Description rdf:about="#metaid_M_(6Z,9Z,12Z,15Z,18Z)-TPA[s]"><bqbiol:is><rdf:Bag><rdf:li rdf:resource="urn:miriam:lipidmaps:LMFA01030820"/></rdf:Bag></bqbiol:is></rdf:Description></rdf:RDF></annotation></species>
<species metaid="metaid_M_6Z_9Z_12Z_15Z_18Z_tetracosapentaenoyl_CoA_c" id="M_6Z_9Z_12Z_15Z_18Z_tetracosapentaenoyl_CoA_c" name="M_6Z_9Z_12Z_15Z_18Z_tetracosapentaenoyl_CoA_c" compartment="C_c" boundaryCondition="false" sboTerm="SBO:0000299"><notes><body xmlns="http://www.w3.org/1999/xhtml"><p>FORMULA: C45H72N7O17P3S</p></body></notes><annotation><rdf:RDF xmlns:rdf="http://www.w3.org/1999/02/22_rdf_syntax_ns#" xmlns:dc="http://purl.org/dc/elements/1.1/" xmlns:dcterms="http://purl.org/dc/terms/" xmlns:vCard="http://www.w3.org/2001/vcard_rdf/3.0#" xmlns:bqbiol="http://biomodels.net/biology_qualifiers/" xmlns:bqmodel="http://biomodels.net/model_qualifiers/"><rdf:Description rdf:about="#metaid_M_(6Z,9Z,12Z,15Z,18Z)-tetracosapentaenoyl-CoA[c]"><bqbiol:is><rdf:Bag><rdf:li rdf:resource="urn:miriam:obo.chebi:CHEBI:63546"/></rdf:Bag></bqbiol:is></rdf:Description></rdf:RDF></annotation></species>
<species metaid="metaid_M_6Z_9Z_12Z_15Z_18Z_tetracosapentaenoyl_CoA_p" id="M_6Z_9Z_12Z_15Z_18Z_tetracosapentaenoyl_CoA_p" name="M_6Z_9Z_12Z_15Z_18Z_tetracosapentaenoyl_CoA_p" compartment="C_p" boundaryCondition="false" sboTerm="SBO:0000299"><notes><body xmlns="http://www.w3.org/1999/xhtml"><p>FORMULA: C45H72N7O17P3S</p></body></notes><annotation><rdf:RDF xmlns:rdf="http://www.w3.org/1999/02/22_rdf_syntax_ns#" xmlns:dc="http://purl.org/dc/elements/1.1/" xmlns:dcterms="http://purl.org/dc/terms/" xmlns:vCard="http://www.w3.org/2001/vcard_rdf/3.0#" xmlns:bqbiol="http://biomodels.net/biology_qualifiers/" xmlns:bqmodel="http://biomodels.net/model_qualifiers/"><rdf:Description rdf:about="#metaid_M_(6Z,9Z,12Z,15Z,18Z)-tetracosapentaenoyl-CoA[p]"><bqbiol:is><rdf:Bag><rdf:li rdf:resource="urn:miriam:obo.chebi:CHEBI:63546"/></rdf:Bag></bqbiol:is></rdf:Description></rdf:RDF></annotation></species>
<species metaid="metaid_M_6Z_9Z_12Z_15Z_18Z_tetracosapentaenoyl_CoA_r" id="M_6Z_9Z_12Z_15Z_18Z_tetracosapentaenoyl_CoA_r" name="M_6Z_9Z_12Z_15Z_18Z_tetracosapentaenoyl_CoA_r" compartment="C_r" boundaryCondition="false" sboTerm="SBO:0000299"><notes><body xmlns="http://www.w3.org/1999/xhtml"><p>FORMULA: C45H72N7O17P3S</p></body></notes><annotation><rdf:RDF xmlns:rdf="http://www.w3.org/1999/02/22_rdf_syntax_ns#" xmlns:dc="http://purl.org/dc/elements/1.1/" xmlns:dcterms="http://purl.org/dc/terms/" xmlns:vCard="http://www.w3.org/2001/vcard_rdf/3.0#" xmlns:bqbiol="http://biomodels.net/biology_qualifiers/" xmlns:bqmodel="http://biomodels.net/model_qualifiers/"><rdf:Description rdf:about="#metaid_M_(6Z,9Z,12Z,15Z,18Z)-tetracosapentaenoyl-CoA[r]"><bqbiol:is><rdf:Bag><rdf:li rdf:resource="urn:miriam:obo.chebi:CHEBI:63546"/></rdf:Bag></bqbiol:is></rdf:Description></rdf:RDF></annotation></species>
<species metaid="metaid_M_6Z_9Z_12Z_15Z_18Z_tetracosapentaenoylcarnitine_c" id="M_6Z_9Z_12Z_15Z_18Z_tetracosapentaenoylcarnitine_c" name="M_6Z_9Z_12Z_15Z_18Z_tetracosapentaenoylcarnitine_c" compartment="C_c" boundaryCondition="false" sboTerm="SBO:0000299"><notes><body xmlns="http://www.w3.org/1999/xhtml"><p>FORMULA: C31H51NO4</p></body></notes></species>
<species metaid="metaid_M_6Z_9Z_12Z_15Z_18Z_tetracosapentaenoylcarnitine_r" id="M_6Z_9Z_12Z_15Z_18Z_tetracosapentaenoylcarnitine_r" name="M_6Z_9Z_12Z_15Z_18Z_tetracosapentaenoylcarnitine_r" compartment="C_r" boundaryCondition="false" sboTerm="SBO:0000299"><notes><body xmlns="http://www.w3.org/1999/xhtml"><p>FORMULA: C31H51NO4</p></body></notes></species>
<species metaid="metaid_M_6Z_9Z_12Z_15Z_18Z_21Z_THA_c" id="M_6Z_9Z_12Z_15Z_18Z_21Z_THA_c" name="M_6Z_9Z_12Z_15Z_18Z_21Z_THA_c" compartment="C_c" boundaryCondition="false" sboTerm="SBO:0000299"><notes><body xmlns="http://www.w3.org/1999/xhtml"><p>FORMULA: C24H36O2</p></body></notes><annotation><rdf:RDF xmlns:rdf="http://www.w3.org/1999/02/22_rdf_syntax_ns#" xmlns:dc="http://purl.org/dc/elements/1.1/" xmlns:dcterms="http://purl.org/dc/terms/" xmlns:vCard="http://www.w3.org/2001/vcard_rdf/3.0#" xmlns:bqbiol="http://biomodels.net/biology_qualifiers/" xmlns:bqmodel="http://biomodels.net/model_qualifiers/"><rdf:Description rdf:about="#metaid_M_(6Z,9Z,12Z,15Z,18Z,21Z)-THA[c]"><bqbiol:is><rdf:Bag><rdf:li rdf:resource="urn:miriam:lipidmaps:LMFA01030822"/></rdf:Bag></bqbiol:is></rdf:Description></rdf:RDF></annotation></species>
<species metaid="metaid_M_6Z_9Z_12Z_15Z_18Z_21Z_THA_l" id="M_6Z_9Z_12Z_15Z_18Z_21Z_THA_l" name="M_6Z_9Z_12Z_15Z_18Z_21Z_THA_l" compartment="C_l" boundaryCondition="false" sboTerm="SBO:0000299"><notes><body xmlns="http://www.w3.org/1999/xhtml"><p>FORMULA: C24H36O2</p></body></notes><annotation><rdf:RDF xmlns:rdf="http://www.w3.org/1999/02/22_rdf_syntax_ns#" xmlns:dc="http://purl.org/dc/elements/1.1/" xmlns:dcterms="http://purl.org/dc/terms/" xmlns:vCard="http://www.w3.org/2001/vcard_rdf/3.0#" xmlns:bqbiol="http://biomodels.net/biology_qualifiers/" xmlns:bqmodel="http://biomodels.net/model_qualifiers/"><rdf:Description rdf:about="#metaid_M_(6Z,9Z,12Z,15Z,18Z,21Z)-THA[l]"><bqbiol:is><rdf:Bag><rdf:li rdf:resource="urn:miriam:lipidmaps:LMFA01030822"/></rdf:Bag></bqbiol:is></rdf:Description></rdf:RDF></annotation></species>
<species metaid="metaid_M_6Z_9Z_12Z_15Z_18Z_21Z_THA_r" id="M_6Z_9Z_12Z_15Z_18Z_21Z_THA_r" name="M_6Z_9Z_12Z_15Z_18Z_21Z_THA_r" compartment="C_r" boundaryCondition="false" sboTerm="SBO:0000299"><notes><body xmlns="http://www.w3.org/1999/xhtml"><p>FORMULA: C24H36O2</p></body></notes><annotation><rdf:RDF xmlns:rdf="http://www.w3.org/1999/02/22_rdf_syntax_ns#" xmlns:dc="http://purl.org/dc/elements/1.1/" xmlns:dcterms="http://purl.org/dc/terms/" xmlns:vCard="http://www.w3.org/2001/vcard_rdf/3.0#" xmlns:bqbiol="http://biomodels.net/biology_qualifiers/" xmlns:bqmodel="http://biomodels.net/model_qualifiers/"><rdf:Description rdf:about="#metaid_M_(6Z,9Z,12Z,15Z,18Z,21Z)-THA[r]"><bqbiol:is><rdf:Bag><rdf:li rdf:resource="urn:miriam:lipidmaps:LMFA01030822"/></rdf:Bag></bqbiol:is></rdf:Description></rdf:RDF></annotation></species>
<species metaid="metaid_M_6Z_9Z_12Z_15Z_18Z_21Z_THA_s" id="M_6Z_9Z_12Z_15Z_18Z_21Z_THA_s" name="M_6Z_9Z_12Z_15Z_18Z_21Z_THA_s" compartment="C_s" boundaryCondition="false" sboTerm="SBO:0000299"><notes><body xmlns="http://www.w3.org/1999/xhtml"><p>FORMULA: C24H36O2</p></body></notes><annotation><rdf:RDF xmlns:rdf="http://www.w3.org/1999/02/22_rdf_syntax_ns#" xmlns:dc="http://purl.org/dc/elements/1.1/" xmlns:dcterms="http://purl.org/dc/terms/" xmlns:vCard="http://www.w3.org/2001/vcard_rdf/3.0#" xmlns:bqbiol="http://biomodels.net/biology_qualifiers/" xmlns:bqmodel="http://biomodels.net/model_qualifiers/"><rdf:Description rdf:about="#metaid_M_(6Z,9Z,12Z,15Z,18Z,21Z)-THA[s]"><bqbiol:is><rdf:Bag><rdf:li rdf:resource="urn:miriam:lipidmaps:LMFA01030822"/></rdf:Bag></bqbiol:is></rdf:Description></rdf:RDF></annotation></species>
<species metaid="metaid_M_6Z_9Z_12Z_15Z_18Z_21Z_tetracosahexaenoyl_CoA_c" id="M_6Z_9Z_12Z_15Z_18Z_21Z_tetracosahexaenoyl_CoA_c" name="M_6Z_9Z_12Z_15Z_18Z_21Z_tetracosahexaenoyl_CoA_c" compartment="C_c" boundaryCondition="false" sboTerm="SBO:0000299"><notes><body xmlns="http://www.w3.org/1999/xhtml"><p>FORMULA: C45H70N7O17P3S</p></body></notes><annotation><rdf:RDF xmlns:rdf="http://www.w3.org/1999/02/22_rdf_syntax_ns#" xmlns:dc="http://purl.org/dc/elements/1.1/" xmlns:dcterms="http://purl.org/dc/terms/" xmlns:vCard="http://www.w3.org/2001/vcard_rdf/3.0#" xmlns:bqbiol="http://biomodels.net/biology_qualifiers/" xmlns:bqmodel="http://biomodels.net/model_qualifiers/"><rdf:Description rdf:about="#metaid_M_(6Z,9Z,12Z,15Z,18Z,21Z)-tetracosahexaenoyl-CoA[c]"><bqbiol:is><rdf:Bag><rdf:li rdf:resource="urn:miriam:kegg.compound:C16168"/></rdf:Bag></bqbiol:is></rdf:Description></rdf:RDF></annotation></species>
<species metaid="metaid_M_6Z_9Z_12Z_15Z_18Z_21Z_tetracosahexaenoyl_CoA_p" id="M_6Z_9Z_12Z_15Z_18Z_21Z_tetracosahexaenoyl_CoA_p" name="M_6Z_9Z_12Z_15Z_18Z_21Z_tetracosahexaenoyl_CoA_p" compartment="C_p" boundaryCondition="false" sboTerm="SBO:0000299"><notes><body xmlns="http://www.w3.org/1999/xhtml"><p>FORMULA: C45H70N7O17P3S</p></body></notes><annotation><rdf:RDF xmlns:rdf="http://www.w3.org/1999/02/22_rdf_syntax_ns#" xmlns:dc="http://purl.org/dc/elements/1.1/" xmlns:dcterms="http://purl.org/dc/terms/" xmlns:vCard="http://www.w3.org/2001/vcard_rdf/3.0#" xmlns:bqbiol="http://biomodels.net/biology_qualifiers/" xmlns:bqmodel="http://biomodels.net/model_qualifiers/"><rdf:Description rdf:about="#metaid_M_(6Z,9Z,12Z,15Z,18Z,21Z)-tetracosahexaenoyl-CoA[p]"><bqbiol:is><rdf:Bag><rdf:li rdf:resource="urn:miriam:kegg.compound:C16168"/></rdf:Bag></bqbiol:is></rdf:Description></rdf:RDF></annotation></species>
<species metaid="metaid_M_6Z_9Z_12Z_15Z_18Z_21Z_tetracosahexaenoyl_CoA_r" id="M_6Z_9Z_12Z_15Z_18Z_21Z_tetracosahexaenoyl_CoA_r" name="M_6Z_9Z_12Z_15Z_18Z_21Z_tetracosahexaenoyl_CoA_r" compartment="C_r" boundaryCondition="false" sboTerm="SBO:0000299"><notes><body xmlns="http://www.w3.org/1999/xhtml"><p>FORMULA: C45H70N7O17P3S</p></body></notes><annotation><rdf:RDF xmlns:rdf="http://www.w3.org/1999/02/22_rdf_syntax_ns#" xmlns:dc="http://purl.org/dc/elements/1.1/" xmlns:dcterms="http://purl.org/dc/terms/" xmlns:vCard="http://www.w3.org/2001/vcard_rdf/3.0#" xmlns:bqbiol="http://biomodels.net/biology_qualifiers/" xmlns:bqmodel="http://biomodels.net/model_qualifiers/"><rdf:Description rdf:about="#metaid_M_(6Z,9Z,12Z,15Z,18Z,21Z)-tetracosahexaenoyl-CoA[r]"><bqbiol:is><rdf:Bag><rdf:li rdf:resource="urn:miriam:kegg.compound:C16168"/></rdf:Bag></bqbiol:is></rdf:Description></rdf:RDF></annotation></species>
<species metaid="metaid_M_6Z_9Z_12Z_15Z_18Z_21Z_tetracosahexaenoylcarnitine_c" id="M_6Z_9Z_12Z_15Z_18Z_21Z_tetracosahexaenoylcarnitine_c" name="M_6Z_9Z_12Z_15Z_18Z_21Z_tetracosahexaenoylcarnitine_c" compartment="C_c" boundaryCondition="false" sboTerm="SBO:0000299"><notes><body xmlns="http://www.w3.org/1999/xhtml"><p>FORMULA: C31H49NO4</p></body></notes></species>
<species metaid="metaid_M_6Z_9Z_12Z_15Z_18Z_21Z_tetracosahexaenoylcarnitine_r" id="M_6Z_9Z_12Z_15Z_18Z_21Z_tetracosahexaenoylcarnitine_r" name="M_6Z_9Z_12Z_15Z_18Z_21Z_tetracosahexaenoylcarnitine_r" compartment="C_r" boundaryCondition="false" sboTerm="SBO:0000299"><notes><body xmlns="http://www.w3.org/1999/xhtml"><p>FORMULA: C31H49NO4</p></body></notes></species>
<species metaid="metaid_M_7Z_octadecenoic_acid_c" id="M_7Z_octadecenoic_acid_c" name="M_7Z_octadecenoic_acid_c" compartment="C_c" boundaryCondition="false" sboTerm="SBO:0000299"><notes><body xmlns="http://www.w3.org/1999/xhtml"><p>FORMULA: C18H34O2</p></body></notes><annotation><rdf:RDF xmlns:rdf="http://www.w3.org/1999/02/22_rdf_syntax_ns#" xmlns:dc="http://purl.org/dc/elements/1.1/" xmlns:dcterms="http://purl.org/dc/terms/" xmlns:vCard="http://www.w3.org/2001/vcard_rdf/3.0#" xmlns:bqbiol="http://biomodels.net/biology_qualifiers/" xmlns:bqmodel="http://biomodels.net/model_qualifiers/"><rdf:Description rdf:about="#metaid_M_(7Z)-octadecenoic_acid[c]"><bqbiol:is><rdf:Bag><rdf:li rdf:resource="urn:miriam:lipidmaps:LMFA01030068"/></rdf:Bag></bqbiol:is></rdf:Description></rdf:RDF></annotation></species>
<species metaid="metaid_M_7Z_octadecenoic_acid_l" id="M_7Z_octadecenoic_acid_l" name="M_7Z_octadecenoic_acid_l" compartment="C_l" boundaryCondition="false" sboTerm="SBO:0000299"><notes><body xmlns="http://www.w3.org/1999/xhtml"><p>FORMULA: C18H34O2</p></body></notes><annotation><rdf:RDF xmlns:rdf="http://www.w3.org/1999/02/22_rdf_syntax_ns#" xmlns:dc="http://purl.org/dc/elements/1.1/" xmlns:dcterms="http://purl.org/dc/terms/" xmlns:vCard="http://www.w3.org/2001/vcard_rdf/3.0#" xmlns:bqbiol="http://biomodels.net/biology_qualifiers/" xmlns:bqmodel="http://biomodels.net/model_qualifiers/"><rdf:Description rdf:about="#metaid_M_(7Z)-octadecenoic_acid[l]"><bqbiol:is><rdf:Bag><rdf:li rdf:resource="urn:miriam:lipidmaps:LMFA01030068"/></rdf:Bag></bqbiol:is></rdf:Description></rdf:RDF></annotation></species>
<species metaid="metaid_M_7Z_octadecenoic_acid_r" id="M_7Z_octadecenoic_acid_r" name="M_7Z_octadecenoic_acid_r" compartment="C_r" boundaryCondition="false" sboTerm="SBO:0000299"><notes><body xmlns="http://www.w3.org/1999/xhtml"><p>FORMULA: C18H34O2</p></body></notes><annotation><rdf:RDF xmlns:rdf="http://www.w3.org/1999/02/22_rdf_syntax_ns#" xmlns:dc="http://purl.org/dc/elements/1.1/" xmlns:dcterms="http://purl.org/dc/terms/" xmlns:vCard="http://www.w3.org/2001/vcard_rdf/3.0#" xmlns:bqbiol="http://biomodels.net/biology_qualifiers/" xmlns:bqmodel="http://biomodels.net/model_qualifiers/"><rdf:Description rdf:about="#metaid_M_(7Z)-octadecenoic_acid[r]"><bqbiol:is><rdf:Bag><rdf:li rdf:resource="urn:miriam:lipidmaps:LMFA01030068"/></rdf:Bag></bqbiol:is></rdf:Description></rdf:RDF></annotation></species>
<species metaid="metaid_M_7Z_octadecenoic_acid_s" id="M_7Z_octadecenoic_acid_s" name="M_7Z_octadecenoic_acid_s" compartment="C_s" boundaryCondition="false" sboTerm="SBO:0000299"><notes><body xmlns="http://www.w3.org/1999/xhtml"><p>FORMULA: C18H34O2</p></body></notes><annotation><rdf:RDF xmlns:rdf="http://www.w3.org/1999/02/22_rdf_syntax_ns#" xmlns:dc="http://purl.org/dc/elements/1.1/" xmlns:dcterms="http://purl.org/dc/terms/" xmlns:vCard="http://www.w3.org/2001/vcard_rdf/3.0#" xmlns:bqbiol="http://biomodels.net/biology_qualifiers/" xmlns:bqmodel="http://biomodels.net/model_qualifiers/"><rdf:Description rdf:about="#metaid_M_(7Z)-octadecenoic_acid[s]"><bqbiol:is><rdf:Bag><rdf:li rdf:resource="urn:miriam:lipidmaps:LMFA01030068"/></rdf:Bag></bqbiol:is></rdf:Description></rdf:RDF></annotation></species>
<species metaid="metaid_M_7Z_octadecenoyl_CoA_c" id="M_7Z_octadecenoyl_CoA_c" name="M_7Z_octadecenoyl_CoA_c" compartment="C_c" boundaryCondition="false" sboTerm="SBO:0000299"><notes><body xmlns="http://www.w3.org/1999/xhtml"><p>FORMULA: C39H68N7O17P3S</p></body></notes></species>
<species metaid="metaid_M_7Z_octadecenoyl_CoA_m" id="M_7Z_octadecenoyl_CoA_m" name="M_7Z_octadecenoyl_CoA_m" compartment="C_m" boundaryCondition="false" sboTerm="SBO:0000299"><notes><body xmlns="http://www.w3.org/1999/xhtml"><p>FORMULA: C39H68N7O17P3S</p></body></notes></species>
<species metaid="metaid_M_7Z_octadecenoyl_CoA_r" id="M_7Z_octadecenoyl_CoA_r" name="M_7Z_octadecenoyl_CoA_r" compartment="C_r" boundaryCondition="false" sboTerm="SBO:0000299"><notes><body xmlns="http://www.w3.org/1999/xhtml"><p>FORMULA: C39H68N7O17P3S</p></body></notes></species>
<species metaid="metaid_M_7Z_tetradecenoic_acid_c" id="M_7Z_tetradecenoic_acid_c" name="M_7Z_tetradecenoic_acid_c" compartment="C_c" boundaryCondition="false" sboTerm="SBO:0000299"><notes><body xmlns="http://www.w3.org/1999/xhtml"><p>FORMULA: C14H26O2</p></body></notes><annotation><rdf:RDF xmlns:rdf="http://www.w3.org/1999/02/22_rdf_syntax_ns#" xmlns:dc="http://purl.org/dc/elements/1.1/" xmlns:dcterms="http://purl.org/dc/terms/" xmlns:vCard="http://www.w3.org/2001/vcard_rdf/3.0#" xmlns:bqbiol="http://biomodels.net/biology_qualifiers/" xmlns:bqmodel="http://biomodels.net/model_qualifiers/"><rdf:Description rdf:about="#metaid_M_(7Z)-tetradecenoic_acid[c]"><bqbiol:is><rdf:Bag><rdf:li rdf:resource="urn:miriam:obo.chebi:CHEBI:53206"/></rdf:Bag></bqbiol:is></rdf:Description></rdf:RDF></annotation></species>
<species metaid="metaid_M_7Z_tetradecenoic_acid_l" id="M_7Z_tetradecenoic_acid_l" name="M_7Z_tetradecenoic_acid_l" compartment="C_l" boundaryCondition="false" sboTerm="SBO:0000299"><notes><body xmlns="http://www.w3.org/1999/xhtml"><p>FORMULA: C14H26O2</p></body></notes><annotation><rdf:RDF xmlns:rdf="http://www.w3.org/1999/02/22_rdf_syntax_ns#" xmlns:dc="http://purl.org/dc/elements/1.1/" xmlns:dcterms="http://purl.org/dc/terms/" xmlns:vCard="http://www.w3.org/2001/vcard_rdf/3.0#" xmlns:bqbiol="http://biomodels.net/biology_qualifiers/" xmlns:bqmodel="http://biomodels.net/model_qualifiers/"><rdf:Description rdf:about="#metaid_M_(7Z)-tetradecenoic_acid[l]"><bqbiol:is><rdf:Bag><rdf:li rdf:resource="urn:miriam:obo.chebi:CHEBI:53206"/></rdf:Bag></bqbiol:is></rdf:Description></rdf:RDF></annotation></species>
<species metaid="metaid_M_7Z_tetradecenoic_acid_r" id="M_7Z_tetradecenoic_acid_r" name="M_7Z_tetradecenoic_acid_r" compartment="C_r" boundaryCondition="false" sboTerm="SBO:0000299"><notes><body xmlns="http://www.w3.org/1999/xhtml"><p>FORMULA: C14H26O2</p></body></notes><annotation><rdf:RDF xmlns:rdf="http://www.w3.org/1999/02/22_rdf_syntax_ns#" xmlns:dc="http://purl.org/dc/elements/1.1/" xmlns:dcterms="http://purl.org/dc/terms/" xmlns:vCard="http://www.w3.org/2001/vcard_rdf/3.0#" xmlns:bqbiol="http://biomodels.net/biology_qualifiers/" xmlns:bqmodel="http://biomodels.net/model_qualifiers/"><rdf:Description rdf:about="#metaid_M_(7Z)-tetradecenoic_acid[r]"><bqbiol:is><rdf:Bag><rdf:li rdf:resource="urn:miriam:obo.chebi:CHEBI:53206"/></rdf:Bag></bqbiol:is></rdf:Description></rdf:RDF></annotation></species>
<species metaid="metaid_M_7Z_tetradecenoic_acid_s" id="M_7Z_tetradecenoic_acid_s" name="M_7Z_tetradecenoic_acid_s" compartment="C_s" boundaryCondition="false" sboTerm="SBO:0000299"><notes><body xmlns="http://www.w3.org/1999/xhtml"><p>FORMULA: C14H26O2</p></body></notes><annotation><rdf:RDF xmlns:rdf="http://www.w3.org/1999/02/22_rdf_syntax_ns#" xmlns:dc="http://purl.org/dc/elements/1.1/" xmlns:dcterms="http://purl.org/dc/terms/" xmlns:vCard="http://www.w3.org/2001/vcard_rdf/3.0#" xmlns:bqbiol="http://biomodels.net/biology_qualifiers/" xmlns:bqmodel="http://biomodels.net/model_qualifiers/"><rdf:Description rdf:about="#metaid_M_(7Z)-tetradecenoic_acid[s]"><bqbiol:is><rdf:Bag><rdf:li rdf:resource="urn:miriam:obo.chebi:CHEBI:53206"/></rdf:Bag></bqbiol:is></rdf:Description></rdf:RDF></annotation></species>
<species metaid="metaid_M_7Z_tetradecenoyl_CoA_c" id="M_7Z_tetradecenoyl_CoA_c" name="M_7Z_tetradecenoyl_CoA_c" compartment="C_c" boundaryCondition="false" sboTerm="SBO:0000299"><notes><body xmlns="http://www.w3.org/1999/xhtml"><p>FORMULA: C35H60N7O17P3S</p></body></notes></species>
<species metaid="metaid_M_7Z_tetradecenoyl_CoA_m" id="M_7Z_tetradecenoyl_CoA_m" name="M_7Z_tetradecenoyl_CoA_m" compartment="C_m" boundaryCondition="false" sboTerm="SBO:0000299"><notes><body xmlns="http://www.w3.org/1999/xhtml"><p>FORMULA: C35H60N7O17P3S</p></body></notes></species>
<species metaid="metaid_M_7Z_tetradecenoyl_CoA_p" id="M_7Z_tetradecenoyl_CoA_p" name="M_7Z_tetradecenoyl_CoA_p" compartment="C_p" boundaryCondition="false" sboTerm="SBO:0000299"><notes><body xmlns="http://www.w3.org/1999/xhtml"><p>FORMULA: C35H60N7O17P3S</p></body></notes></species>
<species metaid="metaid_M_7Z_tetradecenoyl_CoA_r" id="M_7Z_tetradecenoyl_CoA_r" name="M_7Z_tetradecenoyl_CoA_r" compartment="C_r" boundaryCondition="false" sboTerm="SBO:0000299"><notes><body xmlns="http://www.w3.org/1999/xhtml"><p>FORMULA: C35H60N7O17P3S</p></body></notes></species>
<species metaid="metaid_M_7Z_10Z_13Z_16Z_docosatetraenoyl_CoA_c" id="M_7Z_10Z_13Z_16Z_docosatetraenoyl_CoA_c" name="M_7Z_10Z_13Z_16Z_docosatetraenoyl_CoA_c" compartment="C_c" boundaryCondition="false" sboTerm="SBO:0000299"><notes><body xmlns="http://www.w3.org/1999/xhtml"><p>FORMULA: C43H70N7O17P3S</p></body></notes><annotation><rdf:RDF xmlns:rdf="http://www.w3.org/1999/02/22_rdf_syntax_ns#" xmlns:dc="http://purl.org/dc/elements/1.1/" xmlns:dcterms="http://purl.org/dc/terms/" xmlns:vCard="http://www.w3.org/2001/vcard_rdf/3.0#" xmlns:bqbiol="http://biomodels.net/biology_qualifiers/" xmlns:bqmodel="http://biomodels.net/model_qualifiers/"><rdf:Description rdf:about="#metaid_M_(7Z,10Z,13Z,16Z)-docosatetraenoyl-CoA[c]"><bqbiol:is><rdf:Bag><rdf:li rdf:resource="urn:miriam:obo.chebi:CHEBI:63544"/></rdf:Bag></bqbiol:is></rdf:Description></rdf:RDF></annotation></species>
<species metaid="metaid_M_7Z_10Z_13Z_16Z_docosatetraenoyl_CoA_m" id="M_7Z_10Z_13Z_16Z_docosatetraenoyl_CoA_m" name="M_7Z_10Z_13Z_16Z_docosatetraenoyl_CoA_m" compartment="C_m" boundaryCondition="false" sboTerm="SBO:0000299"><notes><body xmlns="http://www.w3.org/1999/xhtml"><p>FORMULA: C43H70N7O17P3S</p></body></notes><annotation><rdf:RDF xmlns:rdf="http://www.w3.org/1999/02/22_rdf_syntax_ns#" xmlns:dc="http://purl.org/dc/elements/1.1/" xmlns:dcterms="http://purl.org/dc/terms/" xmlns:vCard="http://www.w3.org/2001/vcard_rdf/3.0#" xmlns:bqbiol="http://biomodels.net/biology_qualifiers/" xmlns:bqmodel="http://biomodels.net/model_qualifiers/"><rdf:Description rdf:about="#metaid_M_(7Z,10Z,13Z,16Z)-docosatetraenoyl-CoA[m]"><bqbiol:is><rdf:Bag><rdf:li rdf:resource="urn:miriam:obo.chebi:CHEBI:63544"/></rdf:Bag></bqbiol:is></rdf:Description></rdf:RDF></annotation></species>
<species metaid="metaid_M_7Z_10Z_13Z_16Z_docosatetraenoyl_CoA_r" id="M_7Z_10Z_13Z_16Z_docosatetraenoyl_CoA_r" name="M_7Z_10Z_13Z_16Z_docosatetraenoyl_CoA_r" compartment="C_r" boundaryCondition="false" sboTerm="SBO:0000299"><notes><body xmlns="http://www.w3.org/1999/xhtml"><p>FORMULA: C43H70N7O17P3S</p></body></notes><annotation><rdf:RDF xmlns:rdf="http://www.w3.org/1999/02/22_rdf_syntax_ns#" xmlns:dc="http://purl.org/dc/elements/1.1/" xmlns:dcterms="http://purl.org/dc/terms/" xmlns:vCard="http://www.w3.org/2001/vcard_rdf/3.0#" xmlns:bqbiol="http://biomodels.net/biology_qualifiers/" xmlns:bqmodel="http://biomodels.net/model_qualifiers/"><rdf:Description rdf:about="#metaid_M_(7Z,10Z,13Z,16Z)-docosatetraenoyl-CoA[r]"><bqbiol:is><rdf:Bag><rdf:li rdf:resource="urn:miriam:obo.chebi:CHEBI:63544"/></rdf:Bag></bqbiol:is></rdf:Description></rdf:RDF></annotation></species>
<species metaid="metaid_M_7Z_10Z_13Z_16Z_19Z_docosapentaenoyl_CoA__c" id="M_7Z_10Z_13Z_16Z_19Z_docosapentaenoyl_CoA__c" name="M_7Z_10Z_13Z_16Z_19Z_docosapentaenoyl_CoA__c" compartment="C_c" boundaryCondition="false" sboTerm="SBO:0000299"><notes><body xmlns="http://www.w3.org/1999/xhtml"><p>FORMULA: C43H68N7O17P3S</p></body></notes><annotation><rdf:RDF xmlns:rdf="http://www.w3.org/1999/02/22_rdf_syntax_ns#" xmlns:dc="http://purl.org/dc/elements/1.1/" xmlns:dcterms="http://purl.org/dc/terms/" xmlns:vCard="http://www.w3.org/2001/vcard_rdf/3.0#" xmlns:bqbiol="http://biomodels.net/biology_qualifiers/" xmlns:bqmodel="http://biomodels.net/model_qualifiers/"><rdf:Description rdf:about="#metaid_M_(7Z,10Z,13Z,16Z,19Z)-docosapentaenoyl-CoA_[c]"><bqbiol:is><rdf:Bag><rdf:li rdf:resource="urn:miriam:obo.chebi:CHEBI:63541"/></rdf:Bag></bqbiol:is></rdf:Description></rdf:RDF></annotation></species>
<species metaid="metaid_M_7Z_10Z_13Z_16Z_19Z_docosapentaenoyl_CoA__m" id="M_7Z_10Z_13Z_16Z_19Z_docosapentaenoyl_CoA__m" name="M_7Z_10Z_13Z_16Z_19Z_docosapentaenoyl_CoA__m" compartment="C_m" boundaryCondition="false" sboTerm="SBO:0000299"><notes><body xmlns="http://www.w3.org/1999/xhtml"><p>FORMULA: C43H68N7O17P3S</p></body></notes><annotation><rdf:RDF xmlns:rdf="http://www.w3.org/1999/02/22_rdf_syntax_ns#" xmlns:dc="http://purl.org/dc/elements/1.1/" xmlns:dcterms="http://purl.org/dc/terms/" xmlns:vCard="http://www.w3.org/2001/vcard_rdf/3.0#" xmlns:bqbiol="http://biomodels.net/biology_qualifiers/" xmlns:bqmodel="http://biomodels.net/model_qualifiers/"><rdf:Description rdf:about="#metaid_M_(7Z,10Z,13Z,16Z,19Z)-docosapentaenoyl-CoA_[m]"><bqbiol:is><rdf:Bag><rdf:li rdf:resource="urn:miriam:obo.chebi:CHEBI:63541"/></rdf:Bag></bqbiol:is></rdf:Description></rdf:RDF></annotation></species>
<species metaid="metaid_M_7Z_10Z_13Z_16Z_19Z_docosapentaenoyl_CoA__r" id="M_7Z_10Z_13Z_16Z_19Z_docosapentaenoyl_CoA__r" name="M_7Z_10Z_13Z_16Z_19Z_docosapentaenoyl_CoA__r" compartment="C_r" boundaryCondition="false" sboTerm="SBO:0000299"><notes><body xmlns="http://www.w3.org/1999/xhtml"><p>FORMULA: C43H68N7O17P3S</p></body></notes><annotation><rdf:RDF xmlns:rdf="http://www.w3.org/1999/02/22_rdf_syntax_ns#" xmlns:dc="http://purl.org/dc/elements/1.1/" xmlns:dcterms="http://purl.org/dc/terms/" xmlns:vCard="http://www.w3.org/2001/vcard_rdf/3.0#" xmlns:bqbiol="http://biomodels.net/biology_qualifiers/" xmlns:bqmodel="http://biomodels.net/model_qualifiers/"><rdf:Description rdf:about="#metaid_M_(7Z,10Z,13Z,16Z,19Z)-docosapentaenoyl-CoA_[r]"><bqbiol:is><rdf:Bag><rdf:li rdf:resource="urn:miriam:obo.chebi:CHEBI:63541"/></rdf:Bag></bqbiol:is></rdf:Description></rdf:RDF></annotation></species>
<species metaid="metaid_M_7Z_10Z_13Z_16Z_19Z_docosapentaenoylcarnitine_c" id="M_7Z_10Z_13Z_16Z_19Z_docosapentaenoylcarnitine_c" name="M_7Z_10Z_13Z_16Z_19Z_docosapentaenoylcarnitine_c" compartment="C_c" boundaryCondition="false" sboTerm="SBO:0000299"><notes><body xmlns="http://www.w3.org/1999/xhtml"><p>FORMULA: C29H47NO4</p></body></notes></species>
<species metaid="metaid_M_7Z_10Z_13Z_16Z_19Z_docosapentaenoylcarnitine_m" id="M_7Z_10Z_13Z_16Z_19Z_docosapentaenoylcarnitine_m" name="M_7Z_10Z_13Z_16Z_19Z_docosapentaenoylcarnitine_m" compartment="C_m" boundaryCondition="false" sboTerm="SBO:0000299"><notes><body xmlns="http://www.w3.org/1999/xhtml"><p>FORMULA: C29H47NO4</p></body></notes></species>
<species metaid="metaid_M_7Z_10Z_13Z_16Z_19Z_docosapentaenoylcarnitine_r" id="M_7Z_10Z_13Z_16Z_19Z_docosapentaenoylcarnitine_r" name="M_7Z_10Z_13Z_16Z_19Z_docosapentaenoylcarnitine_r" compartment="C_r" boundaryCondition="false" sboTerm="SBO:0000299"><notes><body xmlns="http://www.w3.org/1999/xhtml"><p>FORMULA: C29H47NO4</p></body></notes></species>
<species metaid="metaid_M_8Z_11Z_eicosadienoyl_CoA_c" id="M_8Z_11Z_eicosadienoyl_CoA_c" name="M_8Z_11Z_eicosadienoyl_CoA_c" compartment="C_c" boundaryCondition="false" sboTerm="SBO:0000299"><notes><body xmlns="http://www.w3.org/1999/xhtml"><p>FORMULA: C41H70N7O17P3S</p></body></notes><annotation><rdf:RDF xmlns:rdf="http://www.w3.org/1999/02/22_rdf_syntax_ns#" xmlns:dc="http://purl.org/dc/elements/1.1/" xmlns:dcterms="http://purl.org/dc/terms/" xmlns:vCard="http://www.w3.org/2001/vcard_rdf/3.0#" xmlns:bqbiol="http://biomodels.net/biology_qualifiers/" xmlns:bqmodel="http://biomodels.net/model_qualifiers/"><rdf:Description rdf:about="#metaid_M_(8Z,11Z)-eicosadienoyl-CoA[c]"><bqbiol:is><rdf:Bag><rdf:li rdf:resource="urn:miriam:lipidmaps:LMFA07050061"/></rdf:Bag></bqbiol:is></rdf:Description></rdf:RDF></annotation></species>
<species metaid="metaid_M_8Z_11Z_eicosadienoyl_CoA_m" id="M_8Z_11Z_eicosadienoyl_CoA_m" name="M_8Z_11Z_eicosadienoyl_CoA_m" compartment="C_m" boundaryCondition="false" sboTerm="SBO:0000299"><notes><body xmlns="http://www.w3.org/1999/xhtml"><p>FORMULA: C41H70N7O17P3S</p></body></notes><annotation><rdf:RDF xmlns:rdf="http://www.w3.org/1999/02/22_rdf_syntax_ns#" xmlns:dc="http://purl.org/dc/elements/1.1/" xmlns:dcterms="http://purl.org/dc/terms/" xmlns:vCard="http://www.w3.org/2001/vcard_rdf/3.0#" xmlns:bqbiol="http://biomodels.net/biology_qualifiers/" xmlns:bqmodel="http://biomodels.net/model_qualifiers/"><rdf:Description rdf:about="#metaid_M_(8Z,11Z)-eicosadienoyl-CoA[m]"><bqbiol:is><rdf:Bag><rdf:li rdf:resource="urn:miriam:lipidmaps:LMFA07050061"/></rdf:Bag></bqbiol:is></rdf:Description></rdf:RDF></annotation></species>
<species metaid="metaid_M_8Z_11Z_eicosadienoyl_CoA_r" id="M_8Z_11Z_eicosadienoyl_CoA_r" name="M_8Z_11Z_eicosadienoyl_CoA_r" compartment="C_r" boundaryCondition="false" sboTerm="SBO:0000299"><notes><body xmlns="http://www.w3.org/1999/xhtml"><p>FORMULA: C41H70N7O17P3S</p></body></notes><annotation><rdf:RDF xmlns:rdf="http://www.w3.org/1999/02/22_rdf_syntax_ns#" xmlns:dc="http://purl.org/dc/elements/1.1/" xmlns:dcterms="http://purl.org/dc/terms/" xmlns:vCard="http://www.w3.org/2001/vcard_rdf/3.0#" xmlns:bqbiol="http://biomodels.net/biology_qualifiers/" xmlns:bqmodel="http://biomodels.net/model_qualifiers/"><rdf:Description rdf:about="#metaid_M_(8Z,11Z)-eicosadienoyl-CoA[r]"><bqbiol:is><rdf:Bag><rdf:li rdf:resource="urn:miriam:lipidmaps:LMFA07050061"/></rdf:Bag></bqbiol:is></rdf:Description></rdf:RDF></annotation></species>
<species metaid="metaid_M_8Z_11Z_eicosadienoylcarnitine_c" id="M_8Z_11Z_eicosadienoylcarnitine_c" name="M_8Z_11Z_eicosadienoylcarnitine_c" compartment="C_c" boundaryCondition="false" sboTerm="SBO:0000299"><notes><body xmlns="http://www.w3.org/1999/xhtml"><p>FORMULA: C27H49NO4</p></body></notes></species>
<species metaid="metaid_M_8Z_11Z_eicosadienoylcarnitine_m" id="M_8Z_11Z_eicosadienoylcarnitine_m" name="M_8Z_11Z_eicosadienoylcarnitine_m" compartment="C_m" boundaryCondition="false" sboTerm="SBO:0000299"><notes><body xmlns="http://www.w3.org/1999/xhtml"><p>FORMULA: C27H49NO4</p></body></notes></species>
<species metaid="metaid_M_8Z_11Z_eicosadienoylcarnitine_r" id="M_8Z_11Z_eicosadienoylcarnitine_r" name="M_8Z_11Z_eicosadienoylcarnitine_r" compartment="C_r" boundaryCondition="false" sboTerm="SBO:0000299"><notes><body xmlns="http://www.w3.org/1999/xhtml"><p>FORMULA: C27H49NO4</p></body></notes></species>
<species metaid="metaid_M_8Z_11Z_14Z_17Z_eicosatetraenoyl_CoA_c" id="M_8Z_11Z_14Z_17Z_eicosatetraenoyl_CoA_c" name="M_8Z_11Z_14Z_17Z_eicosatetraenoyl_CoA_c" compartment="C_c" boundaryCondition="false" sboTerm="SBO:0000299"><notes><body xmlns="http://www.w3.org/1999/xhtml"><p>FORMULA: C41H66N7O17P3S</p></body></notes><annotation><rdf:RDF xmlns:rdf="http://www.w3.org/1999/02/22_rdf_syntax_ns#" xmlns:dc="http://purl.org/dc/elements/1.1/" xmlns:dcterms="http://purl.org/dc/terms/" xmlns:vCard="http://www.w3.org/2001/vcard_rdf/3.0#" xmlns:bqbiol="http://biomodels.net/biology_qualifiers/" xmlns:bqmodel="http://biomodels.net/model_qualifiers/"><rdf:Description rdf:about="#metaid_M_(8Z,11Z,14Z,17Z)-eicosatetraenoyl-CoA[c]"><bqbiol:is><rdf:Bag><rdf:li rdf:resource="urn:miriam:kegg.compound:C16164"/></rdf:Bag></bqbiol:is></rdf:Description></rdf:RDF></annotation></species>
<species metaid="metaid_M_8Z_11Z_14Z_17Z_eicosatetraenoyl_CoA_m" id="M_8Z_11Z_14Z_17Z_eicosatetraenoyl_CoA_m" name="M_8Z_11Z_14Z_17Z_eicosatetraenoyl_CoA_m" compartment="C_m" boundaryCondition="false" sboTerm="SBO:0000299"><notes><body xmlns="http://www.w3.org/1999/xhtml"><p>FORMULA: C41H66N7O17P3S</p></body></notes><annotation><rdf:RDF xmlns:rdf="http://www.w3.org/1999/02/22_rdf_syntax_ns#" xmlns:dc="http://purl.org/dc/elements/1.1/" xmlns:dcterms="http://purl.org/dc/terms/" xmlns:vCard="http://www.w3.org/2001/vcard_rdf/3.0#" xmlns:bqbiol="http://biomodels.net/biology_qualifiers/" xmlns:bqmodel="http://biomodels.net/model_qualifiers/"><rdf:Description rdf:about="#metaid_M_(8Z,11Z,14Z,17Z)-eicosatetraenoyl-CoA[m]"><bqbiol:is><rdf:Bag><rdf:li rdf:resource="urn:miriam:kegg.compound:C16164"/></rdf:Bag></bqbiol:is></rdf:Description></rdf:RDF></annotation></species>
<species metaid="metaid_M_8Z_11Z_14Z_17Z_eicosatetraenoyl_CoA_r" id="M_8Z_11Z_14Z_17Z_eicosatetraenoyl_CoA_r" name="M_8Z_11Z_14Z_17Z_eicosatetraenoyl_CoA_r" compartment="C_r" boundaryCondition="false" sboTerm="SBO:0000299"><notes><body xmlns="http://www.w3.org/1999/xhtml"><p>FORMULA: C41H66N7O17P3S</p></body></notes><annotation><rdf:RDF xmlns:rdf="http://www.w3.org/1999/02/22_rdf_syntax_ns#" xmlns:dc="http://purl.org/dc/elements/1.1/" xmlns:dcterms="http://purl.org/dc/terms/" xmlns:vCard="http://www.w3.org/2001/vcard_rdf/3.0#" xmlns:bqbiol="http://biomodels.net/biology_qualifiers/" xmlns:bqmodel="http://biomodels.net/model_qualifiers/"><rdf:Description rdf:about="#metaid_M_(8Z,11Z,14Z,17Z)-eicosatetraenoyl-CoA[r]"><bqbiol:is><rdf:Bag><rdf:li rdf:resource="urn:miriam:kegg.compound:C16164"/></rdf:Bag></bqbiol:is></rdf:Description></rdf:RDF></annotation></species>
<species metaid="metaid_M_8Z_11Z_14Z_17Z_eicosatetraenoylcarnitine_c" id="M_8Z_11Z_14Z_17Z_eicosatetraenoylcarnitine_c" name="M_8Z_11Z_14Z_17Z_eicosatetraenoylcarnitine_c" compartment="C_c" boundaryCondition="false" sboTerm="SBO:0000299"><notes><body xmlns="http://www.w3.org/1999/xhtml"><p>FORMULA: C27H45NO4</p></body></notes></species>
<species metaid="metaid_M_8Z_11Z_14Z_17Z_eicosatetraenoylcarnitine_m" id="M_8Z_11Z_14Z_17Z_eicosatetraenoylcarnitine_m" name="M_8Z_11Z_14Z_17Z_eicosatetraenoylcarnitine_m" compartment="C_m" boundaryCondition="false" sboTerm="SBO:0000299"><notes><body xmlns="http://www.w3.org/1999/xhtml"><p>FORMULA: C27H45NO4</p></body></notes></species>
<species metaid="metaid_M_8Z_11Z_14Z_17Z_eicosatetraenoylcarnitine_r" id="M_8Z_11Z_14Z_17Z_eicosatetraenoylcarnitine_r" name="M_8Z_11Z_14Z_17Z_eicosatetraenoylcarnitine_r" compartment="C_r" boundaryCondition="false" sboTerm="SBO:0000299"><notes><body xmlns="http://www.w3.org/1999/xhtml"><p>FORMULA: C27H45NO4</p></body></notes></species>
<species metaid="metaid_M_9E_octadecenoyl_CoA_c" id="M_9E_octadecenoyl_CoA_c" name="M_9E_octadecenoyl_CoA_c" compartment="C_c" boundaryCondition="false" sboTerm="SBO:0000299"><notes><body xmlns="http://www.w3.org/1999/xhtml"><p>FORMULA: C39H68N7O17P3S</p></body></notes></species>
<species metaid="metaid_M_9E_octadecenoyl_CoA_m" id="M_9E_octadecenoyl_CoA_m" name="M_9E_octadecenoyl_CoA_m" compartment="C_m" boundaryCondition="false" sboTerm="SBO:0000299"><notes><body xmlns="http://www.w3.org/1999/xhtml"><p>FORMULA: C39H68N7O17P3S</p></body></notes></species>
<species metaid="metaid_M_9E_octadecenoyl_CoA_r" id="M_9E_octadecenoyl_CoA_r" name="M_9E_octadecenoyl_CoA_r" compartment="C_r" boundaryCondition="false" sboTerm="SBO:0000299"><notes><body xmlns="http://www.w3.org/1999/xhtml"><p>FORMULA: C39H68N7O17P3S</p></body></notes></species>
<species metaid="metaid_M_9E_octadecenoylcarnitine_c" id="M_9E_octadecenoylcarnitine_c" name="M_9E_octadecenoylcarnitine_c" compartment="C_c" boundaryCondition="false" sboTerm="SBO:0000299"><notes><body xmlns="http://www.w3.org/1999/xhtml"><p>FORMULA: C25H47NO4</p></body></notes></species>
<species metaid="metaid_M_9E_octadecenoylcarnitine_m" id="M_9E_octadecenoylcarnitine_m" name="M_9E_octadecenoylcarnitine_m" compartment="C_m" boundaryCondition="false" sboTerm="SBO:0000299"><notes><body xmlns="http://www.w3.org/1999/xhtml"><p>FORMULA: C25H47NO4</p></body></notes></species>
<species metaid="metaid_M_9E_octadecenoylcarnitine_r" id="M_9E_octadecenoylcarnitine_r" name="M_9E_octadecenoylcarnitine_r" compartment="C_r" boundaryCondition="false" sboTerm="SBO:0000299"><notes><body xmlns="http://www.w3.org/1999/xhtml"><p>FORMULA: C25H47NO4</p></body></notes></species>
<species metaid="metaid_M_9E_tetradecenoic_acid_c" id="M_9E_tetradecenoic_acid_c" name="M_9E_tetradecenoic_acid_c" compartment="C_c" boundaryCondition="false" sboTerm="SBO:0000299"><notes><body xmlns="http://www.w3.org/1999/xhtml"><p>FORMULA: C14H26O2</p></body></notes><annotation><rdf:RDF xmlns:rdf="http://www.w3.org/1999/02/22_rdf_syntax_ns#" xmlns:dc="http://purl.org/dc/elements/1.1/" xmlns:dcterms="http://purl.org/dc/terms/" xmlns:vCard="http://www.w3.org/2001/vcard_rdf/3.0#" xmlns:bqbiol="http://biomodels.net/biology_qualifiers/" xmlns:bqmodel="http://biomodels.net/model_qualifiers/"><rdf:Description rdf:about="#metaid_M_(9E)-tetradecenoic_acid[c]"><bqbiol:is><rdf:Bag><rdf:li rdf:resource="urn:miriam:lipidmaps:LMFA01030250"/></rdf:Bag></bqbiol:is></rdf:Description></rdf:RDF></annotation></species>
<species metaid="metaid_M_9E_tetradecenoic_acid_l" id="M_9E_tetradecenoic_acid_l" name="M_9E_tetradecenoic_acid_l" compartment="C_l" boundaryCondition="false" sboTerm="SBO:0000299"><notes><body xmlns="http://www.w3.org/1999/xhtml"><p>FORMULA: C14H26O2</p></body></notes><annotation><rdf:RDF xmlns:rdf="http://www.w3.org/1999/02/22_rdf_syntax_ns#" xmlns:dc="http://purl.org/dc/elements/1.1/" xmlns:dcterms="http://purl.org/dc/terms/" xmlns:vCard="http://www.w3.org/2001/vcard_rdf/3.0#" xmlns:bqbiol="http://biomodels.net/biology_qualifiers/" xmlns:bqmodel="http://biomodels.net/model_qualifiers/"><rdf:Description rdf:about="#metaid_M_(9E)-tetradecenoic_acid[l]"><bqbiol:is><rdf:Bag><rdf:li rdf:resource="urn:miriam:lipidmaps:LMFA01030250"/></rdf:Bag></bqbiol:is></rdf:Description></rdf:RDF></annotation></species>
<species metaid="metaid_M_9E_tetradecenoic_acid_r" id="M_9E_tetradecenoic_acid_r" name="M_9E_tetradecenoic_acid_r" compartment="C_r" boundaryCondition="false" sboTerm="SBO:0000299"><notes><body xmlns="http://www.w3.org/1999/xhtml"><p>FORMULA: C14H26O2</p></body></notes><annotation><rdf:RDF xmlns:rdf="http://www.w3.org/1999/02/22_rdf_syntax_ns#" xmlns:dc="http://purl.org/dc/elements/1.1/" xmlns:dcterms="http://purl.org/dc/terms/" xmlns:vCard="http://www.w3.org/2001/vcard_rdf/3.0#" xmlns:bqbiol="http://biomodels.net/biology_qualifiers/" xmlns:bqmodel="http://biomodels.net/model_qualifiers/"><rdf:Description rdf:about="#metaid_M_(9E)-tetradecenoic_acid[r]"><bqbiol:is><rdf:Bag><rdf:li rdf:resource="urn:miriam:lipidmaps:LMFA01030250"/></rdf:Bag></bqbiol:is></rdf:Description></rdf:RDF></annotation></species>
<species metaid="metaid_M_9E_tetradecenoic_acid_s" id="M_9E_tetradecenoic_acid_s" name="M_9E_tetradecenoic_acid_s" compartment="C_s" boundaryCondition="false" sboTerm="SBO:0000299"><notes><body xmlns="http://www.w3.org/1999/xhtml"><p>FORMULA: C14H26O2</p></body></notes><annotation><rdf:RDF xmlns:rdf="http://www.w3.org/1999/02/22_rdf_syntax_ns#" xmlns:dc="http://purl.org/dc/elements/1.1/" xmlns:dcterms="http://purl.org/dc/terms/" xmlns:vCard="http://www.w3.org/2001/vcard_rdf/3.0#" xmlns:bqbiol="http://biomodels.net/biology_qualifiers/" xmlns:bqmodel="http://biomodels.net/model_qualifiers/"><rdf:Description rdf:about="#metaid_M_(9E)-tetradecenoic_acid[s]"><bqbiol:is><rdf:Bag><rdf:li rdf:resource="urn:miriam:lipidmaps:LMFA01030250"/></rdf:Bag></bqbiol:is></rdf:Description></rdf:RDF></annotation></species>
<species metaid="metaid_M_9E_tetradecenoyl_CoA_c" id="M_9E_tetradecenoyl_CoA_c" name="M_9E_tetradecenoyl_CoA_c" compartment="C_c" boundaryCondition="false" sboTerm="SBO:0000299"><notes><body xmlns="http://www.w3.org/1999/xhtml"><p>FORMULA: C35H60N7O17P3S</p></body></notes></species>
<species metaid="metaid_M_9E_tetradecenoyl_CoA_m" id="M_9E_tetradecenoyl_CoA_m" name="M_9E_tetradecenoyl_CoA_m" compartment="C_m" boundaryCondition="false" sboTerm="SBO:0000299"><notes><body xmlns="http://www.w3.org/1999/xhtml"><p>FORMULA: C35H60N7O17P3S</p></body></notes></species>
<species metaid="metaid_M_9E_tetradecenoyl_CoA_r" id="M_9E_tetradecenoyl_CoA_r" name="M_9E_tetradecenoyl_CoA_r" compartment="C_r" boundaryCondition="false" sboTerm="SBO:0000299"><notes><body xmlns="http://www.w3.org/1999/xhtml"><p>FORMULA: C35H60N7O17P3S</p></body></notes></species>
<species metaid="metaid_M_9Z_12Z_15Z_18Z_TTA_c" id="M_9Z_12Z_15Z_18Z_TTA_c" name="M_9Z_12Z_15Z_18Z_TTA_c" compartment="C_c" boundaryCondition="false" sboTerm="SBO:0000299"><notes><body xmlns="http://www.w3.org/1999/xhtml"><p>FORMULA: C24H40O2</p></body></notes><annotation><rdf:RDF xmlns:rdf="http://www.w3.org/1999/02/22_rdf_syntax_ns#" xmlns:dc="http://purl.org/dc/elements/1.1/" xmlns:dcterms="http://purl.org/dc/terms/" xmlns:vCard="http://www.w3.org/2001/vcard_rdf/3.0#" xmlns:bqbiol="http://biomodels.net/biology_qualifiers/" xmlns:bqmodel="http://biomodels.net/model_qualifiers/"><rdf:Description rdf:about="#metaid_M_(9Z,12Z,15Z,18Z)-TTA[c]"><bqbiol:is><rdf:Bag><rdf:li rdf:resource="urn:miriam:lipidmaps:LMFA01030819"/></rdf:Bag></bqbiol:is></rdf:Description></rdf:RDF></annotation></species>
<species metaid="metaid_M_9Z_12Z_15Z_18Z_TTA_l" id="M_9Z_12Z_15Z_18Z_TTA_l" name="M_9Z_12Z_15Z_18Z_TTA_l" compartment="C_l" boundaryCondition="false" sboTerm="SBO:0000299"><notes><body xmlns="http://www.w3.org/1999/xhtml"><p>FORMULA: C24H40O2</p></body></notes><annotation><rdf:RDF xmlns:rdf="http://www.w3.org/1999/02/22_rdf_syntax_ns#" xmlns:dc="http://purl.org/dc/elements/1.1/" xmlns:dcterms="http://purl.org/dc/terms/" xmlns:vCard="http://www.w3.org/2001/vcard_rdf/3.0#" xmlns:bqbiol="http://biomodels.net/biology_qualifiers/" xmlns:bqmodel="http://biomodels.net/model_qualifiers/"><rdf:Description rdf:about="#metaid_M_(9Z,12Z,15Z,18Z)-TTA[l]"><bqbiol:is><rdf:Bag><rdf:li rdf:resource="urn:miriam:lipidmaps:LMFA01030819"/></rdf:Bag></bqbiol:is></rdf:Description></rdf:RDF></annotation></species>
<species metaid="metaid_M_9Z_12Z_15Z_18Z_TTA_r" id="M_9Z_12Z_15Z_18Z_TTA_r" name="M_9Z_12Z_15Z_18Z_TTA_r" compartment="C_r" boundaryCondition="false" sboTerm="SBO:0000299"><notes><body xmlns="http://www.w3.org/1999/xhtml"><p>FORMULA: C24H40O2</p></body></notes><annotation><rdf:RDF xmlns:rdf="http://www.w3.org/1999/02/22_rdf_syntax_ns#" xmlns:dc="http://purl.org/dc/elements/1.1/" xmlns:dcterms="http://purl.org/dc/terms/" xmlns:vCard="http://www.w3.org/2001/vcard_rdf/3.0#" xmlns:bqbiol="http://biomodels.net/biology_qualifiers/" xmlns:bqmodel="http://biomodels.net/model_qualifiers/"><rdf:Description rdf:about="#metaid_M_(9Z,12Z,15Z,18Z)-TTA[r]"><bqbiol:is><rdf:Bag><rdf:li rdf:resource="urn:miriam:lipidmaps:LMFA01030819"/></rdf:Bag></bqbiol:is></rdf:Description></rdf:RDF></annotation></species>
<species metaid="metaid_M_9Z_12Z_15Z_18Z_TTA_s" id="M_9Z_12Z_15Z_18Z_TTA_s" name="M_9Z_12Z_15Z_18Z_TTA_s" compartment="C_s" boundaryCondition="false" sboTerm="SBO:0000299"><notes><body xmlns="http://www.w3.org/1999/xhtml"><p>FORMULA: C24H40O2</p></body></notes><annotation><rdf:RDF xmlns:rdf="http://www.w3.org/1999/02/22_rdf_syntax_ns#" xmlns:dc="http://purl.org/dc/elements/1.1/" xmlns:dcterms="http://purl.org/dc/terms/" xmlns:vCard="http://www.w3.org/2001/vcard_rdf/3.0#" xmlns:bqbiol="http://biomodels.net/biology_qualifiers/" xmlns:bqmodel="http://biomodels.net/model_qualifiers/"><rdf:Description rdf:about="#metaid_M_(9Z,12Z,15Z,18Z)-TTA[s]"><bqbiol:is><rdf:Bag><rdf:li rdf:resource="urn:miriam:lipidmaps:LMFA01030819"/></rdf:Bag></bqbiol:is></rdf:Description></rdf:RDF></annotation></species>
<species metaid="metaid_M_9Z_12Z_15Z_18Z_tetracosatetraenoyl_CoA_c" id="M_9Z_12Z_15Z_18Z_tetracosatetraenoyl_CoA_c" name="M_9Z_12Z_15Z_18Z_tetracosatetraenoyl_CoA_c" compartment="C_c" boundaryCondition="false" sboTerm="SBO:0000299"><notes><body xmlns="http://www.w3.org/1999/xhtml"><p>FORMULA: C45H74N7O17P3S</p></body></notes><annotation><rdf:RDF xmlns:rdf="http://www.w3.org/1999/02/22_rdf_syntax_ns#" xmlns:dc="http://purl.org/dc/elements/1.1/" xmlns:dcterms="http://purl.org/dc/terms/" xmlns:vCard="http://www.w3.org/2001/vcard_rdf/3.0#" xmlns:bqbiol="http://biomodels.net/biology_qualifiers/" xmlns:bqmodel="http://biomodels.net/model_qualifiers/"><rdf:Description rdf:about="#metaid_M_(9Z,12Z,15Z,18Z)-tetracosatetraenoyl-CoA[c]"><bqbiol:is><rdf:Bag><rdf:li rdf:resource="urn:miriam:obo.chebi:CHEBI:63548"/></rdf:Bag></bqbiol:is></rdf:Description></rdf:RDF></annotation></species>
<species metaid="metaid_M_9Z_12Z_15Z_18Z_tetracosatetraenoyl_CoA_p" id="M_9Z_12Z_15Z_18Z_tetracosatetraenoyl_CoA_p" name="M_9Z_12Z_15Z_18Z_tetracosatetraenoyl_CoA_p" compartment="C_p" boundaryCondition="false" sboTerm="SBO:0000299"><notes><body xmlns="http://www.w3.org/1999/xhtml"><p>FORMULA: C45H74N7O17P3S</p></body></notes><annotation><rdf:RDF xmlns:rdf="http://www.w3.org/1999/02/22_rdf_syntax_ns#" xmlns:dc="http://purl.org/dc/elements/1.1/" xmlns:dcterms="http://purl.org/dc/terms/" xmlns:vCard="http://www.w3.org/2001/vcard_rdf/3.0#" xmlns:bqbiol="http://biomodels.net/biology_qualifiers/" xmlns:bqmodel="http://biomodels.net/model_qualifiers/"><rdf:Description rdf:about="#metaid_M_(9Z,12Z,15Z,18Z)-tetracosatetraenoyl-CoA[p]"><bqbiol:is><rdf:Bag><rdf:li rdf:resource="urn:miriam:obo.chebi:CHEBI:63548"/></rdf:Bag></bqbiol:is></rdf:Description></rdf:RDF></annotation></species>
<species metaid="metaid_M_9Z_12Z_15Z_18Z_tetracosatetraenoyl_CoA_r" id="M_9Z_12Z_15Z_18Z_tetracosatetraenoyl_CoA_r" name="M_9Z_12Z_15Z_18Z_tetracosatetraenoyl_CoA_r" compartment="C_r" boundaryCondition="false" sboTerm="SBO:0000299"><notes><body xmlns="http://www.w3.org/1999/xhtml"><p>FORMULA: C45H74N7O17P3S</p></body></notes><annotation><rdf:RDF xmlns:rdf="http://www.w3.org/1999/02/22_rdf_syntax_ns#" xmlns:dc="http://purl.org/dc/elements/1.1/" xmlns:dcterms="http://purl.org/dc/terms/" xmlns:vCard="http://www.w3.org/2001/vcard_rdf/3.0#" xmlns:bqbiol="http://biomodels.net/biology_qualifiers/" xmlns:bqmodel="http://biomodels.net/model_qualifiers/"><rdf:Description rdf:about="#metaid_M_(9Z,12Z,15Z,18Z)-tetracosatetraenoyl-CoA[r]"><bqbiol:is><rdf:Bag><rdf:li rdf:resource="urn:miriam:obo.chebi:CHEBI:63548"/></rdf:Bag></bqbiol:is></rdf:Description></rdf:RDF></annotation></species>
<species metaid="metaid_M_9Z_12Z_15Z_18Z_tetracosatetraenoylcarnitine_c" id="M_9Z_12Z_15Z_18Z_tetracosatetraenoylcarnitine_c" name="M_9Z_12Z_15Z_18Z_tetracosatetraenoylcarnitine_c" compartment="C_c" boundaryCondition="false" sboTerm="SBO:0000299"><notes><body xmlns="http://www.w3.org/1999/xhtml"><p>FORMULA: C31H53NO4</p></body></notes></species>
<species metaid="metaid_M_9Z_12Z_15Z_18Z_tetracosatetraenoylcarnitine_r" id="M_9Z_12Z_15Z_18Z_tetracosatetraenoylcarnitine_r" name="M_9Z_12Z_15Z_18Z_tetracosatetraenoylcarnitine_r" compartment="C_r" boundaryCondition="false" sboTerm="SBO:0000299"><notes><body xmlns="http://www.w3.org/1999/xhtml"><p>FORMULA: C31H53NO4</p></body></notes></species>
<species metaid="metaid_M_9Z_12Z_15Z_18Z_21Z_TPA_c" id="M_9Z_12Z_15Z_18Z_21Z_TPA_c" name="M_9Z_12Z_15Z_18Z_21Z_TPA_c" compartment="C_c" boundaryCondition="false" sboTerm="SBO:0000299"><notes><body xmlns="http://www.w3.org/1999/xhtml"><p>FORMULA: C24H38O2</p></body></notes><annotation><rdf:RDF xmlns:rdf="http://www.w3.org/1999/02/22_rdf_syntax_ns#" xmlns:dc="http://purl.org/dc/elements/1.1/" xmlns:dcterms="http://purl.org/dc/terms/" xmlns:vCard="http://www.w3.org/2001/vcard_rdf/3.0#" xmlns:bqbiol="http://biomodels.net/biology_qualifiers/" xmlns:bqmodel="http://biomodels.net/model_qualifiers/"><rdf:Description rdf:about="#metaid_M_(9Z,12Z,15Z,18Z,21Z)-TPA[c]"><bqbiol:is><rdf:Bag><rdf:li rdf:resource="urn:miriam:lipidmaps:LMFA01030821"/></rdf:Bag></bqbiol:is></rdf:Description></rdf:RDF></annotation></species>
<species metaid="metaid_M_9Z_12Z_15Z_18Z_21Z_TPA_l" id="M_9Z_12Z_15Z_18Z_21Z_TPA_l" name="M_9Z_12Z_15Z_18Z_21Z_TPA_l" compartment="C_l" boundaryCondition="false" sboTerm="SBO:0000299"><notes><body xmlns="http://www.w3.org/1999/xhtml"><p>FORMULA: C24H38O2</p></body></notes><annotation><rdf:RDF xmlns:rdf="http://www.w3.org/1999/02/22_rdf_syntax_ns#" xmlns:dc="http://purl.org/dc/elements/1.1/" xmlns:dcterms="http://purl.org/dc/terms/" xmlns:vCard="http://www.w3.org/2001/vcard_rdf/3.0#" xmlns:bqbiol="http://biomodels.net/biology_qualifiers/" xmlns:bqmodel="http://biomodels.net/model_qualifiers/"><rdf:Description rdf:about="#metaid_M_(9Z,12Z,15Z,18Z,21Z)-TPA[l]"><bqbiol:is><rdf:Bag><rdf:li rdf:resource="urn:miriam:lipidmaps:LMFA01030821"/></rdf:Bag></bqbiol:is></rdf:Description></rdf:RDF></annotation></species>
<species metaid="metaid_M_9Z_12Z_15Z_18Z_21Z_TPA_r" id="M_9Z_12Z_15Z_18Z_21Z_TPA_r" name="M_9Z_12Z_15Z_18Z_21Z_TPA_r" compartment="C_r" boundaryCondition="false" sboTerm="SBO:0000299"><notes><body xmlns="http://www.w3.org/1999/xhtml"><p>FORMULA: C24H38O2</p></body></notes><annotation><rdf:RDF xmlns:rdf="http://www.w3.org/1999/02/22_rdf_syntax_ns#" xmlns:dc="http://purl.org/dc/elements/1.1/" xmlns:dcterms="http://purl.org/dc/terms/" xmlns:vCard="http://www.w3.org/2001/vcard_rdf/3.0#" xmlns:bqbiol="http://biomodels.net/biology_qualifiers/" xmlns:bqmodel="http://biomodels.net/model_qualifiers/"><rdf:Description rdf:about="#metaid_M_(9Z,12Z,15Z,18Z,21Z)-TPA[r]"><bqbiol:is><rdf:Bag><rdf:li rdf:resource="urn:miriam:lipidmaps:LMFA01030821"/></rdf:Bag></bqbiol:is></rdf:Description></rdf:RDF></annotation></species>
<species metaid="metaid_M_9Z_12Z_15Z_18Z_21Z_TPA_s" id="M_9Z_12Z_15Z_18Z_21Z_TPA_s" name="M_9Z_12Z_15Z_18Z_21Z_TPA_s" compartment="C_s" boundaryCondition="false" sboTerm="SBO:0000299"><notes><body xmlns="http://www.w3.org/1999/xhtml"><p>FORMULA: C24H38O2</p></body></notes><annotation><rdf:RDF xmlns:rdf="http://www.w3.org/1999/02/22_rdf_syntax_ns#" xmlns:dc="http://purl.org/dc/elements/1.1/" xmlns:dcterms="http://purl.org/dc/terms/" xmlns:vCard="http://www.w3.org/2001/vcard_rdf/3.0#" xmlns:bqbiol="http://biomodels.net/biology_qualifiers/" xmlns:bqmodel="http://biomodels.net/model_qualifiers/"><rdf:Description rdf:about="#metaid_M_(9Z,12Z,15Z,18Z,21Z)-TPA[s]"><bqbiol:is><rdf:Bag><rdf:li rdf:resource="urn:miriam:lipidmaps:LMFA01030821"/></rdf:Bag></bqbiol:is></rdf:Description></rdf:RDF></annotation></species>
<species metaid="metaid_M_9Z_12Z_15Z_18Z_21Z_tetracosapentaenoyl_CoA_c" id="M_9Z_12Z_15Z_18Z_21Z_tetracosapentaenoyl_CoA_c" name="M_9Z_12Z_15Z_18Z_21Z_tetracosapentaenoyl_CoA_c" compartment="C_c" boundaryCondition="false" sboTerm="SBO:0000299"><notes><body xmlns="http://www.w3.org/1999/xhtml"><p>FORMULA: C45H72N7O17P3S</p></body></notes><annotation><rdf:RDF xmlns:rdf="http://www.w3.org/1999/02/22_rdf_syntax_ns#" xmlns:dc="http://purl.org/dc/elements/1.1/" xmlns:dcterms="http://purl.org/dc/terms/" xmlns:vCard="http://www.w3.org/2001/vcard_rdf/3.0#" xmlns:bqbiol="http://biomodels.net/biology_qualifiers/" xmlns:bqmodel="http://biomodels.net/model_qualifiers/"><rdf:Description rdf:about="#metaid_M_(9Z,12Z,15Z,18Z,21Z)-tetracosapentaenoyl-CoA[c]"><bqbiol:is><rdf:Bag><rdf:li rdf:resource="urn:miriam:obo.chebi:CHEBI:63543"/></rdf:Bag></bqbiol:is></rdf:Description></rdf:RDF></annotation></species>
<species metaid="metaid_M_9Z_12Z_15Z_18Z_21Z_tetracosapentaenoyl_CoA_p" id="M_9Z_12Z_15Z_18Z_21Z_tetracosapentaenoyl_CoA_p" name="M_9Z_12Z_15Z_18Z_21Z_tetracosapentaenoyl_CoA_p" compartment="C_p" boundaryCondition="false" sboTerm="SBO:0000299"><notes><body xmlns="http://www.w3.org/1999/xhtml"><p>FORMULA: C45H72N7O17P3S</p></body></notes><annotation><rdf:RDF xmlns:rdf="http://www.w3.org/1999/02/22_rdf_syntax_ns#" xmlns:dc="http://purl.org/dc/elements/1.1/" xmlns:dcterms="http://purl.org/dc/terms/" xmlns:vCard="http://www.w3.org/2001/vcard_rdf/3.0#" xmlns:bqbiol="http://biomodels.net/biology_qualifiers/" xmlns:bqmodel="http://biomodels.net/model_qualifiers/"><rdf:Description rdf:about="#metaid_M_(9Z,12Z,15Z,18Z,21Z)-tetracosapentaenoyl-CoA[p]"><bqbiol:is><rdf:Bag><rdf:li rdf:resource="urn:miriam:obo.chebi:CHEBI:63543"/></rdf:Bag></bqbiol:is></rdf:Description></rdf:RDF></annotation></species>
<species metaid="metaid_M_9Z_12Z_15Z_18Z_21Z_tetracosapentaenoyl_CoA_r" id="M_9Z_12Z_15Z_18Z_21Z_tetracosapentaenoyl_CoA_r" name="M_9Z_12Z_15Z_18Z_21Z_tetracosapentaenoyl_CoA_r" compartment="C_r" boundaryCondition="false" sboTerm="SBO:0000299"><notes><body xmlns="http://www.w3.org/1999/xhtml"><p>FORMULA: C45H72N7O17P3S</p></body></notes><annotation><rdf:RDF xmlns:rdf="http://www.w3.org/1999/02/22_rdf_syntax_ns#" xmlns:dc="http://purl.org/dc/elements/1.1/" xmlns:dcterms="http://purl.org/dc/terms/" xmlns:vCard="http://www.w3.org/2001/vcard_rdf/3.0#" xmlns:bqbiol="http://biomodels.net/biology_qualifiers/" xmlns:bqmodel="http://biomodels.net/model_qualifiers/"><rdf:Description rdf:about="#metaid_M_(9Z,12Z,15Z,18Z,21Z)-tetracosapentaenoyl-CoA[r]"><bqbiol:is><rdf:Bag><rdf:li rdf:resource="urn:miriam:obo.chebi:CHEBI:63543"/></rdf:Bag></bqbiol:is></rdf:Description></rdf:RDF></annotation></species>
<species metaid="metaid_M_9Z_12Z_15Z_18Z_21Z_tetracosapentaenoylcarnitine_c" id="M_9Z_12Z_15Z_18Z_21Z_tetracosapentaenoylcarnitine_c" name="M_9Z_12Z_15Z_18Z_21Z_tetracosapentaenoylcarnitine_c" compartment="C_c" boundaryCondition="false" sboTerm="SBO:0000299"><notes><body xmlns="http://www.w3.org/1999/xhtml"><p>FORMULA: C31H51NO4</p></body></notes></species>
<species metaid="metaid_M_9Z_12Z_15Z_18Z_21Z_tetracosapentaenoylcarnitine_r" id="M_9Z_12Z_15Z_18Z_21Z_tetracosapentaenoylcarnitine_r" name="M_9Z_12Z_15Z_18Z_21Z_tetracosapentaenoylcarnitine_r" compartment="C_r" boundaryCondition="false" sboTerm="SBO:0000299"><notes><body xmlns="http://www.w3.org/1999/xhtml"><p>FORMULA: C31H51NO4</p></body></notes></species>
<species metaid="metaid_M_R_3_hydroxybutanoate_c" id="M_R_3_hydroxybutanoate_c" name="M_R_3_hydroxybutanoate_c" compartment="C_c" boundaryCondition="false" sboTerm="SBO:0000299"><notes><body xmlns="http://www.w3.org/1999/xhtml"><p>FORMULA: C4H8O3</p></body></notes><annotation><rdf:RDF xmlns:rdf="http://www.w3.org/1999/02/22_rdf_syntax_ns#" xmlns:dc="http://purl.org/dc/elements/1.1/" xmlns:dcterms="http://purl.org/dc/terms/" xmlns:vCard="http://www.w3.org/2001/vcard_rdf/3.0#" xmlns:bqbiol="http://biomodels.net/biology_qualifiers/" xmlns:bqmodel="http://biomodels.net/model_qualifiers/"><rdf:Description rdf:about="#metaid_M_(R)-3-hydroxybutanoate[c]"><bqbiol:is><rdf:Bag><rdf:li rdf:resource="urn:miriam:obo.chebi:CHEBI:10983"/></rdf:Bag></bqbiol:is></rdf:Description></rdf:RDF></annotation></species>
<species metaid="metaid_M_R_3_hydroxybutanoate_m" id="M_R_3_hydroxybutanoate_m" name="M_R_3_hydroxybutanoate_m" compartment="C_m" boundaryCondition="false" sboTerm="SBO:0000299"><notes><body xmlns="http://www.w3.org/1999/xhtml"><p>FORMULA: C4H8O3</p></body></notes><annotation><rdf:RDF xmlns:rdf="http://www.w3.org/1999/02/22_rdf_syntax_ns#" xmlns:dc="http://purl.org/dc/elements/1.1/" xmlns:dcterms="http://purl.org/dc/terms/" xmlns:vCard="http://www.w3.org/2001/vcard_rdf/3.0#" xmlns:bqbiol="http://biomodels.net/biology_qualifiers/" xmlns:bqmodel="http://biomodels.net/model_qualifiers/"><rdf:Description rdf:about="#metaid_M_(R)-3-hydroxybutanoate[m]"><bqbiol:is><rdf:Bag><rdf:li rdf:resource="urn:miriam:obo.chebi:CHEBI:10983"/></rdf:Bag></bqbiol:is></rdf:Description></rdf:RDF></annotation></species>
<species metaid="metaid_M_R_3_hydroxybutanoate_s" id="M_R_3_hydroxybutanoate_s" name="M_R_3_hydroxybutanoate_s" compartment="C_s" boundaryCondition="false" sboTerm="SBO:0000299"><notes><body xmlns="http://www.w3.org/1999/xhtml"><p>FORMULA: C4H8O3</p></body></notes><annotation><rdf:RDF xmlns:rdf="http://www.w3.org/1999/02/22_rdf_syntax_ns#" xmlns:dc="http://purl.org/dc/elements/1.1/" xmlns:dcterms="http://purl.org/dc/terms/" xmlns:vCard="http://www.w3.org/2001/vcard_rdf/3.0#" xmlns:bqbiol="http://biomodels.net/biology_qualifiers/" xmlns:bqmodel="http://biomodels.net/model_qualifiers/"><rdf:Description rdf:about="#metaid_M_(R)-3-hydroxybutanoate[s]"><bqbiol:is><rdf:Bag><rdf:li rdf:resource="urn:miriam:obo.chebi:CHEBI:10983"/></rdf:Bag></bqbiol:is></rdf:Description></rdf:RDF></annotation></species>
<species metaid="metaid_M_R_3_hydroxybutanoate_x" id="M_R_3_hydroxybutanoate_x" name="M_R_3_hydroxybutanoate_x" compartment="C_x" boundaryCondition="true" sboTerm="SBO:0000299"><notes><body xmlns="http://www.w3.org/1999/xhtml"><p>FORMULA: C4H8O3</p></body></notes><annotation><rdf:RDF xmlns:rdf="http://www.w3.org/1999/02/22_rdf_syntax_ns#" xmlns:dc="http://purl.org/dc/elements/1.1/" xmlns:dcterms="http://purl.org/dc/terms/" xmlns:vCard="http://www.w3.org/2001/vcard_rdf/3.0#" xmlns:bqbiol="http://biomodels.net/biology_qualifiers/" xmlns:bqmodel="http://biomodels.net/model_qualifiers/"><rdf:Description rdf:about="#metaid_M_(R)-3-hydroxybutanoate[x]"><bqbiol:is><rdf:Bag><rdf:li rdf:resource="urn:miriam:obo.chebi:CHEBI:10983"/></rdf:Bag></bqbiol:is></rdf:Description></rdf:RDF></annotation></species>
<species metaid="metaid_M_R_3_hydroxybutanoyl_CoA_m" id="M_R_3_hydroxybutanoyl_CoA_m" name="M_R_3_hydroxybutanoyl_CoA_m" compartment="C_m" boundaryCondition="false" sboTerm="SBO:0000299"><notes><body xmlns="http://www.w3.org/1999/xhtml"><p>FORMULA: C25H42N7O18P3S</p></body></notes><annotation><rdf:RDF xmlns:rdf="http://www.w3.org/1999/02/22_rdf_syntax_ns#" xmlns:dc="http://purl.org/dc/elements/1.1/" xmlns:dcterms="http://purl.org/dc/terms/" xmlns:vCard="http://www.w3.org/2001/vcard_rdf/3.0#" xmlns:bqbiol="http://biomodels.net/biology_qualifiers/" xmlns:bqmodel="http://biomodels.net/model_qualifiers/"><rdf:Description rdf:about="#metaid_M_(R)-3-hydroxybutanoyl-CoA[m]"><bqbiol:is><rdf:Bag><rdf:li rdf:resource="urn:miriam:obo.chebi:CHEBI:15452"/></rdf:Bag></bqbiol:is></rdf:Description></rdf:RDF></annotation></species>
<species metaid="metaid_M_R_3_hydroxybutanoyl_ACP_c" id="M_R_3_hydroxybutanoyl_ACP_c" name="M_R_3_hydroxybutanoyl_ACP_c" compartment="C_c" boundaryCondition="false" sboTerm="SBO:0000299"><notes><body xmlns="http://www.w3.org/1999/xhtml"><p>FORMULA: C4H7O2SR</p></body></notes><annotation><rdf:RDF xmlns:rdf="http://www.w3.org/1999/02/22_rdf_syntax_ns#" xmlns:dc="http://purl.org/dc/elements/1.1/" xmlns:dcterms="http://purl.org/dc/terms/" xmlns:vCard="http://www.w3.org/2001/vcard_rdf/3.0#" xmlns:bqbiol="http://biomodels.net/biology_qualifiers/" xmlns:bqmodel="http://biomodels.net/model_qualifiers/"><rdf:Description rdf:about="#metaid_M_(R)-3-hydroxybutanoyl-[ACP][c]"><bqbiol:is><rdf:Bag><rdf:li rdf:resource="urn:miriam:kegg.compound:C04618"/></rdf:Bag></bqbiol:is></rdf:Description></rdf:RDF></annotation></species>
<species metaid="metaid_M_R_3_hydroxydecanoyl_ACP_c" id="M_R_3_hydroxydecanoyl_ACP_c" name="M_R_3_hydroxydecanoyl_ACP_c" compartment="C_c" boundaryCondition="false" sboTerm="SBO:0000299"><notes><body xmlns="http://www.w3.org/1999/xhtml"><p>FORMULA: C10H19O2SR</p></body></notes><annotation><rdf:RDF xmlns:rdf="http://www.w3.org/1999/02/22_rdf_syntax_ns#" xmlns:dc="http://purl.org/dc/elements/1.1/" xmlns:dcterms="http://purl.org/dc/terms/" xmlns:vCard="http://www.w3.org/2001/vcard_rdf/3.0#" xmlns:bqbiol="http://biomodels.net/biology_qualifiers/" xmlns:bqmodel="http://biomodels.net/model_qualifiers/"><rdf:Description rdf:about="#metaid_M_(R)-3-hydroxydecanoyl-[ACP][c]"><bqbiol:is><rdf:Bag><rdf:li rdf:resource="urn:miriam:kegg.compound:C04619"/></rdf:Bag></bqbiol:is></rdf:Description></rdf:RDF></annotation></species>
<species metaid="metaid_M_R_3_hydroxyoctanoyl_ACP_c" id="M_R_3_hydroxyoctanoyl_ACP_c" name="M_R_3_hydroxyoctanoyl_ACP_c" compartment="C_c" boundaryCondition="false" sboTerm="SBO:0000299"><notes><body xmlns="http://www.w3.org/1999/xhtml"><p>FORMULA: C8H15O2SR</p></body></notes><annotation><rdf:RDF xmlns:rdf="http://www.w3.org/1999/02/22_rdf_syntax_ns#" xmlns:dc="http://purl.org/dc/elements/1.1/" xmlns:dcterms="http://purl.org/dc/terms/" xmlns:vCard="http://www.w3.org/2001/vcard_rdf/3.0#" xmlns:bqbiol="http://biomodels.net/biology_qualifiers/" xmlns:bqmodel="http://biomodels.net/model_qualifiers/"><rdf:Description rdf:about="#metaid_M_(R)-3-hydroxyoctanoyl-[ACP][c]"><bqbiol:is><rdf:Bag><rdf:li rdf:resource="urn:miriam:kegg.compound:C04620"/></rdf:Bag></bqbiol:is></rdf:Description></rdf:RDF></annotation></species>
<species metaid="metaid_M_R_3_hydroxypalmitoyl_ACP_c" id="M_R_3_hydroxypalmitoyl_ACP_c" name="M_R_3_hydroxypalmitoyl_ACP_c" compartment="C_c" boundaryCondition="false" sboTerm="SBO:0000299"><notes><body xmlns="http://www.w3.org/1999/xhtml"><p>FORMULA: C16H31O2SR</p></body></notes><annotation><rdf:RDF xmlns:rdf="http://www.w3.org/1999/02/22_rdf_syntax_ns#" xmlns:dc="http://purl.org/dc/elements/1.1/" xmlns:dcterms="http://purl.org/dc/terms/" xmlns:vCard="http://www.w3.org/2001/vcard_rdf/3.0#" xmlns:bqbiol="http://biomodels.net/biology_qualifiers/" xmlns:bqmodel="http://biomodels.net/model_qualifiers/"><rdf:Description rdf:about="#metaid_M_(R)-3-hydroxypalmitoyl-[ACP][c]"><bqbiol:is><rdf:Bag><rdf:li rdf:resource="urn:miriam:kegg.compound:C04633"/></rdf:Bag></bqbiol:is></rdf:Description></rdf:RDF></annotation></species>
<species metaid="metaid_M_R_4_phosphopantothenoyl_cysteine_c" id="M_R_4_phosphopantothenoyl_cysteine_c" name="M_R_4_phosphopantothenoyl_cysteine_c" compartment="C_c" boundaryCondition="false" sboTerm="SBO:0000299"><notes><body xmlns="http://www.w3.org/1999/xhtml"><p>FORMULA: C12H23N2O9PS</p></body></notes><annotation><rdf:RDF xmlns:rdf="http://www.w3.org/1999/02/22_rdf_syntax_ns#" xmlns:dc="http://purl.org/dc/elements/1.1/" xmlns:dcterms="http://purl.org/dc/terms/" xmlns:vCard="http://www.w3.org/2001/vcard_rdf/3.0#" xmlns:bqbiol="http://biomodels.net/biology_qualifiers/" xmlns:bqmodel="http://biomodels.net/model_qualifiers/"><rdf:Description rdf:about="#metaid_M_(R)-4-phosphopantothenoyl-cysteine[c]"><bqbiol:is><rdf:Bag><rdf:li rdf:resource="urn:miriam:obo.chebi:CHEBI:15769"/></rdf:Bag></bqbiol:is></rdf:Description></rdf:RDF></annotation></species>
<species metaid="metaid_M_R_4_phosphopantothenoyl_cysteine_m" id="M_R_4_phosphopantothenoyl_cysteine_m" name="M_R_4_phosphopantothenoyl_cysteine_m" compartment="C_m" boundaryCondition="false" sboTerm="SBO:0000299"><notes><body xmlns="http://www.w3.org/1999/xhtml"><p>FORMULA: C12H23N2O9PS</p></body></notes><annotation><rdf:RDF xmlns:rdf="http://www.w3.org/1999/02/22_rdf_syntax_ns#" xmlns:dc="http://purl.org/dc/elements/1.1/" xmlns:dcterms="http://purl.org/dc/terms/" xmlns:vCard="http://www.w3.org/2001/vcard_rdf/3.0#" xmlns:bqbiol="http://biomodels.net/biology_qualifiers/" xmlns:bqmodel="http://biomodels.net/model_qualifiers/"><rdf:Description rdf:about="#metaid_M_(R)-4-phosphopantothenoyl-cysteine[m]"><bqbiol:is><rdf:Bag><rdf:li rdf:resource="urn:miriam:obo.chebi:CHEBI:15769"/></rdf:Bag></bqbiol:is></rdf:Description></rdf:RDF></annotation></species>
<species metaid="metaid_M_R_5_diphosphomevalonate_c" id="M_R_5_diphosphomevalonate_c" name="M_R_5_diphosphomevalonate_c" compartment="C_c" boundaryCondition="false" sboTerm="SBO:0000299"><notes><body xmlns="http://www.w3.org/1999/xhtml"><p>FORMULA: C6H14O10P2</p></body></notes><annotation><rdf:RDF xmlns:rdf="http://www.w3.org/1999/02/22_rdf_syntax_ns#" xmlns:dc="http://purl.org/dc/elements/1.1/" xmlns:dcterms="http://purl.org/dc/terms/" xmlns:vCard="http://www.w3.org/2001/vcard_rdf/3.0#" xmlns:bqbiol="http://biomodels.net/biology_qualifiers/" xmlns:bqmodel="http://biomodels.net/model_qualifiers/"><rdf:Description rdf:about="#metaid_M_(R)-5-diphosphomevalonate[c]"><bqbiol:is><rdf:Bag><rdf:li rdf:resource="urn:miriam:obo.chebi:CHEBI:15899"/></rdf:Bag></bqbiol:is></rdf:Description></rdf:RDF></annotation></species>
<species metaid="metaid_M_R_5_phosphomevalonate_c" id="M_R_5_phosphomevalonate_c" name="M_R_5_phosphomevalonate_c" compartment="C_c" boundaryCondition="false" sboTerm="SBO:0000299"><notes><body xmlns="http://www.w3.org/1999/xhtml"><p>FORMULA: C6H13O7P</p></body></notes><annotation><rdf:RDF xmlns:rdf="http://www.w3.org/1999/02/22_rdf_syntax_ns#" xmlns:dc="http://purl.org/dc/elements/1.1/" xmlns:dcterms="http://purl.org/dc/terms/" xmlns:vCard="http://www.w3.org/2001/vcard_rdf/3.0#" xmlns:bqbiol="http://biomodels.net/biology_qualifiers/" xmlns:bqmodel="http://biomodels.net/model_qualifiers/"><rdf:Description rdf:about="#metaid_M_(R)-5-phosphomevalonate[c]"><bqbiol:is><rdf:Bag><rdf:li rdf:resource="urn:miriam:obo.chebi:CHEBI:17436"/></rdf:Bag></bqbiol:is></rdf:Description></rdf:RDF></annotation></species>
<species metaid="metaid_M_R_S_lactoylglutathione_c" id="M_R_S_lactoylglutathione_c" name="M_R_S_lactoylglutathione_c" compartment="C_c" boundaryCondition="false" sboTerm="SBO:0000299"><notes><body xmlns="http://www.w3.org/1999/xhtml"><p>FORMULA: C13H21N3O8S</p></body></notes><annotation><rdf:RDF xmlns:rdf="http://www.w3.org/1999/02/22_rdf_syntax_ns#" xmlns:dc="http://purl.org/dc/elements/1.1/" xmlns:dcterms="http://purl.org/dc/terms/" xmlns:vCard="http://www.w3.org/2001/vcard_rdf/3.0#" xmlns:bqbiol="http://biomodels.net/biology_qualifiers/" xmlns:bqmodel="http://biomodels.net/model_qualifiers/"><rdf:Description rdf:about="#metaid_M_(R)-S-lactoylglutathione[c]"><bqbiol:is><rdf:Bag><rdf:li rdf:resource="urn:miriam:obo.chebi:CHEBI:15694"/></rdf:Bag></bqbiol:is></rdf:Description></rdf:RDF></annotation></species>
<species metaid="metaid_M_R_S_lactoylglutathione_m" id="M_R_S_lactoylglutathione_m" name="M_R_S_lactoylglutathione_m" compartment="C_m" boundaryCondition="false" sboTerm="SBO:0000299"><notes><body xmlns="http://www.w3.org/1999/xhtml"><p>FORMULA: C13H21N3O8S</p></body></notes><annotation><rdf:RDF xmlns:rdf="http://www.w3.org/1999/02/22_rdf_syntax_ns#" xmlns:dc="http://purl.org/dc/elements/1.1/" xmlns:dcterms="http://purl.org/dc/terms/" xmlns:vCard="http://www.w3.org/2001/vcard_rdf/3.0#" xmlns:bqbiol="http://biomodels.net/biology_qualifiers/" xmlns:bqmodel="http://biomodels.net/model_qualifiers/"><rdf:Description rdf:about="#metaid_M_(R)-S-lactoylglutathione[m]"><bqbiol:is><rdf:Bag><rdf:li rdf:resource="urn:miriam:obo.chebi:CHEBI:15694"/></rdf:Bag></bqbiol:is></rdf:Description></rdf:RDF></annotation></species>
<species metaid="metaid_M_R_methylmalonyl_CoA_m" id="M_R_methylmalonyl_CoA_m" name="M_R_methylmalonyl_CoA_m" compartment="C_m" boundaryCondition="false" sboTerm="SBO:0000299"><notes><body xmlns="http://www.w3.org/1999/xhtml"><p>FORMULA: C25H40N7O19P3S</p></body></notes><annotation><rdf:RDF xmlns:rdf="http://www.w3.org/1999/02/22_rdf_syntax_ns#" xmlns:dc="http://purl.org/dc/elements/1.1/" xmlns:dcterms="http://purl.org/dc/terms/" xmlns:vCard="http://www.w3.org/2001/vcard_rdf/3.0#" xmlns:bqbiol="http://biomodels.net/biology_qualifiers/" xmlns:bqmodel="http://biomodels.net/model_qualifiers/"><rdf:Description rdf:about="#metaid_M_(R)-methylmalonyl-CoA[m]"><bqbiol:is><rdf:Bag><rdf:li rdf:resource="urn:miriam:obo.chebi:CHEBI:15465"/></rdf:Bag></bqbiol:is></rdf:Description></rdf:RDF></annotation></species>
<species metaid="metaid_M_R_mevalonate_c" id="M_R_mevalonate_c" name="M_R_mevalonate_c" compartment="C_c" boundaryCondition="false" sboTerm="SBO:0000299"><notes><body xmlns="http://www.w3.org/1999/xhtml"><p>FORMULA: C6H12O4</p></body></notes><annotation><rdf:RDF xmlns:rdf="http://www.w3.org/1999/02/22_rdf_syntax_ns#" xmlns:dc="http://purl.org/dc/elements/1.1/" xmlns:dcterms="http://purl.org/dc/terms/" xmlns:vCard="http://www.w3.org/2001/vcard_rdf/3.0#" xmlns:bqbiol="http://biomodels.net/biology_qualifiers/" xmlns:bqmodel="http://biomodels.net/model_qualifiers/"><rdf:Description rdf:about="#metaid_M_(R)-mevalonate[c]"><bqbiol:is><rdf:Bag><rdf:li rdf:resource="urn:miriam:obo.chebi:CHEBI:17710"/></rdf:Bag></bqbiol:is></rdf:Description></rdf:RDF></annotation></species>
<species metaid="metaid_M_R_mevalonate_p" id="M_R_mevalonate_p" name="M_R_mevalonate_p" compartment="C_p" boundaryCondition="false" sboTerm="SBO:0000299"><notes><body xmlns="http://www.w3.org/1999/xhtml"><p>FORMULA: C6H12O4</p></body></notes><annotation><rdf:RDF xmlns:rdf="http://www.w3.org/1999/02/22_rdf_syntax_ns#" xmlns:dc="http://purl.org/dc/elements/1.1/" xmlns:dcterms="http://purl.org/dc/terms/" xmlns:vCard="http://www.w3.org/2001/vcard_rdf/3.0#" xmlns:bqbiol="http://biomodels.net/biology_qualifiers/" xmlns:bqmodel="http://biomodels.net/model_qualifiers/"><rdf:Description rdf:about="#metaid_M_(R)-mevalonate[p]"><bqbiol:is><rdf:Bag><rdf:li rdf:resource="urn:miriam:obo.chebi:CHEBI:17710"/></rdf:Bag></bqbiol:is></rdf:Description></rdf:RDF></annotation></species>
<species metaid="metaid_M_S_2_aminobutanoate_c" id="M_S_2_aminobutanoate_c" name="M_S_2_aminobutanoate_c" compartment="C_c" boundaryCondition="false" sboTerm="SBO:0000299"><notes><body xmlns="http://www.w3.org/1999/xhtml"><p>FORMULA: C4H9NO2</p></body></notes><annotation><rdf:RDF xmlns:rdf="http://www.w3.org/1999/02/22_rdf_syntax_ns#" xmlns:dc="http://purl.org/dc/elements/1.1/" xmlns:dcterms="http://purl.org/dc/terms/" xmlns:vCard="http://www.w3.org/2001/vcard_rdf/3.0#" xmlns:bqbiol="http://biomodels.net/biology_qualifiers/" xmlns:bqmodel="http://biomodels.net/model_qualifiers/"><rdf:Description rdf:about="#metaid_M_(S)-2-aminobutanoate[c]"><bqbiol:is><rdf:Bag><rdf:li rdf:resource="urn:miriam:obo.chebi:CHEBI:35619"/></rdf:Bag></bqbiol:is></rdf:Description></rdf:RDF></annotation></species>
<species metaid="metaid_M_S_3_hydroxy_11_cis_octadecenoyl_CoA_m" id="M_S_3_hydroxy_11_cis_octadecenoyl_CoA_m" name="M_S_3_hydroxy_11_cis_octadecenoyl_CoA_m" compartment="C_m" boundaryCondition="false" sboTerm="SBO:0000299"><notes><body xmlns="http://www.w3.org/1999/xhtml"><p>FORMULA: C39H68N7O18P3S</p></body></notes></species>
<species metaid="metaid_M_S_3_hydroxy_11_cis_octadecenoyl_CoA_p" id="M_S_3_hydroxy_11_cis_octadecenoyl_CoA_p" name="M_S_3_hydroxy_11_cis_octadecenoyl_CoA_p" compartment="C_p" boundaryCondition="false" sboTerm="SBO:0000299"><notes><body xmlns="http://www.w3.org/1999/xhtml"><p>FORMULA: C39H68N7O18P3S</p></body></notes></species>
<species metaid="metaid_M_S_3_hydroxy_2_methylbutyryl_CoA_m" id="M_S_3_hydroxy_2_methylbutyryl_CoA_m" name="M_S_3_hydroxy_2_methylbutyryl_CoA_m" compartment="C_m" boundaryCondition="false" sboTerm="SBO:0000299"><notes><body xmlns="http://www.w3.org/1999/xhtml"><p>FORMULA: C26H44N7O18P3S</p></body></notes><annotation><rdf:RDF xmlns:rdf="http://www.w3.org/1999/02/22_rdf_syntax_ns#" xmlns:dc="http://purl.org/dc/elements/1.1/" xmlns:dcterms="http://purl.org/dc/terms/" xmlns:vCard="http://www.w3.org/2001/vcard_rdf/3.0#" xmlns:bqbiol="http://biomodels.net/biology_qualifiers/" xmlns:bqmodel="http://biomodels.net/model_qualifiers/"><rdf:Description rdf:about="#metaid_M_(S)-3-hydroxy-2-methylbutyryl-CoA[m]"><bqbiol:is><rdf:Bag><rdf:li rdf:resource="urn:miriam:obo.chebi:CHEBI:15449"/></rdf:Bag></bqbiol:is></rdf:Description></rdf:RDF></annotation></species>
<species metaid="metaid_M_S_3_hydroxy_7_hexadecenoyl_CoA_m" id="M_S_3_hydroxy_7_hexadecenoyl_CoA_m" name="M_S_3_hydroxy_7_hexadecenoyl_CoA_m" compartment="C_m" boundaryCondition="false" sboTerm="SBO:0000299"><notes><body xmlns="http://www.w3.org/1999/xhtml"><p>FORMULA: C37H64N7O18P3S</p></body></notes></species>
<species metaid="metaid_M_S_3_hydroxy_7_hexadecenoyl_CoA_p" id="M_S_3_hydroxy_7_hexadecenoyl_CoA_p" name="M_S_3_hydroxy_7_hexadecenoyl_CoA_p" compartment="C_p" boundaryCondition="false" sboTerm="SBO:0000299"><notes><body xmlns="http://www.w3.org/1999/xhtml"><p>FORMULA: C37H64N7O18P3S</p></body></notes></species>
<species metaid="metaid_M_S_3_hydroxybutyryl_CoA_m" id="M_S_3_hydroxybutyryl_CoA_m" name="M_S_3_hydroxybutyryl_CoA_m" compartment="C_m" boundaryCondition="false" sboTerm="SBO:0000299"><notes><body xmlns="http://www.w3.org/1999/xhtml"><p>FORMULA: C25H42N7O18P3S</p></body></notes><annotation><rdf:RDF xmlns:rdf="http://www.w3.org/1999/02/22_rdf_syntax_ns#" xmlns:dc="http://purl.org/dc/elements/1.1/" xmlns:dcterms="http://purl.org/dc/terms/" xmlns:vCard="http://www.w3.org/2001/vcard_rdf/3.0#" xmlns:bqbiol="http://biomodels.net/biology_qualifiers/" xmlns:bqmodel="http://biomodels.net/model_qualifiers/"><rdf:Description rdf:about="#metaid_M_(S)-3-hydroxybutyryl-CoA[m]"><bqbiol:is><rdf:Bag><rdf:li rdf:resource="urn:miriam:obo.chebi:CHEBI:15453"/></rdf:Bag></bqbiol:is></rdf:Description></rdf:RDF></annotation></species>
<species metaid="metaid_M_S_3_hydroxybutyryl_CoA_p" id="M_S_3_hydroxybutyryl_CoA_p" name="M_S_3_hydroxybutyryl_CoA_p" compartment="C_p" boundaryCondition="false" sboTerm="SBO:0000299"><notes><body xmlns="http://www.w3.org/1999/xhtml"><p>FORMULA: C25H42N7O18P3S</p></body></notes><annotation><rdf:RDF xmlns:rdf="http://www.w3.org/1999/02/22_rdf_syntax_ns#" xmlns:dc="http://purl.org/dc/elements/1.1/" xmlns:dcterms="http://purl.org/dc/terms/" xmlns:vCard="http://www.w3.org/2001/vcard_rdf/3.0#" xmlns:bqbiol="http://biomodels.net/biology_qualifiers/" xmlns:bqmodel="http://biomodels.net/model_qualifiers/"><rdf:Description rdf:about="#metaid_M_(S)-3-hydroxybutyryl-CoA[p]"><bqbiol:is><rdf:Bag><rdf:li rdf:resource="urn:miriam:obo.chebi:CHEBI:15453"/></rdf:Bag></bqbiol:is></rdf:Description></rdf:RDF></annotation></species>
<species metaid="metaid_M_S_3_hydroxydodecanoyl_CoA_m" id="M_S_3_hydroxydodecanoyl_CoA_m" name="M_S_3_hydroxydodecanoyl_CoA_m" compartment="C_m" boundaryCondition="false" sboTerm="SBO:0000299"><notes><body xmlns="http://www.w3.org/1999/xhtml"><p>FORMULA: C33H58N7O18P3S</p></body></notes><annotation><rdf:RDF xmlns:rdf="http://www.w3.org/1999/02/22_rdf_syntax_ns#" xmlns:dc="http://purl.org/dc/elements/1.1/" xmlns:dcterms="http://purl.org/dc/terms/" xmlns:vCard="http://www.w3.org/2001/vcard_rdf/3.0#" xmlns:bqbiol="http://biomodels.net/biology_qualifiers/" xmlns:bqmodel="http://biomodels.net/model_qualifiers/"><rdf:Description rdf:about="#metaid_M_(S)-3-hydroxydodecanoyl-CoA[m]"><bqbiol:is><rdf:Bag><rdf:li rdf:resource="urn:miriam:obo.chebi:CHEBI:27668"/></rdf:Bag></bqbiol:is></rdf:Description></rdf:RDF></annotation></species>
<species metaid="metaid_M_S_3_hydroxydodecanoyl_CoA_p" id="M_S_3_hydroxydodecanoyl_CoA_p" name="M_S_3_hydroxydodecanoyl_CoA_p" compartment="C_p" boundaryCondition="false" sboTerm="SBO:0000299"><notes><body xmlns="http://www.w3.org/1999/xhtml"><p>FORMULA: C33H58N7O18P3S</p></body></notes><annotation><rdf:RDF xmlns:rdf="http://www.w3.org/1999/02/22_rdf_syntax_ns#" xmlns:dc="http://purl.org/dc/elements/1.1/" xmlns:dcterms="http://purl.org/dc/terms/" xmlns:vCard="http://www.w3.org/2001/vcard_rdf/3.0#" xmlns:bqbiol="http://biomodels.net/biology_qualifiers/" xmlns:bqmodel="http://biomodels.net/model_qualifiers/"><rdf:Description rdf:about="#metaid_M_(S)-3-hydroxydodecanoyl-CoA[p]"><bqbiol:is><rdf:Bag><rdf:li rdf:resource="urn:miriam:obo.chebi:CHEBI:27668"/></rdf:Bag></bqbiol:is></rdf:Description></rdf:RDF></annotation></species>
<species metaid="metaid_M_S_3_hydroxyhexadecanoyl_CoA_m" id="M_S_3_hydroxyhexadecanoyl_CoA_m" name="M_S_3_hydroxyhexadecanoyl_CoA_m" compartment="C_m" boundaryCondition="false" sboTerm="SBO:0000299"><notes><body xmlns="http://www.w3.org/1999/xhtml"><p>FORMULA: C37H66N7O18P3S</p></body></notes><annotation><rdf:RDF xmlns:rdf="http://www.w3.org/1999/02/22_rdf_syntax_ns#" xmlns:dc="http://purl.org/dc/elements/1.1/" xmlns:dcterms="http://purl.org/dc/terms/" xmlns:vCard="http://www.w3.org/2001/vcard_rdf/3.0#" xmlns:bqbiol="http://biomodels.net/biology_qualifiers/" xmlns:bqmodel="http://biomodels.net/model_qualifiers/"><rdf:Description rdf:about="#metaid_M_(S)-3-hydroxyhexadecanoyl-CoA[m]"><bqbiol:is><rdf:Bag><rdf:li rdf:resource="urn:miriam:obo.chebi:CHEBI:27402"/></rdf:Bag></bqbiol:is></rdf:Description></rdf:RDF></annotation></species>
<species metaid="metaid_M_S_3_hydroxyhexadecanoyl_CoA_p" id="M_S_3_hydroxyhexadecanoyl_CoA_p" name="M_S_3_hydroxyhexadecanoyl_CoA_p" compartment="C_p" boundaryCondition="false" sboTerm="SBO:0000299"><notes><body xmlns="http://www.w3.org/1999/xhtml"><p>FORMULA: C37H66N7O18P3S</p></body></notes><annotation><rdf:RDF xmlns:rdf="http://www.w3.org/1999/02/22_rdf_syntax_ns#" xmlns:dc="http://purl.org/dc/elements/1.1/" xmlns:dcterms="http://purl.org/dc/terms/" xmlns:vCard="http://www.w3.org/2001/vcard_rdf/3.0#" xmlns:bqbiol="http://biomodels.net/biology_qualifiers/" xmlns:bqmodel="http://biomodels.net/model_qualifiers/"><rdf:Description rdf:about="#metaid_M_(S)-3-hydroxyhexadecanoyl-CoA[p]"><bqbiol:is><rdf:Bag><rdf:li rdf:resource="urn:miriam:obo.chebi:CHEBI:27402"/></rdf:Bag></bqbiol:is></rdf:Description></rdf:RDF></annotation></species>
<species metaid="metaid_M_S_3_hydroxyoleyleoyl_CoA_m" id="M_S_3_hydroxyoleyleoyl_CoA_m" name="M_S_3_hydroxyoleyleoyl_CoA_m" compartment="C_m" boundaryCondition="false" sboTerm="SBO:0000299"><notes><body xmlns="http://www.w3.org/1999/xhtml"><p>FORMULA: C39H68N7O18P3S</p></body></notes></species>
<species metaid="metaid_M_S_3_hydroxyoleyleoyl_CoA_p" id="M_S_3_hydroxyoleyleoyl_CoA_p" name="M_S_3_hydroxyoleyleoyl_CoA_p" compartment="C_p" boundaryCondition="false" sboTerm="SBO:0000299"><notes><body xmlns="http://www.w3.org/1999/xhtml"><p>FORMULA: C39H68N7O18P3S</p></body></notes></species>
<species metaid="metaid_M_S_3_hydroxypalmitoleoyl_CoA_m" id="M_S_3_hydroxypalmitoleoyl_CoA_m" name="M_S_3_hydroxypalmitoleoyl_CoA_m" compartment="C_m" boundaryCondition="false" sboTerm="SBO:0000299"><notes><body xmlns="http://www.w3.org/1999/xhtml"><p>FORMULA: C37H64N7O18P3S</p></body></notes></species>
<species metaid="metaid_M_S_3_hydroxypalmitoleoyl_CoA_p" id="M_S_3_hydroxypalmitoleoyl_CoA_p" name="M_S_3_hydroxypalmitoleoyl_CoA_p" compartment="C_p" boundaryCondition="false" sboTerm="SBO:0000299"><notes><body xmlns="http://www.w3.org/1999/xhtml"><p>FORMULA: C37H64N7O18P3S</p></body></notes></species>
<species metaid="metaid_M_S_3_hydroxytetradecanoyl_CoA_m" id="M_S_3_hydroxytetradecanoyl_CoA_m" name="M_S_3_hydroxytetradecanoyl_CoA_m" compartment="C_m" boundaryCondition="false" sboTerm="SBO:0000299"><notes><body xmlns="http://www.w3.org/1999/xhtml"><p>FORMULA: C35H62N7O18P3S</p></body></notes><annotation><rdf:RDF xmlns:rdf="http://www.w3.org/1999/02/22_rdf_syntax_ns#" xmlns:dc="http://purl.org/dc/elements/1.1/" xmlns:dcterms="http://purl.org/dc/terms/" xmlns:vCard="http://www.w3.org/2001/vcard_rdf/3.0#" xmlns:bqbiol="http://biomodels.net/biology_qualifiers/" xmlns:bqmodel="http://biomodels.net/model_qualifiers/"><rdf:Description rdf:about="#metaid_M_(S)-3-hydroxytetradecanoyl-CoA[m]"><bqbiol:is><rdf:Bag><rdf:li rdf:resource="urn:miriam:obo.chebi:CHEBI:27466"/></rdf:Bag></bqbiol:is></rdf:Description></rdf:RDF></annotation></species>
<species metaid="metaid_M_S_3_hydroxytetradecanoyl_CoA_p" id="M_S_3_hydroxytetradecanoyl_CoA_p" name="M_S_3_hydroxytetradecanoyl_CoA_p" compartment="C_p" boundaryCondition="false" sboTerm="SBO:0000299"><notes><body xmlns="http://www.w3.org/1999/xhtml"><p>FORMULA: C35H62N7O18P3S</p></body></notes><annotation><rdf:RDF xmlns:rdf="http://www.w3.org/1999/02/22_rdf_syntax_ns#" xmlns:dc="http://purl.org/dc/elements/1.1/" xmlns:dcterms="http://purl.org/dc/terms/" xmlns:vCard="http://www.w3.org/2001/vcard_rdf/3.0#" xmlns:bqbiol="http://biomodels.net/biology_qualifiers/" xmlns:bqmodel="http://biomodels.net/model_qualifiers/"><rdf:Description rdf:about="#metaid_M_(S)-3-hydroxytetradecanoyl-CoA[p]"><bqbiol:is><rdf:Bag><rdf:li rdf:resource="urn:miriam:obo.chebi:CHEBI:27466"/></rdf:Bag></bqbiol:is></rdf:Description></rdf:RDF></annotation></species>
<species metaid="metaid_M_S_dihydroorotate_c" id="M_S_dihydroorotate_c" name="M_S_dihydroorotate_c" compartment="C_c" boundaryCondition="false" sboTerm="SBO:0000299"><notes><body xmlns="http://www.w3.org/1999/xhtml"><p>FORMULA: C5H6N2O4</p></body></notes><annotation><rdf:RDF xmlns:rdf="http://www.w3.org/1999/02/22_rdf_syntax_ns#" xmlns:dc="http://purl.org/dc/elements/1.1/" xmlns:dcterms="http://purl.org/dc/terms/" xmlns:vCard="http://www.w3.org/2001/vcard_rdf/3.0#" xmlns:bqbiol="http://biomodels.net/biology_qualifiers/" xmlns:bqmodel="http://biomodels.net/model_qualifiers/"><rdf:Description rdf:about="#metaid_M_(S)-dihydroorotate[c]"><bqbiol:is><rdf:Bag><rdf:li rdf:resource="urn:miriam:obo.chebi:CHEBI:17025"/></rdf:Bag></bqbiol:is></rdf:Description></rdf:RDF></annotation></species>
<species metaid="metaid_M_S_hydroxydecanoyl_CoA_m" id="M_S_hydroxydecanoyl_CoA_m" name="M_S_hydroxydecanoyl_CoA_m" compartment="C_m" boundaryCondition="false" sboTerm="SBO:0000299"><notes><body xmlns="http://www.w3.org/1999/xhtml"><p>FORMULA: C31H54N7O18P3S</p></body></notes><annotation><rdf:RDF xmlns:rdf="http://www.w3.org/1999/02/22_rdf_syntax_ns#" xmlns:dc="http://purl.org/dc/elements/1.1/" xmlns:dcterms="http://purl.org/dc/terms/" xmlns:vCard="http://www.w3.org/2001/vcard_rdf/3.0#" xmlns:bqbiol="http://biomodels.net/biology_qualifiers/" xmlns:bqmodel="http://biomodels.net/model_qualifiers/"><rdf:Description rdf:about="#metaid_M_(S)-hydroxydecanoyl-CoA[m]"><bqbiol:is><rdf:Bag><rdf:li rdf:resource="urn:miriam:obo.chebi:CHEBI:28325"/></rdf:Bag></bqbiol:is></rdf:Description></rdf:RDF></annotation></species>
<species metaid="metaid_M_S_hydroxydecanoyl_CoA_p" id="M_S_hydroxydecanoyl_CoA_p" name="M_S_hydroxydecanoyl_CoA_p" compartment="C_p" boundaryCondition="false" sboTerm="SBO:0000299"><notes><body xmlns="http://www.w3.org/1999/xhtml"><p>FORMULA: C31H54N7O18P3S</p></body></notes><annotation><rdf:RDF xmlns:rdf="http://www.w3.org/1999/02/22_rdf_syntax_ns#" xmlns:dc="http://purl.org/dc/elements/1.1/" xmlns:dcterms="http://purl.org/dc/terms/" xmlns:vCard="http://www.w3.org/2001/vcard_rdf/3.0#" xmlns:bqbiol="http://biomodels.net/biology_qualifiers/" xmlns:bqmodel="http://biomodels.net/model_qualifiers/"><rdf:Description rdf:about="#metaid_M_(S)-hydroxydecanoyl-CoA[p]"><bqbiol:is><rdf:Bag><rdf:li rdf:resource="urn:miriam:obo.chebi:CHEBI:28325"/></rdf:Bag></bqbiol:is></rdf:Description></rdf:RDF></annotation></species>
<species metaid="metaid_M_S_hydroxyhexanoyl_CoA_m" id="M_S_hydroxyhexanoyl_CoA_m" name="M_S_hydroxyhexanoyl_CoA_m" compartment="C_m" boundaryCondition="false" sboTerm="SBO:0000299"><notes><body xmlns="http://www.w3.org/1999/xhtml"><p>FORMULA: C27H46N7O18P3S</p></body></notes><annotation><rdf:RDF xmlns:rdf="http://www.w3.org/1999/02/22_rdf_syntax_ns#" xmlns:dc="http://purl.org/dc/elements/1.1/" xmlns:dcterms="http://purl.org/dc/terms/" xmlns:vCard="http://www.w3.org/2001/vcard_rdf/3.0#" xmlns:bqbiol="http://biomodels.net/biology_qualifiers/" xmlns:bqmodel="http://biomodels.net/model_qualifiers/"><rdf:Description rdf:about="#metaid_M_(S)-hydroxyhexanoyl-CoA[m]"><bqbiol:is><rdf:Bag><rdf:li rdf:resource="urn:miriam:obo.chebi:CHEBI:28276"/></rdf:Bag></bqbiol:is></rdf:Description></rdf:RDF></annotation></species>
<species metaid="metaid_M_S_hydroxyhexanoyl_CoA_p" id="M_S_hydroxyhexanoyl_CoA_p" name="M_S_hydroxyhexanoyl_CoA_p" compartment="C_p" boundaryCondition="false" sboTerm="SBO:0000299"><notes><body xmlns="http://www.w3.org/1999/xhtml"><p>FORMULA: C27H46N7O18P3S</p></body></notes><annotation><rdf:RDF xmlns:rdf="http://www.w3.org/1999/02/22_rdf_syntax_ns#" xmlns:dc="http://purl.org/dc/elements/1.1/" xmlns:dcterms="http://purl.org/dc/terms/" xmlns:vCard="http://www.w3.org/2001/vcard_rdf/3.0#" xmlns:bqbiol="http://biomodels.net/biology_qualifiers/" xmlns:bqmodel="http://biomodels.net/model_qualifiers/"><rdf:Description rdf:about="#metaid_M_(S)-hydroxyhexanoyl-CoA[p]"><bqbiol:is><rdf:Bag><rdf:li rdf:resource="urn:miriam:obo.chebi:CHEBI:28276"/></rdf:Bag></bqbiol:is></rdf:Description></rdf:RDF></annotation></species>
<species metaid="metaid_M_S_hydroxyoctanoyl_CoA_m" id="M_S_hydroxyoctanoyl_CoA_m" name="M_S_hydroxyoctanoyl_CoA_m" compartment="C_m" boundaryCondition="false" sboTerm="SBO:0000299"><notes><body xmlns="http://www.w3.org/1999/xhtml"><p>FORMULA: C29H50N7O18P3S</p></body></notes><annotation><rdf:RDF xmlns:rdf="http://www.w3.org/1999/02/22_rdf_syntax_ns#" xmlns:dc="http://purl.org/dc/elements/1.1/" xmlns:dcterms="http://purl.org/dc/terms/" xmlns:vCard="http://www.w3.org/2001/vcard_rdf/3.0#" xmlns:bqbiol="http://biomodels.net/biology_qualifiers/" xmlns:bqmodel="http://biomodels.net/model_qualifiers/"><rdf:Description rdf:about="#metaid_M_(S)-hydroxyoctanoyl-CoA[m]"><bqbiol:is><rdf:Bag><rdf:li rdf:resource="urn:miriam:obo.chebi:CHEBI:28632"/></rdf:Bag></bqbiol:is></rdf:Description></rdf:RDF></annotation></species>
<species metaid="metaid_M_S_hydroxyoctanoyl_CoA_p" id="M_S_hydroxyoctanoyl_CoA_p" name="M_S_hydroxyoctanoyl_CoA_p" compartment="C_p" boundaryCondition="false" sboTerm="SBO:0000299"><notes><body xmlns="http://www.w3.org/1999/xhtml"><p>FORMULA: C29H50N7O18P3S</p></body></notes><annotation><rdf:RDF xmlns:rdf="http://www.w3.org/1999/02/22_rdf_syntax_ns#" xmlns:dc="http://purl.org/dc/elements/1.1/" xmlns:dcterms="http://purl.org/dc/terms/" xmlns:vCard="http://www.w3.org/2001/vcard_rdf/3.0#" xmlns:bqbiol="http://biomodels.net/biology_qualifiers/" xmlns:bqmodel="http://biomodels.net/model_qualifiers/"><rdf:Description rdf:about="#metaid_M_(S)-hydroxyoctanoyl-CoA[p]"><bqbiol:is><rdf:Bag><rdf:li rdf:resource="urn:miriam:obo.chebi:CHEBI:28632"/></rdf:Bag></bqbiol:is></rdf:Description></rdf:RDF></annotation></species>
<species metaid="metaid_M_1_2_3_4_tetrahydro_beta_carboline_c" id="M_1_2_3_4_tetrahydro_beta_carboline_c" name="M_1_2_3_4_tetrahydro_beta_carboline_c" compartment="C_c" boundaryCondition="false" sboTerm="SBO:0000299"><notes><body xmlns="http://www.w3.org/1999/xhtml"><p>FORMULA: C11H12N2</p></body></notes></species>
<species metaid="metaid_M_1_2_diacylglycerol_LD_PC_pool_c" id="M_1_2_diacylglycerol_LD_PC_pool_c" name="M_1_2_diacylglycerol_LD_PC_pool_c" compartment="C_c" boundaryCondition="false" sboTerm="SBO:0000299"><notes><body xmlns="http://www.w3.org/1999/xhtml"><p>FORMULA: C5H6O5R2</p></body></notes><annotation><rdf:RDF xmlns:rdf="http://www.w3.org/1999/02/22_rdf_syntax_ns#" xmlns:dc="http://purl.org/dc/elements/1.1/" xmlns:dcterms="http://purl.org/dc/terms/" xmlns:vCard="http://www.w3.org/2001/vcard_rdf/3.0#" xmlns:bqbiol="http://biomodels.net/biology_qualifiers/" xmlns:bqmodel="http://biomodels.net/model_qualifiers/"><rdf:Description rdf:about="#metaid_M_1,2-diacylglycerol-LD-PC_pool[c]"><bqbiol:is><rdf:Bag><rdf:li rdf:resource="urn:miriam:obo.chebi:CHEBI:17815"/></rdf:Bag></bqbiol:is></rdf:Description></rdf:RDF></annotation></species>
<species metaid="metaid_M_1_2_diacylglycerol_LD_PE_pool_c" id="M_1_2_diacylglycerol_LD_PE_pool_c" name="M_1_2_diacylglycerol_LD_PE_pool_c" compartment="C_c" boundaryCondition="false" sboTerm="SBO:0000299"><notes><body xmlns="http://www.w3.org/1999/xhtml"><p>FORMULA: C5H6O5R2</p></body></notes><annotation><rdf:RDF xmlns:rdf="http://www.w3.org/1999/02/22_rdf_syntax_ns#" xmlns:dc="http://purl.org/dc/elements/1.1/" xmlns:dcterms="http://purl.org/dc/terms/" xmlns:vCard="http://www.w3.org/2001/vcard_rdf/3.0#" xmlns:bqbiol="http://biomodels.net/biology_qualifiers/" xmlns:bqmodel="http://biomodels.net/model_qualifiers/"><rdf:Description rdf:about="#metaid_M_1,2-diacylglycerol-LD-PE_pool[c]"><bqbiol:is><rdf:Bag><rdf:li rdf:resource="urn:miriam:obo.chebi:CHEBI:17815"/></rdf:Bag></bqbiol:is></rdf:Description></rdf:RDF></annotation></species>
<species metaid="metaid_M_1_2_diacylglycerol_LD_PE_pool_r" id="M_1_2_diacylglycerol_LD_PE_pool_r" name="M_1_2_diacylglycerol_LD_PE_pool_r" compartment="C_r" boundaryCondition="false" sboTerm="SBO:0000299"><notes><body xmlns="http://www.w3.org/1999/xhtml"><p>FORMULA: C5H6O5R2</p></body></notes><annotation><rdf:RDF xmlns:rdf="http://www.w3.org/1999/02/22_rdf_syntax_ns#" xmlns:dc="http://purl.org/dc/elements/1.1/" xmlns:dcterms="http://purl.org/dc/terms/" xmlns:vCard="http://www.w3.org/2001/vcard_rdf/3.0#" xmlns:bqbiol="http://biomodels.net/biology_qualifiers/" xmlns:bqmodel="http://biomodels.net/model_qualifiers/"><rdf:Description rdf:about="#metaid_M_1,2-diacylglycerol-LD-PE_pool[r]"><bqbiol:is><rdf:Bag><rdf:li rdf:resource="urn:miriam:obo.chebi:CHEBI:17815"/></rdf:Bag></bqbiol:is></rdf:Description></rdf:RDF></annotation></species>
<species metaid="metaid_M_1_2_diacylglycerol_LD_PI_pool_c" id="M_1_2_diacylglycerol_LD_PI_pool_c" name="M_1_2_diacylglycerol_LD_PI_pool_c" compartment="C_c" boundaryCondition="false" sboTerm="SBO:0000299"><notes><body xmlns="http://www.w3.org/1999/xhtml"><p>FORMULA: C5H6O5R2</p></body></notes><annotation><rdf:RDF xmlns:rdf="http://www.w3.org/1999/02/22_rdf_syntax_ns#" xmlns:dc="http://purl.org/dc/elements/1.1/" xmlns:dcterms="http://purl.org/dc/terms/" xmlns:vCard="http://www.w3.org/2001/vcard_rdf/3.0#" xmlns:bqbiol="http://biomodels.net/biology_qualifiers/" xmlns:bqmodel="http://biomodels.net/model_qualifiers/"><rdf:Description rdf:about="#metaid_M_1,2-diacylglycerol-LD-PI_pool[c]"><bqbiol:is><rdf:Bag><rdf:li rdf:resource="urn:miriam:obo.chebi:CHEBI:17815"/></rdf:Bag></bqbiol:is></rdf:Description></rdf:RDF></annotation></species>
<species metaid="metaid_M_1_2_diacylglycerol_LD_PS_pool_c" id="M_1_2_diacylglycerol_LD_PS_pool_c" name="M_1_2_diacylglycerol_LD_PS_pool_c" compartment="C_c" boundaryCondition="false" sboTerm="SBO:0000299"><notes><body xmlns="http://www.w3.org/1999/xhtml"><p>FORMULA: C5H6O5R2</p></body></notes><annotation><rdf:RDF xmlns:rdf="http://www.w3.org/1999/02/22_rdf_syntax_ns#" xmlns:dc="http://purl.org/dc/elements/1.1/" xmlns:dcterms="http://purl.org/dc/terms/" xmlns:vCard="http://www.w3.org/2001/vcard_rdf/3.0#" xmlns:bqbiol="http://biomodels.net/biology_qualifiers/" xmlns:bqmodel="http://biomodels.net/model_qualifiers/"><rdf:Description rdf:about="#metaid_M_1,2-diacylglycerol-LD-PS_pool[c]"><bqbiol:is><rdf:Bag><rdf:li rdf:resource="urn:miriam:obo.chebi:CHEBI:17815"/></rdf:Bag></bqbiol:is></rdf:Description></rdf:RDF></annotation></species>
<species metaid="metaid_M_1_2_diacylglycerol_LD_SM_pool_c" id="M_1_2_diacylglycerol_LD_SM_pool_c" name="M_1_2_diacylglycerol_LD_SM_pool_c" compartment="C_c" boundaryCondition="false" sboTerm="SBO:0000299"><notes><body xmlns="http://www.w3.org/1999/xhtml"><p>FORMULA: C5H6O5R2</p></body></notes><annotation><rdf:RDF xmlns:rdf="http://www.w3.org/1999/02/22_rdf_syntax_ns#" xmlns:dc="http://purl.org/dc/elements/1.1/" xmlns:dcterms="http://purl.org/dc/terms/" xmlns:vCard="http://www.w3.org/2001/vcard_rdf/3.0#" xmlns:bqbiol="http://biomodels.net/biology_qualifiers/" xmlns:bqmodel="http://biomodels.net/model_qualifiers/"><rdf:Description rdf:about="#metaid_M_1,2-diacylglycerol-LD-SM_pool[c]"><bqbiol:is><rdf:Bag><rdf:li rdf:resource="urn:miriam:obo.chebi:CHEBI:17815"/></rdf:Bag></bqbiol:is></rdf:Description></rdf:RDF></annotation></species>
<species metaid="metaid_M_1_2_diacylglycerol_LD_TAG_pool_c" id="M_1_2_diacylglycerol_LD_TAG_pool_c" name="M_1_2_diacylglycerol_LD_TAG_pool_c" compartment="C_c" boundaryCondition="false" sboTerm="SBO:0000299"><notes><body xmlns="http://www.w3.org/1999/xhtml"><p>FORMULA: C5H6O5R2</p></body></notes><annotation><rdf:RDF xmlns:rdf="http://www.w3.org/1999/02/22_rdf_syntax_ns#" xmlns:dc="http://purl.org/dc/elements/1.1/" xmlns:dcterms="http://purl.org/dc/terms/" xmlns:vCard="http://www.w3.org/2001/vcard_rdf/3.0#" xmlns:bqbiol="http://biomodels.net/biology_qualifiers/" xmlns:bqmodel="http://biomodels.net/model_qualifiers/"><rdf:Description rdf:about="#metaid_M_1,2-diacylglycerol-LD-TAG_pool[c]"><bqbiol:is><rdf:Bag><rdf:li rdf:resource="urn:miriam:obo.chebi:CHEBI:17815"/></rdf:Bag></bqbiol:is></rdf:Description></rdf:RDF></annotation></species>
<species metaid="metaid_M_1_2_diacylglycerol_LD_TAG_pool_g" id="M_1_2_diacylglycerol_LD_TAG_pool_g" name="M_1_2_diacylglycerol_LD_TAG_pool_g" compartment="C_g" boundaryCondition="false" sboTerm="SBO:0000299"><notes><body xmlns="http://www.w3.org/1999/xhtml"><p>FORMULA: C5H6O5R2</p></body></notes><annotation><rdf:RDF xmlns:rdf="http://www.w3.org/1999/02/22_rdf_syntax_ns#" xmlns:dc="http://purl.org/dc/elements/1.1/" xmlns:dcterms="http://purl.org/dc/terms/" xmlns:vCard="http://www.w3.org/2001/vcard_rdf/3.0#" xmlns:bqbiol="http://biomodels.net/biology_qualifiers/" xmlns:bqmodel="http://biomodels.net/model_qualifiers/"><rdf:Description rdf:about="#metaid_M_1,2-diacylglycerol-LD-TAG_pool[g]"><bqbiol:is><rdf:Bag><rdf:li rdf:resource="urn:miriam:obo.chebi:CHEBI:17815"/></rdf:Bag></bqbiol:is></rdf:Description></rdf:RDF></annotation></species>
<species metaid="metaid_M_1_2_diacylglycerol_VLDL_pool_s" id="M_1_2_diacylglycerol_VLDL_pool_s" name="M_1_2_diacylglycerol_VLDL_pool_s" compartment="C_s" boundaryCondition="false" sboTerm="SBO:0000299"><notes><body xmlns="http://www.w3.org/1999/xhtml"><p>FORMULA: C5H6O5R2</p></body></notes><annotation><rdf:RDF xmlns:rdf="http://www.w3.org/1999/02/22_rdf_syntax_ns#" xmlns:dc="http://purl.org/dc/elements/1.1/" xmlns:dcterms="http://purl.org/dc/terms/" xmlns:vCard="http://www.w3.org/2001/vcard_rdf/3.0#" xmlns:bqbiol="http://biomodels.net/biology_qualifiers/" xmlns:bqmodel="http://biomodels.net/model_qualifiers/"><rdf:Description rdf:about="#metaid_M_1,2-diacylglycerol-VLDL_pool[s]"><bqbiol:is><rdf:Bag><rdf:li rdf:resource="urn:miriam:obo.chebi:CHEBI:17815"/></rdf:Bag></bqbiol:is></rdf:Description></rdf:RDF></annotation></species>
<species metaid="metaid_M_1_2_diacylglycerol_chylomicron_pool_s" id="M_1_2_diacylglycerol_chylomicron_pool_s" name="M_1_2_diacylglycerol_chylomicron_pool_s" compartment="C_s" boundaryCondition="false" sboTerm="SBO:0000299"><notes><body xmlns="http://www.w3.org/1999/xhtml"><p>FORMULA: C5H6O5R2</p></body></notes><annotation><rdf:RDF xmlns:rdf="http://www.w3.org/1999/02/22_rdf_syntax_ns#" xmlns:dc="http://purl.org/dc/elements/1.1/" xmlns:dcterms="http://purl.org/dc/terms/" xmlns:vCard="http://www.w3.org/2001/vcard_rdf/3.0#" xmlns:bqbiol="http://biomodels.net/biology_qualifiers/" xmlns:bqmodel="http://biomodels.net/model_qualifiers/"><rdf:Description rdf:about="#metaid_M_1,2-diacylglycerol-chylomicron_pool[s]"><bqbiol:is><rdf:Bag><rdf:li rdf:resource="urn:miriam:obo.chebi:CHEBI:17815"/></rdf:Bag></bqbiol:is></rdf:Description></rdf:RDF></annotation></species>
<species metaid="metaid_M_1_2_dihydroxy_5_methylthiopent_1_en_3_one_c" id="M_1_2_dihydroxy_5_methylthiopent_1_en_3_one_c" name="M_1_2_dihydroxy_5_methylthiopent_1_en_3_one_c" compartment="C_c" boundaryCondition="false" sboTerm="SBO:0000299"><notes><body xmlns="http://www.w3.org/1999/xhtml"><p>FORMULA: C6H10O3S</p></body></notes><annotation><rdf:RDF xmlns:rdf="http://www.w3.org/1999/02/22_rdf_syntax_ns#" xmlns:dc="http://purl.org/dc/elements/1.1/" xmlns:dcterms="http://purl.org/dc/terms/" xmlns:vCard="http://www.w3.org/2001/vcard_rdf/3.0#" xmlns:bqbiol="http://biomodels.net/biology_qualifiers/" xmlns:bqmodel="http://biomodels.net/model_qualifiers/"><rdf:Description rdf:about="#metaid_M_1,2-dihydroxy-5-(methylthio)pent-1-en-3-one[c]"><bqbiol:is><rdf:Bag><rdf:li rdf:resource="urn:miriam:obo.chebi:CHEBI:49252"/></rdf:Bag></bqbiol:is></rdf:Description></rdf:RDF></annotation></species>
<species metaid="metaid_M_1_3_bisphospho_D_glycerate_c" id="M_1_3_bisphospho_D_glycerate_c" name="M_1_3_bisphospho_D_glycerate_c" compartment="C_c" boundaryCondition="false" sboTerm="SBO:0000299"><notes><body xmlns="http://www.w3.org/1999/xhtml"><p>FORMULA: C3H8O10P2</p></body></notes><annotation><rdf:RDF xmlns:rdf="http://www.w3.org/1999/02/22_rdf_syntax_ns#" xmlns:dc="http://purl.org/dc/elements/1.1/" xmlns:dcterms="http://purl.org/dc/terms/" xmlns:vCard="http://www.w3.org/2001/vcard_rdf/3.0#" xmlns:bqbiol="http://biomodels.net/biology_qualifiers/" xmlns:bqmodel="http://biomodels.net/model_qualifiers/"><rdf:Description rdf:about="#metaid_M_1,3-bisphospho-D-glycerate[c]"><bqbiol:is><rdf:Bag><rdf:li rdf:resource="urn:miriam:obo.chebi:CHEBI:16001"/></rdf:Bag></bqbiol:is></rdf:Description></rdf:RDF></annotation></species>
<species metaid="metaid_M_1_3_diaminopropane_c" id="M_1_3_diaminopropane_c" name="M_1_3_diaminopropane_c" compartment="C_c" boundaryCondition="false" sboTerm="SBO:0000299"><notes><body xmlns="http://www.w3.org/1999/xhtml"><p>FORMULA: C3H10N2</p></body></notes><annotation><rdf:RDF xmlns:rdf="http://www.w3.org/1999/02/22_rdf_syntax_ns#" xmlns:dc="http://purl.org/dc/elements/1.1/" xmlns:dcterms="http://purl.org/dc/terms/" xmlns:vCard="http://www.w3.org/2001/vcard_rdf/3.0#" xmlns:bqbiol="http://biomodels.net/biology_qualifiers/" xmlns:bqmodel="http://biomodels.net/model_qualifiers/"><rdf:Description rdf:about="#metaid_M_1,3-diaminopropane[c]"><bqbiol:is><rdf:Bag><rdf:li rdf:resource="urn:miriam:obo.chebi:CHEBI:15725"/></rdf:Bag></bqbiol:is></rdf:Description></rdf:RDF></annotation></species>
<species metaid="metaid_M_1_1_alkenyl_sn_glycero_3_phosphate_c" id="M_1_1_alkenyl_sn_glycero_3_phosphate_c" name="M_1_1_alkenyl_sn_glycero_3_phosphate_c" compartment="C_c" boundaryCondition="false" sboTerm="SBO:0000299"><notes><body xmlns="http://www.w3.org/1999/xhtml"><p>FORMULA: C5H10O6PR</p></body></notes><annotation><rdf:RDF xmlns:rdf="http://www.w3.org/1999/02/22_rdf_syntax_ns#" xmlns:dc="http://purl.org/dc/elements/1.1/" xmlns:dcterms="http://purl.org/dc/terms/" xmlns:vCard="http://www.w3.org/2001/vcard_rdf/3.0#" xmlns:bqbiol="http://biomodels.net/biology_qualifiers/" xmlns:bqmodel="http://biomodels.net/model_qualifiers/"><rdf:Description rdf:about="#metaid_M_1-(1-alkenyl)-sn-glycero-3-phosphate[c]"><bqbiol:is><rdf:Bag><rdf:li rdf:resource="urn:miriam:kegg.compound:C15646"/></rdf:Bag></bqbiol:is></rdf:Description></rdf:RDF></annotation></species>
<species metaid="metaid_M_1_1_alkenyl_sn_glycero_3_phosphoethanolamine_c" id="M_1_1_alkenyl_sn_glycero_3_phosphoethanolamine_c" name="M_1_1_alkenyl_sn_glycero_3_phosphoethanolamine_c" compartment="C_c" boundaryCondition="false" sboTerm="SBO:0000299"><notes><body xmlns="http://www.w3.org/1999/xhtml"><p>FORMULA: C7H15NO6PR</p></body></notes><annotation><rdf:RDF xmlns:rdf="http://www.w3.org/1999/02/22_rdf_syntax_ns#" xmlns:dc="http://purl.org/dc/elements/1.1/" xmlns:dcterms="http://purl.org/dc/terms/" xmlns:vCard="http://www.w3.org/2001/vcard_rdf/3.0#" xmlns:bqbiol="http://biomodels.net/biology_qualifiers/" xmlns:bqmodel="http://biomodels.net/model_qualifiers/"><rdf:Description rdf:about="#metaid_M_1-(1-alkenyl)-sn-glycero-3-phosphoethanolamine[c]"><bqbiol:is><rdf:Bag><rdf:li rdf:resource="urn:miriam:obo.chebi:CHEBI:15785"/></rdf:Bag></bqbiol:is></rdf:Description></rdf:RDF></annotation></species>
<species metaid="metaid_M_1_acyl_PE_pool_c" id="M_1_acyl_PE_pool_c" name="M_1_acyl_PE_pool_c" compartment="C_c" boundaryCondition="false" sboTerm="SBO:0000299"><notes><body xmlns="http://www.w3.org/1999/xhtml"><p>FORMULA: C6H13NO7PR</p></body></notes><annotation><rdf:RDF xmlns:rdf="http://www.w3.org/1999/02/22_rdf_syntax_ns#" xmlns:dc="http://purl.org/dc/elements/1.1/" xmlns:dcterms="http://purl.org/dc/terms/" xmlns:vCard="http://www.w3.org/2001/vcard_rdf/3.0#" xmlns:bqbiol="http://biomodels.net/biology_qualifiers/" xmlns:bqmodel="http://biomodels.net/model_qualifiers/"><rdf:Description rdf:about="#metaid_M_1-acyl-PE_pool[c]"><bqbiol:is><rdf:Bag><rdf:li rdf:resource="urn:miriam:kegg.compound:C04438"/></rdf:Bag></bqbiol:is></rdf:Description></rdf:RDF></annotation></species>
<species metaid="metaid_M_1_acylglycerol_3P_10_13_16_19_doco_c" id="M_1_acylglycerol_3P_10_13_16_19_doco_c" name="M_1_acylglycerol_3P_10_13_16_19_doco_c" compartment="C_c" boundaryCondition="false" sboTerm="SBO:0000299"><notes><body xmlns="http://www.w3.org/1999/xhtml"><p>FORMULA: C25H43O7P</p></body></notes></species>
<species metaid="metaid_M_1_acylglycerol_3P_10_13_16_docosa_c" id="M_1_acylglycerol_3P_10_13_16_docosa_c" name="M_1_acylglycerol_3P_10_13_16_docosa_c" compartment="C_c" boundaryCondition="false" sboTerm="SBO:0000299"><notes><body xmlns="http://www.w3.org/1999/xhtml"><p>FORMULA: C25H39O7P</p></body></notes></species>
<species metaid="metaid_M_1_acylglycerol_3P_10_heptade_c" id="M_1_acylglycerol_3P_10_heptade_c" name="M_1_acylglycerol_3P_10_heptade_c" compartment="C_c" boundaryCondition="false" sboTerm="SBO:0000299"><notes><body xmlns="http://www.w3.org/1999/xhtml"><p>FORMULA: C20H39O7P</p></body></notes></species>
<species metaid="metaid_M_1_acylglycerol_3P_11_14_17_eico_c" id="M_1_acylglycerol_3P_11_14_17_eico_c" name="M_1_acylglycerol_3P_11_14_17_eico_c" compartment="C_c" boundaryCondition="false" sboTerm="SBO:0000299"><notes><body xmlns="http://www.w3.org/1999/xhtml"><p>FORMULA: C23H41O7P</p></body></notes></species>
<species metaid="metaid_M_1_acylglycerol_3P_11_14_eicosa_c" id="M_1_acylglycerol_3P_11_14_eicosa_c" name="M_1_acylglycerol_3P_11_14_eicosa_c" compartment="C_c" boundaryCondition="false" sboTerm="SBO:0000299"><notes><body xmlns="http://www.w3.org/1999/xhtml"><p>FORMULA: C23H43O7P</p></body></notes><annotation><rdf:RDF xmlns:rdf="http://www.w3.org/1999/02/22_rdf_syntax_ns#" xmlns:dc="http://purl.org/dc/elements/1.1/" xmlns:dcterms="http://purl.org/dc/terms/" xmlns:vCard="http://www.w3.org/2001/vcard_rdf/3.0#" xmlns:bqbiol="http://biomodels.net/biology_qualifiers/" xmlns:bqmodel="http://biomodels.net/model_qualifiers/"><rdf:Description rdf:about="#metaid_M_1-acylglycerol-3P-11,14-eicosa[c]"><bqbiol:is><rdf:Bag><rdf:li rdf:resource="urn:miriam:lipidmaps:LMGP10050027"/></rdf:Bag></bqbiol:is></rdf:Description></rdf:RDF></annotation></species>
<species metaid="metaid_M_1_acylglycerol_3P_11_docose_c" id="M_1_acylglycerol_3P_11_docose_c" name="M_1_acylglycerol_3P_11_docose_c" compartment="C_c" boundaryCondition="false" sboTerm="SBO:0000299"><notes><body xmlns="http://www.w3.org/1999/xhtml"><p>FORMULA: C25H49O7P</p></body></notes><annotation><rdf:RDF xmlns:rdf="http://www.w3.org/1999/02/22_rdf_syntax_ns#" xmlns:dc="http://purl.org/dc/elements/1.1/" xmlns:dcterms="http://purl.org/dc/terms/" xmlns:vCard="http://www.w3.org/2001/vcard_rdf/3.0#" xmlns:bqbiol="http://biomodels.net/biology_qualifiers/" xmlns:bqmodel="http://biomodels.net/model_qualifiers/"><rdf:Description rdf:about="#metaid_M_1-acylglycerol-3P-11-docose[c]"><bqbiol:is><rdf:Bag><rdf:li rdf:resource="urn:miriam:lipidmaps:LMGP10050029"/></rdf:Bag></bqbiol:is></rdf:Description></rdf:RDF></annotation></species>
<species metaid="metaid_M_1_acylglycerol_3P_11_eico_c" id="M_1_acylglycerol_3P_11_eico_c" name="M_1_acylglycerol_3P_11_eico_c" compartment="C_c" boundaryCondition="false" sboTerm="SBO:0000299"><notes><body xmlns="http://www.w3.org/1999/xhtml"><p>FORMULA: C23H45O7P</p></body></notes><annotation><rdf:RDF xmlns:rdf="http://www.w3.org/1999/02/22_rdf_syntax_ns#" xmlns:dc="http://purl.org/dc/elements/1.1/" xmlns:dcterms="http://purl.org/dc/terms/" xmlns:vCard="http://www.w3.org/2001/vcard_rdf/3.0#" xmlns:bqbiol="http://biomodels.net/biology_qualifiers/" xmlns:bqmodel="http://biomodels.net/model_qualifiers/"><rdf:Description rdf:about="#metaid_M_1-acylglycerol-3P-11-eico[c]"><bqbiol:is><rdf:Bag><rdf:li rdf:resource="urn:miriam:lipidmaps:LMGP10050026"/></rdf:Bag></bqbiol:is></rdf:Description></rdf:RDF></annotation></species>
<species metaid="metaid_M_1_acylglycerol_3P_12_15_18_21_tetra_c" id="M_1_acylglycerol_3P_12_15_18_21_tetra_c" name="M_1_acylglycerol_3P_12_15_18_21_tetra_c" compartment="C_c" boundaryCondition="false" sboTerm="SBO:0000299"><notes><body xmlns="http://www.w3.org/1999/xhtml"><p>FORMULA: C27H47O7P</p></body></notes></species>
<species metaid="metaid_M_1_acylglycerol_3P_13_16_19_doco_c" id="M_1_acylglycerol_3P_13_16_19_doco_c" name="M_1_acylglycerol_3P_13_16_19_doco_c" compartment="C_c" boundaryCondition="false" sboTerm="SBO:0000299"><notes><body xmlns="http://www.w3.org/1999/xhtml"><p>FORMULA: C25H45O7P</p></body></notes></species>
<species metaid="metaid_M_1_acylglycerol_3P_13_16_docosa_c" id="M_1_acylglycerol_3P_13_16_docosa_c" name="M_1_acylglycerol_3P_13_16_docosa_c" compartment="C_c" boundaryCondition="false" sboTerm="SBO:0000299"><notes><body xmlns="http://www.w3.org/1999/xhtml"><p>FORMULA: C25H47O7P</p></body></notes><annotation><rdf:RDF xmlns:rdf="http://www.w3.org/1999/02/22_rdf_syntax_ns#" xmlns:dc="http://purl.org/dc/elements/1.1/" xmlns:dcterms="http://purl.org/dc/terms/" xmlns:vCard="http://www.w3.org/2001/vcard_rdf/3.0#" xmlns:bqbiol="http://biomodels.net/biology_qualifiers/" xmlns:bqmodel="http://biomodels.net/model_qualifiers/"><rdf:Description rdf:about="#metaid_M_1-acylglycerol-3P-13,16-docosa[c]"><bqbiol:is><rdf:Bag><rdf:li rdf:resource="urn:miriam:lipidmaps:LMGP10050030"/></rdf:Bag></bqbiol:is></rdf:Description></rdf:RDF></annotation></species>
<species metaid="metaid_M_1_acylglycerol_3P_13_docose_c" id="M_1_acylglycerol_3P_13_docose_c" name="M_1_acylglycerol_3P_13_docose_c" compartment="C_c" boundaryCondition="false" sboTerm="SBO:0000299"><notes><body xmlns="http://www.w3.org/1999/xhtml"><p>FORMULA: C25H49O7P</p></body></notes></species>
<species metaid="metaid_M_1_acylglycerol_3P_13_eicose_c" id="M_1_acylglycerol_3P_13_eicose_c" name="M_1_acylglycerol_3P_13_eicose_c" compartment="C_c" boundaryCondition="false" sboTerm="SBO:0000299"><notes><body xmlns="http://www.w3.org/1999/xhtml"><p>FORMULA: C23H45O7P</p></body></notes></species>
<species metaid="metaid_M_1_acylglycerol_3P_13_octade_c" id="M_1_acylglycerol_3P_13_octade_c" name="M_1_acylglycerol_3P_13_octade_c" compartment="C_c" boundaryCondition="false" sboTerm="SBO:0000299"><notes><body xmlns="http://www.w3.org/1999/xhtml"><p>FORMULA: C21H41O7P</p></body></notes></species>
<species metaid="metaid_M_1_acylglycerol_3P_15_tetra_c" id="M_1_acylglycerol_3P_15_tetra_c" name="M_1_acylglycerol_3P_15_tetra_c" compartment="C_c" boundaryCondition="false" sboTerm="SBO:0000299"><notes><body xmlns="http://www.w3.org/1999/xhtml"><p>FORMULA: C27H53O7P</p></body></notes></species>
<species metaid="metaid_M_1_acylglycerol_3P_4_7_10_13_16_19_doco_c" id="M_1_acylglycerol_3P_4_7_10_13_16_19_doco_c" name="M_1_acylglycerol_3P_4_7_10_13_16_19_doco_c" compartment="C_c" boundaryCondition="false" sboTerm="SBO:0000299"><notes><body xmlns="http://www.w3.org/1999/xhtml"><p>FORMULA: C25H39O7P</p></body></notes><annotation><rdf:RDF xmlns:rdf="http://www.w3.org/1999/02/22_rdf_syntax_ns#" xmlns:dc="http://purl.org/dc/elements/1.1/" xmlns:dcterms="http://purl.org/dc/terms/" xmlns:vCard="http://www.w3.org/2001/vcard_rdf/3.0#" xmlns:bqbiol="http://biomodels.net/biology_qualifiers/" xmlns:bqmodel="http://biomodels.net/model_qualifiers/"><rdf:Description rdf:about="#metaid_M_1-acylglycerol-3P-4,7,10,13,16,19-doco[c]"><bqbiol:is><rdf:Bag><rdf:li rdf:resource="urn:miriam:lipidmaps:LMGP10050019"/></rdf:Bag></bqbiol:is></rdf:Description></rdf:RDF></annotation></species>
<species metaid="metaid_M_1_acylglycerol_3P_4_7_10_13_16_docosa_c" id="M_1_acylglycerol_3P_4_7_10_13_16_docosa_c" name="M_1_acylglycerol_3P_4_7_10_13_16_docosa_c" compartment="C_c" boundaryCondition="false" sboTerm="SBO:0000299"><notes><body xmlns="http://www.w3.org/1999/xhtml"><p>FORMULA: C25H41O7P</p></body></notes></species>
<species metaid="metaid_M_1_acylglycerol_3P_5_8_11_14_17_eico_c" id="M_1_acylglycerol_3P_5_8_11_14_17_eico_c" name="M_1_acylglycerol_3P_5_8_11_14_17_eico_c" compartment="C_c" boundaryCondition="false" sboTerm="SBO:0000299"><notes><body xmlns="http://www.w3.org/1999/xhtml"><p>FORMULA: C23H37O7P</p></body></notes><annotation><rdf:RDF xmlns:rdf="http://www.w3.org/1999/02/22_rdf_syntax_ns#" xmlns:dc="http://purl.org/dc/elements/1.1/" xmlns:dcterms="http://purl.org/dc/terms/" xmlns:vCard="http://www.w3.org/2001/vcard_rdf/3.0#" xmlns:bqbiol="http://biomodels.net/biology_qualifiers/" xmlns:bqmodel="http://biomodels.net/model_qualifiers/"><rdf:Description rdf:about="#metaid_M_1-acylglycerol-3P-5,8,11,14,17-eico[c]"><bqbiol:is><rdf:Bag><rdf:li rdf:resource="urn:miriam:lipidmaps:LMGP10050033"/></rdf:Bag></bqbiol:is></rdf:Description></rdf:RDF></annotation></species>
<species metaid="metaid_M_1_acylglycerol_3P_5_8_11_eico_c" id="M_1_acylglycerol_3P_5_8_11_eico_c" name="M_1_acylglycerol_3P_5_8_11_eico_c" compartment="C_c" boundaryCondition="false" sboTerm="SBO:0000299"><notes><body xmlns="http://www.w3.org/1999/xhtml"><p>FORMULA: C23H41O7P</p></body></notes></species>
<species metaid="metaid_M_1_acylglycerol_3P_5_tetrade_c" id="M_1_acylglycerol_3P_5_tetrade_c" name="M_1_acylglycerol_3P_5_tetrade_c" compartment="C_c" boundaryCondition="false" sboTerm="SBO:0000299"><notes><body xmlns="http://www.w3.org/1999/xhtml"><p>FORMULA: C17H33O7P</p></body></notes></species>
<species metaid="metaid_M_1_acylglycerol_3P_6_9_12_15_18_21_tetra_c" id="M_1_acylglycerol_3P_6_9_12_15_18_21_tetra_c" name="M_1_acylglycerol_3P_6_9_12_15_18_21_tetra_c" compartment="C_c" boundaryCondition="false" sboTerm="SBO:0000299"><notes><body xmlns="http://www.w3.org/1999/xhtml"><p>FORMULA: C27H43O7P</p></body></notes></species>
<species metaid="metaid_M_1_acylglycerol_3P_6_9_12_15_18_tetraco_c" id="M_1_acylglycerol_3P_6_9_12_15_18_tetraco_c" name="M_1_acylglycerol_3P_6_9_12_15_18_tetraco_c" compartment="C_c" boundaryCondition="false" sboTerm="SBO:0000299"><notes><body xmlns="http://www.w3.org/1999/xhtml"><p>FORMULA: C27H45O7P</p></body></notes></species>
<species metaid="metaid_M_1_acylglycerol_3P_6_9_12_15_octa_c" id="M_1_acylglycerol_3P_6_9_12_15_octa_c" name="M_1_acylglycerol_3P_6_9_12_15_octa_c" compartment="C_c" boundaryCondition="false" sboTerm="SBO:0000299"><notes><body xmlns="http://www.w3.org/1999/xhtml"><p>FORMULA: C21H35O7P</p></body></notes><annotation><rdf:RDF xmlns:rdf="http://www.w3.org/1999/02/22_rdf_syntax_ns#" xmlns:dc="http://purl.org/dc/elements/1.1/" xmlns:dcterms="http://purl.org/dc/terms/" xmlns:vCard="http://www.w3.org/2001/vcard_rdf/3.0#" xmlns:bqbiol="http://biomodels.net/biology_qualifiers/" xmlns:bqmodel="http://biomodels.net/model_qualifiers/"><rdf:Description rdf:about="#metaid_M_1-acylglycerol-3P-6,9,12,15-octa[c]"><bqbiol:is><rdf:Bag><rdf:li rdf:resource="urn:miriam:lipidmaps:LMGP10050024"/></rdf:Bag></bqbiol:is></rdf:Description></rdf:RDF></annotation></species>
<species metaid="metaid_M_1_acylglycerol_3P_6_9_octa_c" id="M_1_acylglycerol_3P_6_9_octa_c" name="M_1_acylglycerol_3P_6_9_octa_c" compartment="C_c" boundaryCondition="false" sboTerm="SBO:0000299"><notes><body xmlns="http://www.w3.org/1999/xhtml"><p>FORMULA: C21H39O7P</p></body></notes></species>
<species metaid="metaid_M_1_acylglycerol_3P_7_10_13_16_19_docosa_c" id="M_1_acylglycerol_3P_7_10_13_16_19_docosa_c" name="M_1_acylglycerol_3P_7_10_13_16_19_docosa_c" compartment="C_c" boundaryCondition="false" sboTerm="SBO:0000299"><notes><body xmlns="http://www.w3.org/1999/xhtml"><p>FORMULA: C25H41O7P</p></body></notes></species>
<species metaid="metaid_M_1_acylglycerol_3P_7_10_13_16_docosa_c" id="M_1_acylglycerol_3P_7_10_13_16_docosa_c" name="M_1_acylglycerol_3P_7_10_13_16_docosa_c" compartment="C_c" boundaryCondition="false" sboTerm="SBO:0000299"><notes><body xmlns="http://www.w3.org/1999/xhtml"><p>FORMULA: C25H43O7P</p></body></notes><annotation><rdf:RDF xmlns:rdf="http://www.w3.org/1999/02/22_rdf_syntax_ns#" xmlns:dc="http://purl.org/dc/elements/1.1/" xmlns:dcterms="http://purl.org/dc/terms/" xmlns:vCard="http://www.w3.org/2001/vcard_rdf/3.0#" xmlns:bqbiol="http://biomodels.net/biology_qualifiers/" xmlns:bqmodel="http://biomodels.net/model_qualifiers/"><rdf:Description rdf:about="#metaid_M_1-acylglycerol-3P-7,10,13,16-docosa[c]"><bqbiol:is><rdf:Bag><rdf:li rdf:resource="urn:miriam:lipidmaps:LMGP10050020"/></rdf:Bag></bqbiol:is></rdf:Description></rdf:RDF></annotation></species>
<species metaid="metaid_M_1_acylglycerol_3P_7_hexade_c" id="M_1_acylglycerol_3P_7_hexade_c" name="M_1_acylglycerol_3P_7_hexade_c" compartment="C_c" boundaryCondition="false" sboTerm="SBO:0000299"><notes><body xmlns="http://www.w3.org/1999/xhtml"><p>FORMULA: C19H37O7P</p></body></notes></species>
<species metaid="metaid_M_1_acylglycerol_3P_7_octade_c" id="M_1_acylglycerol_3P_7_octade_c" name="M_1_acylglycerol_3P_7_octade_c" compartment="C_c" boundaryCondition="false" sboTerm="SBO:0000299"><notes><body xmlns="http://www.w3.org/1999/xhtml"><p>FORMULA: C21H41O7P</p></body></notes></species>
<species metaid="metaid_M_1_acylglycerol_3P_7_tetrade_c" id="M_1_acylglycerol_3P_7_tetrade_c" name="M_1_acylglycerol_3P_7_tetrade_c" compartment="C_c" boundaryCondition="false" sboTerm="SBO:0000299"><notes><body xmlns="http://www.w3.org/1999/xhtml"><p>FORMULA: C17H33O7P</p></body></notes></species>
<species metaid="metaid_M_1_acylglycerol_3P_8_11_14_17_eico_c" id="M_1_acylglycerol_3P_8_11_14_17_eico_c" name="M_1_acylglycerol_3P_8_11_14_17_eico_c" compartment="C_c" boundaryCondition="false" sboTerm="SBO:0000299"><notes><body xmlns="http://www.w3.org/1999/xhtml"><p>FORMULA: C23H39O7P</p></body></notes></species>
<species metaid="metaid_M_1_acylglycerol_3P_8_11_eico_c" id="M_1_acylglycerol_3P_8_11_eico_c" name="M_1_acylglycerol_3P_8_11_eico_c" compartment="C_c" boundaryCondition="false" sboTerm="SBO:0000299"><notes><body xmlns="http://www.w3.org/1999/xhtml"><p>FORMULA: C23H43O7P</p></body></notes></species>
<species metaid="metaid_M_1_acylglycerol_3P_9_12_15_18_21_tetra_c" id="M_1_acylglycerol_3P_9_12_15_18_21_tetra_c" name="M_1_acylglycerol_3P_9_12_15_18_21_tetra_c" compartment="C_c" boundaryCondition="false" sboTerm="SBO:0000299"><notes><body xmlns="http://www.w3.org/1999/xhtml"><p>FORMULA: C27H45O7P</p></body></notes></species>
<species metaid="metaid_M_1_acylglycerol_3P_9_12_15_18_tetraco_c" id="M_1_acylglycerol_3P_9_12_15_18_tetraco_c" name="M_1_acylglycerol_3P_9_12_15_18_tetraco_c" compartment="C_c" boundaryCondition="false" sboTerm="SBO:0000299"><notes><body xmlns="http://www.w3.org/1999/xhtml"><p>FORMULA: C27H47O7P</p></body></notes></species>
<species metaid="metaid_M_1_acylglycerol_3P_9_eicose_c" id="M_1_acylglycerol_3P_9_eicose_c" name="M_1_acylglycerol_3P_9_eicose_c" compartment="C_c" boundaryCondition="false" sboTerm="SBO:0000299"><notes><body xmlns="http://www.w3.org/1999/xhtml"><p>FORMULA: C23H45O7P</p></body></notes></species>
<species metaid="metaid_M_1_acylglycerol_3P_9_heptade_c" id="M_1_acylglycerol_3P_9_heptade_c" name="M_1_acylglycerol_3P_9_heptade_c" compartment="C_c" boundaryCondition="false" sboTerm="SBO:0000299"><notes><body xmlns="http://www.w3.org/1999/xhtml"><p>FORMULA: C20H39O7P</p></body></notes><annotation><rdf:RDF xmlns:rdf="http://www.w3.org/1999/02/22_rdf_syntax_ns#" xmlns:dc="http://purl.org/dc/elements/1.1/" xmlns:dcterms="http://purl.org/dc/terms/" xmlns:vCard="http://www.w3.org/2001/vcard_rdf/3.0#" xmlns:bqbiol="http://biomodels.net/biology_qualifiers/" xmlns:bqmodel="http://biomodels.net/model_qualifiers/"><rdf:Description rdf:about="#metaid_M_1-acylglycerol-3P-9-heptade[c]"><bqbiol:is><rdf:Bag><rdf:li rdf:resource="urn:miriam:lipidmaps:LMGP10050002"/></rdf:Bag></bqbiol:is></rdf:Description></rdf:RDF></annotation></species>
<species metaid="metaid_M_1_acylglycerol_3P_9_octade_c" id="M_1_acylglycerol_3P_9_octade_c" name="M_1_acylglycerol_3P_9_octade_c" compartment="C_c" boundaryCondition="false" sboTerm="SBO:0000299"><notes><body xmlns="http://www.w3.org/1999/xhtml"><p>FORMULA: C21H41O7P</p></body></notes></species>
<species metaid="metaid_M_1_acylglycerol_3P_9_tetrade_c" id="M_1_acylglycerol_3P_9_tetrade_c" name="M_1_acylglycerol_3P_9_tetrade_c" compartment="C_c" boundaryCondition="false" sboTerm="SBO:0000299"><notes><body xmlns="http://www.w3.org/1999/xhtml"><p>FORMULA: C17H33O7P</p></body></notes><annotation><rdf:RDF xmlns:rdf="http://www.w3.org/1999/02/22_rdf_syntax_ns#" xmlns:dc="http://purl.org/dc/elements/1.1/" xmlns:dcterms="http://purl.org/dc/terms/" xmlns:vCard="http://www.w3.org/2001/vcard_rdf/3.0#" xmlns:bqbiol="http://biomodels.net/biology_qualifiers/" xmlns:bqmodel="http://biomodels.net/model_qualifiers/"><rdf:Description rdf:about="#metaid_M_1-acylglycerol-3P-9-tetrade[c]"><bqbiol:is><rdf:Bag><rdf:li rdf:resource="urn:miriam:lipidmaps:LMGP10050038"/></rdf:Bag></bqbiol:is></rdf:Description></rdf:RDF></annotation></species>
<species metaid="metaid_M_1_acylglycerol_3P_CL_pool_m" id="M_1_acylglycerol_3P_CL_pool_m" name="M_1_acylglycerol_3P_CL_pool_m" compartment="C_m" boundaryCondition="false" sboTerm="SBO:0000299"><notes><body xmlns="http://www.w3.org/1999/xhtml"><p>FORMULA: C4H8O7PR</p></body></notes><annotation><rdf:RDF xmlns:rdf="http://www.w3.org/1999/02/22_rdf_syntax_ns#" xmlns:dc="http://purl.org/dc/elements/1.1/" xmlns:dcterms="http://purl.org/dc/terms/" xmlns:vCard="http://www.w3.org/2001/vcard_rdf/3.0#" xmlns:bqbiol="http://biomodels.net/biology_qualifiers/" xmlns:bqmodel="http://biomodels.net/model_qualifiers/"><rdf:Description rdf:about="#metaid_M_1-acylglycerol-3P-CL_pool[m]"><bqbiol:is><rdf:Bag><rdf:li rdf:resource="urn:miriam:obo.chebi:CHEBI:16975"/></rdf:Bag></bqbiol:is></rdf:Description></rdf:RDF></annotation></species>
<species metaid="metaid_M_1_acylglycerol_3P_LD_PC_pool_c" id="M_1_acylglycerol_3P_LD_PC_pool_c" name="M_1_acylglycerol_3P_LD_PC_pool_c" compartment="C_c" boundaryCondition="false" sboTerm="SBO:0000299"><notes><body xmlns="http://www.w3.org/1999/xhtml"><p>FORMULA: C4H8O7PR</p></body></notes><annotation><rdf:RDF xmlns:rdf="http://www.w3.org/1999/02/22_rdf_syntax_ns#" xmlns:dc="http://purl.org/dc/elements/1.1/" xmlns:dcterms="http://purl.org/dc/terms/" xmlns:vCard="http://www.w3.org/2001/vcard_rdf/3.0#" xmlns:bqbiol="http://biomodels.net/biology_qualifiers/" xmlns:bqmodel="http://biomodels.net/model_qualifiers/"><rdf:Description rdf:about="#metaid_M_1-acylglycerol-3P-LD-PC_pool[c]"><bqbiol:is><rdf:Bag><rdf:li rdf:resource="urn:miriam:obo.chebi:CHEBI:16975"/></rdf:Bag></bqbiol:is></rdf:Description></rdf:RDF></annotation></species>
<species metaid="metaid_M_1_acylglycerol_3P_LD_PE_pool_c" id="M_1_acylglycerol_3P_LD_PE_pool_c" name="M_1_acylglycerol_3P_LD_PE_pool_c" compartment="C_c" boundaryCondition="false" sboTerm="SBO:0000299"><notes><body xmlns="http://www.w3.org/1999/xhtml"><p>FORMULA: C4H8O7PR</p></body></notes><annotation><rdf:RDF xmlns:rdf="http://www.w3.org/1999/02/22_rdf_syntax_ns#" xmlns:dc="http://purl.org/dc/elements/1.1/" xmlns:dcterms="http://purl.org/dc/terms/" xmlns:vCard="http://www.w3.org/2001/vcard_rdf/3.0#" xmlns:bqbiol="http://biomodels.net/biology_qualifiers/" xmlns:bqmodel="http://biomodels.net/model_qualifiers/"><rdf:Description rdf:about="#metaid_M_1-acylglycerol-3P-LD-PE_pool[c]"><bqbiol:is><rdf:Bag><rdf:li rdf:resource="urn:miriam:obo.chebi:CHEBI:16975"/></rdf:Bag></bqbiol:is></rdf:Description></rdf:RDF></annotation></species>
<species metaid="metaid_M_1_acylglycerol_3P_LD_PI_pool_c" id="M_1_acylglycerol_3P_LD_PI_pool_c" name="M_1_acylglycerol_3P_LD_PI_pool_c" compartment="C_c" boundaryCondition="false" sboTerm="SBO:0000299"><notes><body xmlns="http://www.w3.org/1999/xhtml"><p>FORMULA: C4H8O7PR</p></body></notes><annotation><rdf:RDF xmlns:rdf="http://www.w3.org/1999/02/22_rdf_syntax_ns#" xmlns:dc="http://purl.org/dc/elements/1.1/" xmlns:dcterms="http://purl.org/dc/terms/" xmlns:vCard="http://www.w3.org/2001/vcard_rdf/3.0#" xmlns:bqbiol="http://biomodels.net/biology_qualifiers/" xmlns:bqmodel="http://biomodels.net/model_qualifiers/"><rdf:Description rdf:about="#metaid_M_1-acylglycerol-3P-LD-PI_pool[c]"><bqbiol:is><rdf:Bag><rdf:li rdf:resource="urn:miriam:obo.chebi:CHEBI:16975"/></rdf:Bag></bqbiol:is></rdf:Description></rdf:RDF></annotation></species>
<species metaid="metaid_M_1_acylglycerol_3P_LD_PS_pool_c" id="M_1_acylglycerol_3P_LD_PS_pool_c" name="M_1_acylglycerol_3P_LD_PS_pool_c" compartment="C_c" boundaryCondition="false" sboTerm="SBO:0000299"><notes><body xmlns="http://www.w3.org/1999/xhtml"><p>FORMULA: C4H8O7PR</p></body></notes><annotation><rdf:RDF xmlns:rdf="http://www.w3.org/1999/02/22_rdf_syntax_ns#" xmlns:dc="http://purl.org/dc/elements/1.1/" xmlns:dcterms="http://purl.org/dc/terms/" xmlns:vCard="http://www.w3.org/2001/vcard_rdf/3.0#" xmlns:bqbiol="http://biomodels.net/biology_qualifiers/" xmlns:bqmodel="http://biomodels.net/model_qualifiers/"><rdf:Description rdf:about="#metaid_M_1-acylglycerol-3P-LD-PS_pool[c]"><bqbiol:is><rdf:Bag><rdf:li rdf:resource="urn:miriam:obo.chebi:CHEBI:16975"/></rdf:Bag></bqbiol:is></rdf:Description></rdf:RDF></annotation></species>
<species metaid="metaid_M_1_acylglycerol_3P_LD_SM_pool_c" id="M_1_acylglycerol_3P_LD_SM_pool_c" name="M_1_acylglycerol_3P_LD_SM_pool_c" compartment="C_c" boundaryCondition="false" sboTerm="SBO:0000299"><notes><body xmlns="http://www.w3.org/1999/xhtml"><p>FORMULA: C4H8O7PR</p></body></notes><annotation><rdf:RDF xmlns:rdf="http://www.w3.org/1999/02/22_rdf_syntax_ns#" xmlns:dc="http://purl.org/dc/elements/1.1/" xmlns:dcterms="http://purl.org/dc/terms/" xmlns:vCard="http://www.w3.org/2001/vcard_rdf/3.0#" xmlns:bqbiol="http://biomodels.net/biology_qualifiers/" xmlns:bqmodel="http://biomodels.net/model_qualifiers/"><rdf:Description rdf:about="#metaid_M_1-acylglycerol-3P-LD-SM_pool[c]"><bqbiol:is><rdf:Bag><rdf:li rdf:resource="urn:miriam:obo.chebi:CHEBI:16975"/></rdf:Bag></bqbiol:is></rdf:Description></rdf:RDF></annotation></species>
<species metaid="metaid_M_1_acylglycerol_3P_LD_TG1_pool_c" id="M_1_acylglycerol_3P_LD_TG1_pool_c" name="M_1_acylglycerol_3P_LD_TG1_pool_c" compartment="C_c" boundaryCondition="false" sboTerm="SBO:0000299"><notes><body xmlns="http://www.w3.org/1999/xhtml"><p>FORMULA: C4H8O7PR</p></body></notes><annotation><rdf:RDF xmlns:rdf="http://www.w3.org/1999/02/22_rdf_syntax_ns#" xmlns:dc="http://purl.org/dc/elements/1.1/" xmlns:dcterms="http://purl.org/dc/terms/" xmlns:vCard="http://www.w3.org/2001/vcard_rdf/3.0#" xmlns:bqbiol="http://biomodels.net/biology_qualifiers/" xmlns:bqmodel="http://biomodels.net/model_qualifiers/"><rdf:Description rdf:about="#metaid_M_1-acylglycerol-3P-LD-TG1_pool[c]"><bqbiol:is><rdf:Bag><rdf:li rdf:resource="urn:miriam:obo.chebi:CHEBI:16975"/></rdf:Bag></bqbiol:is></rdf:Description></rdf:RDF></annotation></species>
<species metaid="metaid_M_1_acylglycerol_3P_arach_c" id="M_1_acylglycerol_3P_arach_c" name="M_1_acylglycerol_3P_arach_c" compartment="C_c" boundaryCondition="false" sboTerm="SBO:0000299"><notes><body xmlns="http://www.w3.org/1999/xhtml"><p>FORMULA: C23H39O7P</p></body></notes><annotation><rdf:RDF xmlns:rdf="http://www.w3.org/1999/02/22_rdf_syntax_ns#" xmlns:dc="http://purl.org/dc/elements/1.1/" xmlns:dcterms="http://purl.org/dc/terms/" xmlns:vCard="http://www.w3.org/2001/vcard_rdf/3.0#" xmlns:bqbiol="http://biomodels.net/biology_qualifiers/" xmlns:bqmodel="http://biomodels.net/model_qualifiers/"><rdf:Description rdf:about="#metaid_M_1-acylglycerol-3P-arach[c]"><bqbiol:is><rdf:Bag><rdf:li rdf:resource="urn:miriam:lipidmaps:LMGP10050013"/></rdf:Bag></bqbiol:is></rdf:Description></rdf:RDF></annotation></species>
<species metaid="metaid_M_1_acylglycerol_3P_cis_vac_c" id="M_1_acylglycerol_3P_cis_vac_c" name="M_1_acylglycerol_3P_cis_vac_c" compartment="C_c" boundaryCondition="false" sboTerm="SBO:0000299"><notes><body xmlns="http://www.w3.org/1999/xhtml"><p>FORMULA: C21H41O7P</p></body></notes></species>
<species metaid="metaid_M_1_acylglycerol_3P_dihomo_gamma_c" id="M_1_acylglycerol_3P_dihomo_gamma_c" name="M_1_acylglycerol_3P_dihomo_gamma_c" compartment="C_c" boundaryCondition="false" sboTerm="SBO:0000299"><notes><body xmlns="http://www.w3.org/1999/xhtml"><p>FORMULA: C23H41O7P</p></body></notes><annotation><rdf:RDF xmlns:rdf="http://www.w3.org/1999/02/22_rdf_syntax_ns#" xmlns:dc="http://purl.org/dc/elements/1.1/" xmlns:dcterms="http://purl.org/dc/terms/" xmlns:vCard="http://www.w3.org/2001/vcard_rdf/3.0#" xmlns:bqbiol="http://biomodels.net/biology_qualifiers/" xmlns:bqmodel="http://biomodels.net/model_qualifiers/"><rdf:Description rdf:about="#metaid_M_1-acylglycerol-3P-dihomo-gamma[c]"><bqbiol:is><rdf:Bag><rdf:li rdf:resource="urn:miriam:lipidmaps:LMGP10050028"/></rdf:Bag></bqbiol:is></rdf:Description></rdf:RDF></annotation></species>
<species metaid="metaid_M_1_acylglycerol_3P_docosa_c" id="M_1_acylglycerol_3P_docosa_c" name="M_1_acylglycerol_3P_docosa_c" compartment="C_c" boundaryCondition="false" sboTerm="SBO:0000299"><notes><body xmlns="http://www.w3.org/1999/xhtml"><p>FORMULA: C25H51O7P</p></body></notes><annotation><rdf:RDF xmlns:rdf="http://www.w3.org/1999/02/22_rdf_syntax_ns#" xmlns:dc="http://purl.org/dc/elements/1.1/" xmlns:dcterms="http://purl.org/dc/terms/" xmlns:vCard="http://www.w3.org/2001/vcard_rdf/3.0#" xmlns:bqbiol="http://biomodels.net/biology_qualifiers/" xmlns:bqmodel="http://biomodels.net/model_qualifiers/"><rdf:Description rdf:about="#metaid_M_1-acylglycerol-3P-docosa[c]"><bqbiol:is><rdf:Bag><rdf:li rdf:resource="urn:miriam:lipidmaps:LMGP10050031"/></rdf:Bag></bqbiol:is></rdf:Description></rdf:RDF></annotation></species>
<species metaid="metaid_M_1_acylglycerol_3P_eico_c" id="M_1_acylglycerol_3P_eico_c" name="M_1_acylglycerol_3P_eico_c" compartment="C_c" boundaryCondition="false" sboTerm="SBO:0000299"><notes><body xmlns="http://www.w3.org/1999/xhtml"><p>FORMULA: C23H47O7P</p></body></notes><annotation><rdf:RDF xmlns:rdf="http://www.w3.org/1999/02/22_rdf_syntax_ns#" xmlns:dc="http://purl.org/dc/elements/1.1/" xmlns:dcterms="http://purl.org/dc/terms/" xmlns:vCard="http://www.w3.org/2001/vcard_rdf/3.0#" xmlns:bqbiol="http://biomodels.net/biology_qualifiers/" xmlns:bqmodel="http://biomodels.net/model_qualifiers/"><rdf:Description rdf:about="#metaid_M_1-acylglycerol-3P-eico[c]"><bqbiol:is><rdf:Bag><rdf:li rdf:resource="urn:miriam:lipidmaps:LMGP10050018"/></rdf:Bag></bqbiol:is></rdf:Description></rdf:RDF></annotation></species>
<species metaid="metaid_M_1_acylglycerol_3P_gamma_lin_c" id="M_1_acylglycerol_3P_gamma_lin_c" name="M_1_acylglycerol_3P_gamma_lin_c" compartment="C_c" boundaryCondition="false" sboTerm="SBO:0000299"><notes><body xmlns="http://www.w3.org/1999/xhtml"><p>FORMULA: C21H37O7P</p></body></notes><annotation><rdf:RDF xmlns:rdf="http://www.w3.org/1999/02/22_rdf_syntax_ns#" xmlns:dc="http://purl.org/dc/elements/1.1/" xmlns:dcterms="http://purl.org/dc/terms/" xmlns:vCard="http://www.w3.org/2001/vcard_rdf/3.0#" xmlns:bqbiol="http://biomodels.net/biology_qualifiers/" xmlns:bqmodel="http://biomodels.net/model_qualifiers/"><rdf:Description rdf:about="#metaid_M_1-acylglycerol-3P-gamma-lin[c]"><bqbiol:is><rdf:Bag><rdf:li rdf:resource="urn:miriam:lipidmaps:LMGP10050023"/></rdf:Bag></bqbiol:is></rdf:Description></rdf:RDF></annotation></species>
<species metaid="metaid_M_1_acylglycerol_3P_heneico_c" id="M_1_acylglycerol_3P_heneico_c" name="M_1_acylglycerol_3P_heneico_c" compartment="C_c" boundaryCondition="false" sboTerm="SBO:0000299"><notes><body xmlns="http://www.w3.org/1999/xhtml"><p>FORMULA: C24H49O7P</p></body></notes><annotation><rdf:RDF xmlns:rdf="http://www.w3.org/1999/02/22_rdf_syntax_ns#" xmlns:dc="http://purl.org/dc/elements/1.1/" xmlns:dcterms="http://purl.org/dc/terms/" xmlns:vCard="http://www.w3.org/2001/vcard_rdf/3.0#" xmlns:bqbiol="http://biomodels.net/biology_qualifiers/" xmlns:bqmodel="http://biomodels.net/model_qualifiers/"><rdf:Description rdf:about="#metaid_M_1-acylglycerol-3P-heneico[c]"><bqbiol:is><rdf:Bag><rdf:li rdf:resource="urn:miriam:lipidmaps:LMGP10050032"/></rdf:Bag></bqbiol:is></rdf:Description></rdf:RDF></annotation></species>
<species metaid="metaid_M_1_acylglycerol_3P_heptade_c" id="M_1_acylglycerol_3P_heptade_c" name="M_1_acylglycerol_3P_heptade_c" compartment="C_c" boundaryCondition="false" sboTerm="SBO:0000299"><notes><body xmlns="http://www.w3.org/1999/xhtml"><p>FORMULA: C20H41O7P</p></body></notes><annotation><rdf:RDF xmlns:rdf="http://www.w3.org/1999/02/22_rdf_syntax_ns#" xmlns:dc="http://purl.org/dc/elements/1.1/" xmlns:dcterms="http://purl.org/dc/terms/" xmlns:vCard="http://www.w3.org/2001/vcard_rdf/3.0#" xmlns:bqbiol="http://biomodels.net/biology_qualifiers/" xmlns:bqmodel="http://biomodels.net/model_qualifiers/"><rdf:Description rdf:about="#metaid_M_1-acylglycerol-3P-heptade[c]"><bqbiol:is><rdf:Bag><rdf:li rdf:resource="urn:miriam:lipidmaps:LMGP10050036"/></rdf:Bag></bqbiol:is></rdf:Description></rdf:RDF></annotation></species>
<species metaid="metaid_M_1_acylglycerol_3P_hexacosa_c" id="M_1_acylglycerol_3P_hexacosa_c" name="M_1_acylglycerol_3P_hexacosa_c" compartment="C_c" boundaryCondition="false" sboTerm="SBO:0000299"><notes><body xmlns="http://www.w3.org/1999/xhtml"><p>FORMULA: C29H59O7P</p></body></notes></species>
<species metaid="metaid_M_1_acylglycerol_3P_hexecose_c" id="M_1_acylglycerol_3P_hexecose_c" name="M_1_acylglycerol_3P_hexecose_c" compartment="C_c" boundaryCondition="false" sboTerm="SBO:0000299"><notes><body xmlns="http://www.w3.org/1999/xhtml"><p>FORMULA: C29H57O7P</p></body></notes></species>
<species metaid="metaid_M_1_acylglycerol_3P_laur_c" id="M_1_acylglycerol_3P_laur_c" name="M_1_acylglycerol_3P_laur_c" compartment="C_c" boundaryCondition="false" sboTerm="SBO:0000299"><notes><body xmlns="http://www.w3.org/1999/xhtml"><p>FORMULA: C15H31O7P</p></body></notes><annotation><rdf:RDF xmlns:rdf="http://www.w3.org/1999/02/22_rdf_syntax_ns#" xmlns:dc="http://purl.org/dc/elements/1.1/" xmlns:dcterms="http://purl.org/dc/terms/" xmlns:vCard="http://www.w3.org/2001/vcard_rdf/3.0#" xmlns:bqbiol="http://biomodels.net/biology_qualifiers/" xmlns:bqmodel="http://biomodels.net/model_qualifiers/"><rdf:Description rdf:about="#metaid_M_1-acylglycerol-3P-laur[c]"><bqbiol:is><rdf:Bag><rdf:li rdf:resource="urn:miriam:lipidmaps:LMGP10050015"/></rdf:Bag></bqbiol:is></rdf:Description></rdf:RDF></annotation></species>
<species metaid="metaid_M_1_acylglycerol_3P_lin_c" id="M_1_acylglycerol_3P_lin_c" name="M_1_acylglycerol_3P_lin_c" compartment="C_c" boundaryCondition="false" sboTerm="SBO:0000299"><notes><body xmlns="http://www.w3.org/1999/xhtml"><p>FORMULA: C21H39O7P</p></body></notes><annotation><rdf:RDF xmlns:rdf="http://www.w3.org/1999/02/22_rdf_syntax_ns#" xmlns:dc="http://purl.org/dc/elements/1.1/" xmlns:dcterms="http://purl.org/dc/terms/" xmlns:vCard="http://www.w3.org/2001/vcard_rdf/3.0#" xmlns:bqbiol="http://biomodels.net/biology_qualifiers/" xmlns:bqmodel="http://biomodels.net/model_qualifiers/"><rdf:Description rdf:about="#metaid_M_1-acylglycerol-3P-lin[c]"><bqbiol:is><rdf:Bag><rdf:li rdf:resource="urn:miriam:lipidmaps:LMGP10050017"/></rdf:Bag></bqbiol:is></rdf:Description></rdf:RDF></annotation></species>
<species metaid="metaid_M_1_acylglycerol_3P_linolen_c" id="M_1_acylglycerol_3P_linolen_c" name="M_1_acylglycerol_3P_linolen_c" compartment="C_c" boundaryCondition="false" sboTerm="SBO:0000299"><notes><body xmlns="http://www.w3.org/1999/xhtml"><p>FORMULA: C21H37O7P</p></body></notes><annotation><rdf:RDF xmlns:rdf="http://www.w3.org/1999/02/22_rdf_syntax_ns#" xmlns:dc="http://purl.org/dc/elements/1.1/" xmlns:dcterms="http://purl.org/dc/terms/" xmlns:vCard="http://www.w3.org/2001/vcard_rdf/3.0#" xmlns:bqbiol="http://biomodels.net/biology_qualifiers/" xmlns:bqmodel="http://biomodels.net/model_qualifiers/"><rdf:Description rdf:about="#metaid_M_1-acylglycerol-3P-linolen[c]"><bqbiol:is><rdf:Bag><rdf:li rdf:resource="urn:miriam:lipidmaps:LMGP10050035"/></rdf:Bag></bqbiol:is></rdf:Description></rdf:RDF></annotation></species>
<species metaid="metaid_M_1_acylglycerol_3P_myrist_c" id="M_1_acylglycerol_3P_myrist_c" name="M_1_acylglycerol_3P_myrist_c" compartment="C_c" boundaryCondition="false" sboTerm="SBO:0000299"><notes><body xmlns="http://www.w3.org/1999/xhtml"><p>FORMULA: C17H35O7P</p></body></notes><annotation><rdf:RDF xmlns:rdf="http://www.w3.org/1999/02/22_rdf_syntax_ns#" xmlns:dc="http://purl.org/dc/elements/1.1/" xmlns:dcterms="http://purl.org/dc/terms/" xmlns:vCard="http://www.w3.org/2001/vcard_rdf/3.0#" xmlns:bqbiol="http://biomodels.net/biology_qualifiers/" xmlns:bqmodel="http://biomodels.net/model_qualifiers/"><rdf:Description rdf:about="#metaid_M_1-acylglycerol-3P-myrist[c]"><bqbiol:is><rdf:Bag><rdf:li rdf:resource="urn:miriam:lipidmaps:LMGP10050007"/></rdf:Bag></bqbiol:is></rdf:Description></rdf:RDF></annotation></species>
<species metaid="metaid_M_1_acylglycerol_3P_nanode_c" id="M_1_acylglycerol_3P_nanode_c" name="M_1_acylglycerol_3P_nanode_c" compartment="C_c" boundaryCondition="false" sboTerm="SBO:0000299"><notes><body xmlns="http://www.w3.org/1999/xhtml"><p>FORMULA: C22H45O7P</p></body></notes><annotation><rdf:RDF xmlns:rdf="http://www.w3.org/1999/02/22_rdf_syntax_ns#" xmlns:dc="http://purl.org/dc/elements/1.1/" xmlns:dcterms="http://purl.org/dc/terms/" xmlns:vCard="http://www.w3.org/2001/vcard_rdf/3.0#" xmlns:bqbiol="http://biomodels.net/biology_qualifiers/" xmlns:bqmodel="http://biomodels.net/model_qualifiers/"><rdf:Description rdf:about="#metaid_M_1-acylglycerol-3P-nanode[c]"><bqbiol:is><rdf:Bag><rdf:li rdf:resource="urn:miriam:lipidmaps:LMGP10050034"/></rdf:Bag></bqbiol:is></rdf:Description></rdf:RDF></annotation></species>
<species metaid="metaid_M_1_acylglycerol_3P_ol_c" id="M_1_acylglycerol_3P_ol_c" name="M_1_acylglycerol_3P_ol_c" compartment="C_c" boundaryCondition="false" sboTerm="SBO:0000299"><notes><body xmlns="http://www.w3.org/1999/xhtml"><p>FORMULA: C21H41O7P</p></body></notes><annotation><rdf:RDF xmlns:rdf="http://www.w3.org/1999/02/22_rdf_syntax_ns#" xmlns:dc="http://purl.org/dc/elements/1.1/" xmlns:dcterms="http://purl.org/dc/terms/" xmlns:vCard="http://www.w3.org/2001/vcard_rdf/3.0#" xmlns:bqbiol="http://biomodels.net/biology_qualifiers/" xmlns:bqmodel="http://biomodels.net/model_qualifiers/"><rdf:Description rdf:about="#metaid_M_1-acylglycerol-3P-ol[c]"><bqbiol:is><rdf:Bag><rdf:li rdf:resource="urn:miriam:lipidmaps:LMGP10050008"/></rdf:Bag></bqbiol:is></rdf:Description></rdf:RDF></annotation></species>
<species metaid="metaid_M_1_acylglycerol_3P_palm_c" id="M_1_acylglycerol_3P_palm_c" name="M_1_acylglycerol_3P_palm_c" compartment="C_c" boundaryCondition="false" sboTerm="SBO:0000299"><notes><body xmlns="http://www.w3.org/1999/xhtml"><p>FORMULA: C19H39O7P</p></body></notes><annotation><rdf:RDF xmlns:rdf="http://www.w3.org/1999/02/22_rdf_syntax_ns#" xmlns:dc="http://purl.org/dc/elements/1.1/" xmlns:dcterms="http://purl.org/dc/terms/" xmlns:vCard="http://www.w3.org/2001/vcard_rdf/3.0#" xmlns:bqbiol="http://biomodels.net/biology_qualifiers/" xmlns:bqmodel="http://biomodels.net/model_qualifiers/"><rdf:Description rdf:about="#metaid_M_1-acylglycerol-3P-palm[c]"><bqbiol:is><rdf:Bag><rdf:li rdf:resource="urn:miriam:lipidmaps:LMGP10050006"/></rdf:Bag></bqbiol:is></rdf:Description></rdf:RDF></annotation></species>
<species metaid="metaid_M_1_acylglycerol_3P_palmn_c" id="M_1_acylglycerol_3P_palmn_c" name="M_1_acylglycerol_3P_palmn_c" compartment="C_c" boundaryCondition="false" sboTerm="SBO:0000299"><notes><body xmlns="http://www.w3.org/1999/xhtml"><p>FORMULA: C19H37O7P</p></body></notes><annotation><rdf:RDF xmlns:rdf="http://www.w3.org/1999/02/22_rdf_syntax_ns#" xmlns:dc="http://purl.org/dc/elements/1.1/" xmlns:dcterms="http://purl.org/dc/terms/" xmlns:vCard="http://www.w3.org/2001/vcard_rdf/3.0#" xmlns:bqbiol="http://biomodels.net/biology_qualifiers/" xmlns:bqmodel="http://biomodels.net/model_qualifiers/"><rdf:Description rdf:about="#metaid_M_1-acylglycerol-3P-palmn[c]"><bqbiol:is><rdf:Bag><rdf:li rdf:resource="urn:miriam:lipidmaps:LMGP10050016"/></rdf:Bag></bqbiol:is></rdf:Description></rdf:RDF></annotation></species>
<species metaid="metaid_M_1_acylglycerol_3P_pentade_c" id="M_1_acylglycerol_3P_pentade_c" name="M_1_acylglycerol_3P_pentade_c" compartment="C_c" boundaryCondition="false" sboTerm="SBO:0000299"><notes><body xmlns="http://www.w3.org/1999/xhtml"><p>FORMULA: C18H37O7P</p></body></notes><annotation><rdf:RDF xmlns:rdf="http://www.w3.org/1999/02/22_rdf_syntax_ns#" xmlns:dc="http://purl.org/dc/elements/1.1/" xmlns:dcterms="http://purl.org/dc/terms/" xmlns:vCard="http://www.w3.org/2001/vcard_rdf/3.0#" xmlns:bqbiol="http://biomodels.net/biology_qualifiers/" xmlns:bqmodel="http://biomodels.net/model_qualifiers/"><rdf:Description rdf:about="#metaid_M_1-acylglycerol-3P-pentade[c]"><bqbiol:is><rdf:Bag><rdf:li rdf:resource="urn:miriam:lipidmaps:LMGP10050037"/></rdf:Bag></bqbiol:is></rdf:Description></rdf:RDF></annotation></species>
<species metaid="metaid_M_1_acylglycerol_3P_stea_c" id="M_1_acylglycerol_3P_stea_c" name="M_1_acylglycerol_3P_stea_c" compartment="C_c" boundaryCondition="false" sboTerm="SBO:0000299"><notes><body xmlns="http://www.w3.org/1999/xhtml"><p>FORMULA: C21H43O7P</p></body></notes><annotation><rdf:RDF xmlns:rdf="http://www.w3.org/1999/02/22_rdf_syntax_ns#" xmlns:dc="http://purl.org/dc/elements/1.1/" xmlns:dcterms="http://purl.org/dc/terms/" xmlns:vCard="http://www.w3.org/2001/vcard_rdf/3.0#" xmlns:bqbiol="http://biomodels.net/biology_qualifiers/" xmlns:bqmodel="http://biomodels.net/model_qualifiers/"><rdf:Description rdf:about="#metaid_M_1-acylglycerol-3P-stea[c]"><bqbiol:is><rdf:Bag><rdf:li rdf:resource="urn:miriam:lipidmaps:LMGP10050005"/></rdf:Bag></bqbiol:is></rdf:Description></rdf:RDF></annotation></species>
<species metaid="metaid_M_1_acylglycerol_3P_tetraco_c" id="M_1_acylglycerol_3P_tetraco_c" name="M_1_acylglycerol_3P_tetraco_c" compartment="C_c" boundaryCondition="false" sboTerm="SBO:0000299"><notes><body xmlns="http://www.w3.org/1999/xhtml"><p>FORMULA: C27H55O7P</p></body></notes></species>
<species metaid="metaid_M_1_acylglycerol_3P_trico_c" id="M_1_acylglycerol_3P_trico_c" name="M_1_acylglycerol_3P_trico_c" compartment="C_c" boundaryCondition="false" sboTerm="SBO:0000299"><notes><body xmlns="http://www.w3.org/1999/xhtml"><p>FORMULA: C26H53O7P</p></body></notes></species>
<species metaid="metaid_M_1_acylglycerol_3P_tridec_c" id="M_1_acylglycerol_3P_tridec_c" name="M_1_acylglycerol_3P_tridec_c" compartment="C_c" boundaryCondition="false" sboTerm="SBO:0000299"><notes><body xmlns="http://www.w3.org/1999/xhtml"><p>FORMULA: C16H33O7P</p></body></notes><annotation><rdf:RDF xmlns:rdf="http://www.w3.org/1999/02/22_rdf_syntax_ns#" xmlns:dc="http://purl.org/dc/elements/1.1/" xmlns:dcterms="http://purl.org/dc/terms/" xmlns:vCard="http://www.w3.org/2001/vcard_rdf/3.0#" xmlns:bqbiol="http://biomodels.net/biology_qualifiers/" xmlns:bqmodel="http://biomodels.net/model_qualifiers/"><rdf:Description rdf:about="#metaid_M_1-acylglycerol-3P-tridec[c]"><bqbiol:is><rdf:Bag><rdf:li rdf:resource="urn:miriam:lipidmaps:LMGP10050001"/></rdf:Bag></bqbiol:is></rdf:Description></rdf:RDF></annotation></species>
<species metaid="metaid_M_1_acylglycerol_LD_PC_pool_c" id="M_1_acylglycerol_LD_PC_pool_c" name="M_1_acylglycerol_LD_PC_pool_c" compartment="C_c" boundaryCondition="false" sboTerm="SBO:0000299"><notes><body xmlns="http://www.w3.org/1999/xhtml"><p>FORMULA: C4H7O4R</p></body></notes><annotation><rdf:RDF xmlns:rdf="http://www.w3.org/1999/02/22_rdf_syntax_ns#" xmlns:dc="http://purl.org/dc/elements/1.1/" xmlns:dcterms="http://purl.org/dc/terms/" xmlns:vCard="http://www.w3.org/2001/vcard_rdf/3.0#" xmlns:bqbiol="http://biomodels.net/biology_qualifiers/" xmlns:bqmodel="http://biomodels.net/model_qualifiers/"><rdf:Description rdf:about="#metaid_M_1-acylglycerol-LD-PC_pool[c]"><bqbiol:is><rdf:Bag><rdf:li rdf:resource="urn:miriam:obo.chebi:CHEBI:17408"/></rdf:Bag></bqbiol:is></rdf:Description></rdf:RDF></annotation></species>
<species metaid="metaid_M_1_acylglycerol_LD_PE_pool_c" id="M_1_acylglycerol_LD_PE_pool_c" name="M_1_acylglycerol_LD_PE_pool_c" compartment="C_c" boundaryCondition="false" sboTerm="SBO:0000299"><notes><body xmlns="http://www.w3.org/1999/xhtml"><p>FORMULA: C4H7O4R</p></body></notes><annotation><rdf:RDF xmlns:rdf="http://www.w3.org/1999/02/22_rdf_syntax_ns#" xmlns:dc="http://purl.org/dc/elements/1.1/" xmlns:dcterms="http://purl.org/dc/terms/" xmlns:vCard="http://www.w3.org/2001/vcard_rdf/3.0#" xmlns:bqbiol="http://biomodels.net/biology_qualifiers/" xmlns:bqmodel="http://biomodels.net/model_qualifiers/"><rdf:Description rdf:about="#metaid_M_1-acylglycerol-LD-PE_pool[c]"><bqbiol:is><rdf:Bag><rdf:li rdf:resource="urn:miriam:obo.chebi:CHEBI:17408"/></rdf:Bag></bqbiol:is></rdf:Description></rdf:RDF></annotation></species>
<species metaid="metaid_M_1_acylglycerol_LD_PI_pool_c" id="M_1_acylglycerol_LD_PI_pool_c" name="M_1_acylglycerol_LD_PI_pool_c" compartment="C_c" boundaryCondition="false" sboTerm="SBO:0000299"><notes><body xmlns="http://www.w3.org/1999/xhtml"><p>FORMULA: C4H7O4R</p></body></notes><annotation><rdf:RDF xmlns:rdf="http://www.w3.org/1999/02/22_rdf_syntax_ns#" xmlns:dc="http://purl.org/dc/elements/1.1/" xmlns:dcterms="http://purl.org/dc/terms/" xmlns:vCard="http://www.w3.org/2001/vcard_rdf/3.0#" xmlns:bqbiol="http://biomodels.net/biology_qualifiers/" xmlns:bqmodel="http://biomodels.net/model_qualifiers/"><rdf:Description rdf:about="#metaid_M_1-acylglycerol-LD-PI_pool[c]"><bqbiol:is><rdf:Bag><rdf:li rdf:resource="urn:miriam:obo.chebi:CHEBI:17408"/></rdf:Bag></bqbiol:is></rdf:Description></rdf:RDF></annotation></species>
<species metaid="metaid_M_1_acylglycerol_LD_PS_pool_c" id="M_1_acylglycerol_LD_PS_pool_c" name="M_1_acylglycerol_LD_PS_pool_c" compartment="C_c" boundaryCondition="false" sboTerm="SBO:0000299"><notes><body xmlns="http://www.w3.org/1999/xhtml"><p>FORMULA: C4H7O4R</p></body></notes><annotation><rdf:RDF xmlns:rdf="http://www.w3.org/1999/02/22_rdf_syntax_ns#" xmlns:dc="http://purl.org/dc/elements/1.1/" xmlns:dcterms="http://purl.org/dc/terms/" xmlns:vCard="http://www.w3.org/2001/vcard_rdf/3.0#" xmlns:bqbiol="http://biomodels.net/biology_qualifiers/" xmlns:bqmodel="http://biomodels.net/model_qualifiers/"><rdf:Description rdf:about="#metaid_M_1-acylglycerol-LD-PS_pool[c]"><bqbiol:is><rdf:Bag><rdf:li rdf:resource="urn:miriam:obo.chebi:CHEBI:17408"/></rdf:Bag></bqbiol:is></rdf:Description></rdf:RDF></annotation></species>
<species metaid="metaid_M_1_acylglycerol_LD_SM_pool_c" id="M_1_acylglycerol_LD_SM_pool_c" name="M_1_acylglycerol_LD_SM_pool_c" compartment="C_c" boundaryCondition="false" sboTerm="SBO:0000299"><notes><body xmlns="http://www.w3.org/1999/xhtml"><p>FORMULA: C4H7O4R</p></body></notes><annotation><rdf:RDF xmlns:rdf="http://www.w3.org/1999/02/22_rdf_syntax_ns#" xmlns:dc="http://purl.org/dc/elements/1.1/" xmlns:dcterms="http://purl.org/dc/terms/" xmlns:vCard="http://www.w3.org/2001/vcard_rdf/3.0#" xmlns:bqbiol="http://biomodels.net/biology_qualifiers/" xmlns:bqmodel="http://biomodels.net/model_qualifiers/"><rdf:Description rdf:about="#metaid_M_1-acylglycerol-LD-SM_pool[c]"><bqbiol:is><rdf:Bag><rdf:li rdf:resource="urn:miriam:obo.chebi:CHEBI:17408"/></rdf:Bag></bqbiol:is></rdf:Description></rdf:RDF></annotation></species>
<species metaid="metaid_M_1_acylglycerol_LD_TG1_pool_c" id="M_1_acylglycerol_LD_TG1_pool_c" name="M_1_acylglycerol_LD_TG1_pool_c" compartment="C_c" boundaryCondition="false" sboTerm="SBO:0000299"><notes><body xmlns="http://www.w3.org/1999/xhtml"><p>FORMULA: C4H7O4R</p></body></notes><annotation><rdf:RDF xmlns:rdf="http://www.w3.org/1999/02/22_rdf_syntax_ns#" xmlns:dc="http://purl.org/dc/elements/1.1/" xmlns:dcterms="http://purl.org/dc/terms/" xmlns:vCard="http://www.w3.org/2001/vcard_rdf/3.0#" xmlns:bqbiol="http://biomodels.net/biology_qualifiers/" xmlns:bqmodel="http://biomodels.net/model_qualifiers/"><rdf:Description rdf:about="#metaid_M_1-acylglycerol-LD-TG1_pool[c]"><bqbiol:is><rdf:Bag><rdf:li rdf:resource="urn:miriam:obo.chebi:CHEBI:17408"/></rdf:Bag></bqbiol:is></rdf:Description></rdf:RDF></annotation></species>
<species metaid="metaid_M_1_acylglycerol_VLDL_pool_c" id="M_1_acylglycerol_VLDL_pool_c" name="M_1_acylglycerol_VLDL_pool_c" compartment="C_c" boundaryCondition="false" sboTerm="SBO:0000299"><notes><body xmlns="http://www.w3.org/1999/xhtml"><p>FORMULA: C4H7O4R</p></body></notes><annotation><rdf:RDF xmlns:rdf="http://www.w3.org/1999/02/22_rdf_syntax_ns#" xmlns:dc="http://purl.org/dc/elements/1.1/" xmlns:dcterms="http://purl.org/dc/terms/" xmlns:vCard="http://www.w3.org/2001/vcard_rdf/3.0#" xmlns:bqbiol="http://biomodels.net/biology_qualifiers/" xmlns:bqmodel="http://biomodels.net/model_qualifiers/"><rdf:Description rdf:about="#metaid_M_1-acylglycerol-VLDL_pool[c]"><bqbiol:is><rdf:Bag><rdf:li rdf:resource="urn:miriam:obo.chebi:CHEBI:17408"/></rdf:Bag></bqbiol:is></rdf:Description></rdf:RDF></annotation></species>
<species metaid="metaid_M_1_acylglycerol_VLDL_pool_s" id="M_1_acylglycerol_VLDL_pool_s" name="M_1_acylglycerol_VLDL_pool_s" compartment="C_s" boundaryCondition="false" sboTerm="SBO:0000299"><notes><body xmlns="http://www.w3.org/1999/xhtml"><p>FORMULA: C4H7O4R</p></body></notes><annotation><rdf:RDF xmlns:rdf="http://www.w3.org/1999/02/22_rdf_syntax_ns#" xmlns:dc="http://purl.org/dc/elements/1.1/" xmlns:dcterms="http://purl.org/dc/terms/" xmlns:vCard="http://www.w3.org/2001/vcard_rdf/3.0#" xmlns:bqbiol="http://biomodels.net/biology_qualifiers/" xmlns:bqmodel="http://biomodels.net/model_qualifiers/"><rdf:Description rdf:about="#metaid_M_1-acylglycerol-VLDL_pool[s]"><bqbiol:is><rdf:Bag><rdf:li rdf:resource="urn:miriam:obo.chebi:CHEBI:17408"/></rdf:Bag></bqbiol:is></rdf:Description></rdf:RDF></annotation></species>
<species metaid="metaid_M_1_acylglycerol_chylomicron_pool_c" id="M_1_acylglycerol_chylomicron_pool_c" name="M_1_acylglycerol_chylomicron_pool_c" compartment="C_c" boundaryCondition="false" sboTerm="SBO:0000299"><notes><body xmlns="http://www.w3.org/1999/xhtml"><p>FORMULA: C4H7O4R</p></body></notes><annotation><rdf:RDF xmlns:rdf="http://www.w3.org/1999/02/22_rdf_syntax_ns#" xmlns:dc="http://purl.org/dc/elements/1.1/" xmlns:dcterms="http://purl.org/dc/terms/" xmlns:vCard="http://www.w3.org/2001/vcard_rdf/3.0#" xmlns:bqbiol="http://biomodels.net/biology_qualifiers/" xmlns:bqmodel="http://biomodels.net/model_qualifiers/"><rdf:Description rdf:about="#metaid_M_1-acylglycerol-chylomicron_pool[c]"><bqbiol:is><rdf:Bag><rdf:li rdf:resource="urn:miriam:obo.chebi:CHEBI:17408"/></rdf:Bag></bqbiol:is></rdf:Description></rdf:RDF></annotation></species>
<species metaid="metaid_M_1_acylglycerol_chylomicron_pool_s" id="M_1_acylglycerol_chylomicron_pool_s" name="M_1_acylglycerol_chylomicron_pool_s" compartment="C_s" boundaryCondition="false" sboTerm="SBO:0000299"><notes><body xmlns="http://www.w3.org/1999/xhtml"><p>FORMULA: C4H7O4R</p></body></notes><annotation><rdf:RDF xmlns:rdf="http://www.w3.org/1999/02/22_rdf_syntax_ns#" xmlns:dc="http://purl.org/dc/elements/1.1/" xmlns:dcterms="http://purl.org/dc/terms/" xmlns:vCard="http://www.w3.org/2001/vcard_rdf/3.0#" xmlns:bqbiol="http://biomodels.net/biology_qualifiers/" xmlns:bqmodel="http://biomodels.net/model_qualifiers/"><rdf:Description rdf:about="#metaid_M_1-acylglycerol-chylomicron_pool[s]"><bqbiol:is><rdf:Bag><rdf:li rdf:resource="urn:miriam:obo.chebi:CHEBI:17408"/></rdf:Bag></bqbiol:is></rdf:Description></rdf:RDF></annotation></species>
<species metaid="metaid_M_1_alkenyl_2_acylglycerol_c" id="M_1_alkenyl_2_acylglycerol_c" name="M_1_alkenyl_2_acylglycerol_c" compartment="C_c" boundaryCondition="false" sboTerm="SBO:0000299"><notes><body xmlns="http://www.w3.org/1999/xhtml"><p>FORMULA: C6H8O4R2</p></body></notes><annotation><rdf:RDF xmlns:rdf="http://www.w3.org/1999/02/22_rdf_syntax_ns#" xmlns:dc="http://purl.org/dc/elements/1.1/" xmlns:dcterms="http://purl.org/dc/terms/" xmlns:vCard="http://www.w3.org/2001/vcard_rdf/3.0#" xmlns:bqbiol="http://biomodels.net/biology_qualifiers/" xmlns:bqmodel="http://biomodels.net/model_qualifiers/"><rdf:Description rdf:about="#metaid_M_1-alkenyl-2-acylglycerol[c]"><bqbiol:is><rdf:Bag><rdf:li rdf:resource="urn:miriam:kegg.compound:C03454"/></rdf:Bag></bqbiol:is></rdf:Description></rdf:RDF></annotation></species>
<species metaid="metaid_M_1_alkyl_2_acetyl_sn_glycerol_c" id="M_1_alkyl_2_acetyl_sn_glycerol_c" name="M_1_alkyl_2_acetyl_sn_glycerol_c" compartment="C_c" boundaryCondition="false" sboTerm="SBO:0000299"><notes><body xmlns="http://www.w3.org/1999/xhtml"><p>FORMULA: C5H9O4R</p></body></notes><annotation><rdf:RDF xmlns:rdf="http://www.w3.org/1999/02/22_rdf_syntax_ns#" xmlns:dc="http://purl.org/dc/elements/1.1/" xmlns:dcterms="http://purl.org/dc/terms/" xmlns:vCard="http://www.w3.org/2001/vcard_rdf/3.0#" xmlns:bqbiol="http://biomodels.net/biology_qualifiers/" xmlns:bqmodel="http://biomodels.net/model_qualifiers/"><rdf:Description rdf:about="#metaid_M_1-alkyl-2-acetyl-sn-glycerol[c]"><bqbiol:is><rdf:Bag><rdf:li rdf:resource="urn:miriam:obo.chebi:CHEBI:16291"/></rdf:Bag></bqbiol:is></rdf:Description></rdf:RDF></annotation></species>
<species metaid="metaid_M_1_alkyl_2_acylglycerol_c" id="M_1_alkyl_2_acylglycerol_c" name="M_1_alkyl_2_acylglycerol_c" compartment="C_c" boundaryCondition="false" sboTerm="SBO:0000299"><notes><body xmlns="http://www.w3.org/1999/xhtml"><p>FORMULA: C4H6O4R2</p></body></notes><annotation><rdf:RDF xmlns:rdf="http://www.w3.org/1999/02/22_rdf_syntax_ns#" xmlns:dc="http://purl.org/dc/elements/1.1/" xmlns:dcterms="http://purl.org/dc/terms/" xmlns:vCard="http://www.w3.org/2001/vcard_rdf/3.0#" xmlns:bqbiol="http://biomodels.net/biology_qualifiers/" xmlns:bqmodel="http://biomodels.net/model_qualifiers/"><rdf:Description rdf:about="#metaid_M_1-alkyl-2-acylglycerol[c]"><bqbiol:is><rdf:Bag><rdf:li rdf:resource="urn:miriam:obo.chebi:CHEBI:52595"/></rdf:Bag></bqbiol:is></rdf:Description></rdf:RDF></annotation></species>
<species metaid="metaid_M_1_alkyl_2_acylglycerophosphoethanolamine_c" id="M_1_alkyl_2_acylglycerophosphoethanolamine_c" name="M_1_alkyl_2_acylglycerophosphoethanolamine_c" compartment="C_c" boundaryCondition="false" sboTerm="SBO:0000299"><notes><body xmlns="http://www.w3.org/1999/xhtml"><p>FORMULA: C6H12NO7PR2</p></body></notes><annotation><rdf:RDF xmlns:rdf="http://www.w3.org/1999/02/22_rdf_syntax_ns#" xmlns:dc="http://purl.org/dc/elements/1.1/" xmlns:dcterms="http://purl.org/dc/terms/" xmlns:vCard="http://www.w3.org/2001/vcard_rdf/3.0#" xmlns:bqbiol="http://biomodels.net/biology_qualifiers/" xmlns:bqmodel="http://biomodels.net/model_qualifiers/"><rdf:Description rdf:about="#metaid_M_1-alkyl-2-acylglycerophosphoethanolamine[c]"><bqbiol:is><rdf:Bag><rdf:li rdf:resource="urn:miriam:kegg.compound:C04475"/></rdf:Bag></bqbiol:is></rdf:Description></rdf:RDF></annotation></species>
<species metaid="metaid_M_1_alkyl_2_lysoglycerol_3_phosphocholine_c" id="M_1_alkyl_2_lysoglycerol_3_phosphocholine_c" name="M_1_alkyl_2_lysoglycerol_3_phosphocholine_c" compartment="C_c" boundaryCondition="false" sboTerm="SBO:0000299"><notes><body xmlns="http://www.w3.org/1999/xhtml"><p>FORMULA: C8H20NO6PR</p></body></notes><annotation><rdf:RDF xmlns:rdf="http://www.w3.org/1999/02/22_rdf_syntax_ns#" xmlns:dc="http://purl.org/dc/elements/1.1/" xmlns:dcterms="http://purl.org/dc/terms/" xmlns:vCard="http://www.w3.org/2001/vcard_rdf/3.0#" xmlns:bqbiol="http://biomodels.net/biology_qualifiers/" xmlns:bqmodel="http://biomodels.net/model_qualifiers/"><rdf:Description rdf:about="#metaid_M_1-alkyl-2-lysoglycerol-3-phosphocholine[c]"><bqbiol:is><rdf:Bag><rdf:li rdf:resource="urn:miriam:kegg.compound:C04317"/></rdf:Bag></bqbiol:is></rdf:Description></rdf:RDF></annotation></species>
<species metaid="metaid_M_1_hexadecylglycerol_3_phosphate_c" id="M_1_hexadecylglycerol_3_phosphate_c" name="M_1_hexadecylglycerol_3_phosphate_c" compartment="C_c" boundaryCondition="false" sboTerm="SBO:0000299"><notes><body xmlns="http://www.w3.org/1999/xhtml"><p>FORMULA: C19H41O6P</p></body></notes><annotation><rdf:RDF xmlns:rdf="http://www.w3.org/1999/02/22_rdf_syntax_ns#" xmlns:dc="http://purl.org/dc/elements/1.1/" xmlns:dcterms="http://purl.org/dc/terms/" xmlns:vCard="http://www.w3.org/2001/vcard_rdf/3.0#" xmlns:bqbiol="http://biomodels.net/biology_qualifiers/" xmlns:bqmodel="http://biomodels.net/model_qualifiers/"><rdf:Description rdf:about="#metaid_M_1-hexadecylglycerol-3-phosphate[c]"><bqbiol:is><rdf:Bag><rdf:li rdf:resource="urn:miriam:lipidmaps:LMGP10060005"/></rdf:Bag></bqbiol:is></rdf:Description></rdf:RDF></annotation></species>
<species metaid="metaid_M_1_hydroperoxy_8_carboxyoctyl_3_4_epoxynon_2E_enyl_ether_c" id="M_1_hydroperoxy_8_carboxyoctyl_3_4_epoxynon_2E_enyl_ether_c" name="M_1_hydroperoxy_8_carboxyoctyl_3_4_epoxynon_2E_enyl_ether_c" compartment="C_c" boundaryCondition="false" sboTerm="SBO:0000299"><notes><body xmlns="http://www.w3.org/1999/xhtml"><p>FORMULA: C18H32O6</p></body></notes></species>
<species metaid="metaid_M_1_lyso_2_arachidonoyl_phosphatidate_c" id="M_1_lyso_2_arachidonoyl_phosphatidate_c" name="M_1_lyso_2_arachidonoyl_phosphatidate_c" compartment="C_c" boundaryCondition="false" sboTerm="SBO:0000299"><notes><body xmlns="http://www.w3.org/1999/xhtml"><p>FORMULA: C23H39O7P</p></body></notes></species>
<species metaid="metaid_M_1_lysolecithin_pool_c" id="M_1_lysolecithin_pool_c" name="M_1_lysolecithin_pool_c" compartment="C_c" boundaryCondition="false" sboTerm="SBO:0000299"><notes><body xmlns="http://www.w3.org/1999/xhtml"><p>FORMULA: C9H20NO7PR</p></body></notes><annotation><rdf:RDF xmlns:rdf="http://www.w3.org/1999/02/22_rdf_syntax_ns#" xmlns:dc="http://purl.org/dc/elements/1.1/" xmlns:dcterms="http://purl.org/dc/terms/" xmlns:vCard="http://www.w3.org/2001/vcard_rdf/3.0#" xmlns:bqbiol="http://biomodels.net/biology_qualifiers/" xmlns:bqmodel="http://biomodels.net/model_qualifiers/"><rdf:Description rdf:about="#metaid_M_1-lysolecithin_pool[c]"><bqbiol:is><rdf:Bag><rdf:li rdf:resource="urn:miriam:obo.chebi:CHEBI:16728"/></rdf:Bag></bqbiol:is></rdf:Description></rdf:RDF></annotation></species>
<species metaid="metaid_M_1_methylnicotinamide_c" id="M_1_methylnicotinamide_c" name="M_1_methylnicotinamide_c" compartment="C_c" boundaryCondition="false" sboTerm="SBO:0000299"><notes><body xmlns="http://www.w3.org/1999/xhtml"><p>FORMULA: C7H9N2O</p></body></notes><annotation><rdf:RDF xmlns:rdf="http://www.w3.org/1999/02/22_rdf_syntax_ns#" xmlns:dc="http://purl.org/dc/elements/1.1/" xmlns:dcterms="http://purl.org/dc/terms/" xmlns:vCard="http://www.w3.org/2001/vcard_rdf/3.0#" xmlns:bqbiol="http://biomodels.net/biology_qualifiers/" xmlns:bqmodel="http://biomodels.net/model_qualifiers/"><rdf:Description rdf:about="#metaid_M_1-methylnicotinamide[c]"><bqbiol:is><rdf:Bag><rdf:li rdf:resource="urn:miriam:obo.chebi:CHEBI:16797"/></rdf:Bag></bqbiol:is></rdf:Description></rdf:RDF></annotation></species>
<species metaid="metaid_M_1_methylnicotinamide_s" id="M_1_methylnicotinamide_s" name="M_1_methylnicotinamide_s" compartment="C_s" boundaryCondition="false" sboTerm="SBO:0000299"><notes><body xmlns="http://www.w3.org/1999/xhtml"><p>FORMULA: C7H9N2O</p></body></notes><annotation><rdf:RDF xmlns:rdf="http://www.w3.org/1999/02/22_rdf_syntax_ns#" xmlns:dc="http://purl.org/dc/elements/1.1/" xmlns:dcterms="http://purl.org/dc/terms/" xmlns:vCard="http://www.w3.org/2001/vcard_rdf/3.0#" xmlns:bqbiol="http://biomodels.net/biology_qualifiers/" xmlns:bqmodel="http://biomodels.net/model_qualifiers/"><rdf:Description rdf:about="#metaid_M_1-methylnicotinamide[s]"><bqbiol:is><rdf:Bag><rdf:li rdf:resource="urn:miriam:obo.chebi:CHEBI:16797"/></rdf:Bag></bqbiol:is></rdf:Description></rdf:RDF></annotation></species>
<species metaid="metaid_M_1_methylnicotinamide_x" id="M_1_methylnicotinamide_x" name="M_1_methylnicotinamide_x" compartment="C_x" boundaryCondition="true" sboTerm="SBO:0000299"><notes><body xmlns="http://www.w3.org/1999/xhtml"><p>FORMULA: C7H9N2O</p></body></notes><annotation><rdf:RDF xmlns:rdf="http://www.w3.org/1999/02/22_rdf_syntax_ns#" xmlns:dc="http://purl.org/dc/elements/1.1/" xmlns:dcterms="http://purl.org/dc/terms/" xmlns:vCard="http://www.w3.org/2001/vcard_rdf/3.0#" xmlns:bqbiol="http://biomodels.net/biology_qualifiers/" xmlns:bqmodel="http://biomodels.net/model_qualifiers/"><rdf:Description rdf:about="#metaid_M_1-methylnicotinamide[x]"><bqbiol:is><rdf:Bag><rdf:li rdf:resource="urn:miriam:obo.chebi:CHEBI:16797"/></rdf:Bag></bqbiol:is></rdf:Description></rdf:RDF></annotation></species>
<species metaid="metaid_M_1_organyl_2_lyso_sn_glycero_3_phosphocholine_c" id="M_1_organyl_2_lyso_sn_glycero_3_phosphocholine_c" name="M_1_organyl_2_lyso_sn_glycero_3_phosphocholine_c" compartment="C_c" boundaryCondition="false" sboTerm="SBO:0000299"><notes><body xmlns="http://www.w3.org/1999/xhtml"><p>FORMULA: C8H20NO6PR</p></body></notes><annotation><rdf:RDF xmlns:rdf="http://www.w3.org/1999/02/22_rdf_syntax_ns#" xmlns:dc="http://purl.org/dc/elements/1.1/" xmlns:dcterms="http://purl.org/dc/terms/" xmlns:vCard="http://www.w3.org/2001/vcard_rdf/3.0#" xmlns:bqbiol="http://biomodels.net/biology_qualifiers/" xmlns:bqmodel="http://biomodels.net/model_qualifiers/"><rdf:Description rdf:about="#metaid_M_1-organyl-2-lyso-sn-glycero-3-phosphocholine[c]"><bqbiol:is><rdf:Bag><rdf:li rdf:resource="urn:miriam:kegg.compound:C04317"/></rdf:Bag></bqbiol:is></rdf:Description></rdf:RDF></annotation></species>
<species metaid="metaid_M_1_organyl_2_lyso_sn_glycero_3_phosphocholine_s" id="M_1_organyl_2_lyso_sn_glycero_3_phosphocholine_s" name="M_1_organyl_2_lyso_sn_glycero_3_phosphocholine_s" compartment="C_s" boundaryCondition="false" sboTerm="SBO:0000299"><notes><body xmlns="http://www.w3.org/1999/xhtml"><p>FORMULA: C8H20NO6PR</p></body></notes><annotation><rdf:RDF xmlns:rdf="http://www.w3.org/1999/02/22_rdf_syntax_ns#" xmlns:dc="http://purl.org/dc/elements/1.1/" xmlns:dcterms="http://purl.org/dc/terms/" xmlns:vCard="http://www.w3.org/2001/vcard_rdf/3.0#" xmlns:bqbiol="http://biomodels.net/biology_qualifiers/" xmlns:bqmodel="http://biomodels.net/model_qualifiers/"><rdf:Description rdf:about="#metaid_M_1-organyl-2-lyso-sn-glycero-3-phosphocholine[s]"><bqbiol:is><rdf:Bag><rdf:li rdf:resource="urn:miriam:kegg.compound:C04317"/></rdf:Bag></bqbiol:is></rdf:Description></rdf:RDF></annotation></species>
<species metaid="metaid_M_1_organyl_2_lyso_sn_glycero_3_phosphocholine_x" id="M_1_organyl_2_lyso_sn_glycero_3_phosphocholine_x" name="M_1_organyl_2_lyso_sn_glycero_3_phosphocholine_x" compartment="C_x" boundaryCondition="true" sboTerm="SBO:0000299"><notes><body xmlns="http://www.w3.org/1999/xhtml"><p>FORMULA: C8H20NO6PR</p></body></notes><annotation><rdf:RDF xmlns:rdf="http://www.w3.org/1999/02/22_rdf_syntax_ns#" xmlns:dc="http://purl.org/dc/elements/1.1/" xmlns:dcterms="http://purl.org/dc/terms/" xmlns:vCard="http://www.w3.org/2001/vcard_rdf/3.0#" xmlns:bqbiol="http://biomodels.net/biology_qualifiers/" xmlns:bqmodel="http://biomodels.net/model_qualifiers/"><rdf:Description rdf:about="#metaid_M_1-organyl-2-lyso-sn-glycero-3-phosphocholine[x]"><bqbiol:is><rdf:Bag><rdf:li rdf:resource="urn:miriam:kegg.compound:C04317"/></rdf:Bag></bqbiol:is></rdf:Description></rdf:RDF></annotation></species>
<species metaid="metaid_M_1_palmitoyl_dihydroxyacetone_phosphate_p" id="M_1_palmitoyl_dihydroxyacetone_phosphate_p" name="M_1_palmitoyl_dihydroxyacetone_phosphate_p" compartment="C_p" boundaryCondition="false" sboTerm="SBO:0000299"><notes><body xmlns="http://www.w3.org/1999/xhtml"><p>FORMULA: C19H37O7P</p></body></notes><annotation><rdf:RDF xmlns:rdf="http://www.w3.org/1999/02/22_rdf_syntax_ns#" xmlns:dc="http://purl.org/dc/elements/1.1/" xmlns:dcterms="http://purl.org/dc/terms/" xmlns:vCard="http://www.w3.org/2001/vcard_rdf/3.0#" xmlns:bqbiol="http://biomodels.net/biology_qualifiers/" xmlns:bqmodel="http://biomodels.net/model_qualifiers/"><rdf:Description rdf:about="#metaid_M_1-palmitoyl-dihydroxyacetone-phosphate[p]"><bqbiol:is><rdf:Bag><rdf:li rdf:resource="urn:miriam:obo.chebi:CHEBI:17868"/></rdf:Bag></bqbiol:is></rdf:Description></rdf:RDF></annotation></species>
<species metaid="metaid_M_1_phosphatidyl_1D_myo_inositol_3_4_bisphosphate_c" id="M_1_phosphatidyl_1D_myo_inositol_3_4_bisphosphate_c" name="M_1_phosphatidyl_1D_myo_inositol_3_4_bisphosphate_c" compartment="C_c" boundaryCondition="false" sboTerm="SBO:0000299"><notes><body xmlns="http://www.w3.org/1999/xhtml"><p>FORMULA: C11H19O19P3R2</p></body></notes><annotation><rdf:RDF xmlns:rdf="http://www.w3.org/1999/02/22_rdf_syntax_ns#" xmlns:dc="http://purl.org/dc/elements/1.1/" xmlns:dcterms="http://purl.org/dc/terms/" xmlns:vCard="http://www.w3.org/2001/vcard_rdf/3.0#" xmlns:bqbiol="http://biomodels.net/biology_qualifiers/" xmlns:bqmodel="http://biomodels.net/model_qualifiers/"><rdf:Description rdf:about="#metaid_M_1-phosphatidyl-1D-myo-inositol-3,4-bisphosphate[c]"><bqbiol:is><rdf:Bag><rdf:li rdf:resource="urn:miriam:obo.chebi:CHEBI:16152"/></rdf:Bag></bqbiol:is></rdf:Description></rdf:RDF></annotation></species>
<species metaid="metaid_M_1_phosphatidyl_1D_myo_inositol_3_phosphate_c" id="M_1_phosphatidyl_1D_myo_inositol_3_phosphate_c" name="M_1_phosphatidyl_1D_myo_inositol_3_phosphate_c" compartment="C_c" boundaryCondition="false" sboTerm="SBO:0000299"><notes><body xmlns="http://www.w3.org/1999/xhtml"><p>FORMULA: C11H18O16P2R2</p></body></notes><annotation><rdf:RDF xmlns:rdf="http://www.w3.org/1999/02/22_rdf_syntax_ns#" xmlns:dc="http://purl.org/dc/elements/1.1/" xmlns:dcterms="http://purl.org/dc/terms/" xmlns:vCard="http://www.w3.org/2001/vcard_rdf/3.0#" xmlns:bqbiol="http://biomodels.net/biology_qualifiers/" xmlns:bqmodel="http://biomodels.net/model_qualifiers/"><rdf:Description rdf:about="#metaid_M_1-phosphatidyl-1D-myo-inositol-3-phosphate[c]"><bqbiol:is><rdf:Bag><rdf:li rdf:resource="urn:miriam:obo.chebi:CHEBI:17283"/></rdf:Bag></bqbiol:is></rdf:Description></rdf:RDF></annotation></species>
<species metaid="metaid_M_1_phosphatidyl_1D_myo_inositol_4_phosphate_c" id="M_1_phosphatidyl_1D_myo_inositol_4_phosphate_c" name="M_1_phosphatidyl_1D_myo_inositol_4_phosphate_c" compartment="C_c" boundaryCondition="false" sboTerm="SBO:0000299"><notes><body xmlns="http://www.w3.org/1999/xhtml"><p>FORMULA: C11H18O16P2R2</p></body></notes><annotation><rdf:RDF xmlns:rdf="http://www.w3.org/1999/02/22_rdf_syntax_ns#" xmlns:dc="http://purl.org/dc/elements/1.1/" xmlns:dcterms="http://purl.org/dc/terms/" xmlns:vCard="http://www.w3.org/2001/vcard_rdf/3.0#" xmlns:bqbiol="http://biomodels.net/biology_qualifiers/" xmlns:bqmodel="http://biomodels.net/model_qualifiers/"><rdf:Description rdf:about="#metaid_M_1-phosphatidyl-1D-myo-inositol-4-phosphate[c]"><bqbiol:is><rdf:Bag><rdf:li rdf:resource="urn:miriam:obo.chebi:CHEBI:17526"/></rdf:Bag></bqbiol:is></rdf:Description></rdf:RDF></annotation></species>
<species metaid="metaid_M_1_phosphatidyl_1D_myo_inositol_5_phosphate_c" id="M_1_phosphatidyl_1D_myo_inositol_5_phosphate_c" name="M_1_phosphatidyl_1D_myo_inositol_5_phosphate_c" compartment="C_c" boundaryCondition="false" sboTerm="SBO:0000299"><notes><body xmlns="http://www.w3.org/1999/xhtml"><p>FORMULA: C11H18O16P2R2</p></body></notes><annotation><rdf:RDF xmlns:rdf="http://www.w3.org/1999/02/22_rdf_syntax_ns#" xmlns:dc="http://purl.org/dc/elements/1.1/" xmlns:dcterms="http://purl.org/dc/terms/" xmlns:vCard="http://www.w3.org/2001/vcard_rdf/3.0#" xmlns:bqbiol="http://biomodels.net/biology_qualifiers/" xmlns:bqmodel="http://biomodels.net/model_qualifiers/"><rdf:Description rdf:about="#metaid_M_1-phosphatidyl-1D-myo-inositol-5-phosphate[c]"><bqbiol:is><rdf:Bag><rdf:li rdf:resource="urn:miriam:obo.chebi:CHEBI:16500"/></rdf:Bag></bqbiol:is></rdf:Description></rdf:RDF></annotation></species>
<species metaid="metaid_M_1_phosphatidyl_1D_myo_inositol_5_phosphate_g" id="M_1_phosphatidyl_1D_myo_inositol_5_phosphate_g" name="M_1_phosphatidyl_1D_myo_inositol_5_phosphate_g" compartment="C_g" boundaryCondition="false" sboTerm="SBO:0000299"><notes><body xmlns="http://www.w3.org/1999/xhtml"><p>FORMULA: C11H18O16P2R2</p></body></notes><annotation><rdf:RDF xmlns:rdf="http://www.w3.org/1999/02/22_rdf_syntax_ns#" xmlns:dc="http://purl.org/dc/elements/1.1/" xmlns:dcterms="http://purl.org/dc/terms/" xmlns:vCard="http://www.w3.org/2001/vcard_rdf/3.0#" xmlns:bqbiol="http://biomodels.net/biology_qualifiers/" xmlns:bqmodel="http://biomodels.net/model_qualifiers/"><rdf:Description rdf:about="#metaid_M_1-phosphatidyl-1D-myo-inositol-5-phosphate[g]"><bqbiol:is><rdf:Bag><rdf:li rdf:resource="urn:miriam:obo.chebi:CHEBI:16500"/></rdf:Bag></bqbiol:is></rdf:Description></rdf:RDF></annotation></species>
<species metaid="metaid_M_1_phosphatidyl_1D_myo_inositol_5_phosphate_r" id="M_1_phosphatidyl_1D_myo_inositol_5_phosphate_r" name="M_1_phosphatidyl_1D_myo_inositol_5_phosphate_r" compartment="C_r" boundaryCondition="false" sboTerm="SBO:0000299"><notes><body xmlns="http://www.w3.org/1999/xhtml"><p>FORMULA: C11H18O16P2R2</p></body></notes><annotation><rdf:RDF xmlns:rdf="http://www.w3.org/1999/02/22_rdf_syntax_ns#" xmlns:dc="http://purl.org/dc/elements/1.1/" xmlns:dcterms="http://purl.org/dc/terms/" xmlns:vCard="http://www.w3.org/2001/vcard_rdf/3.0#" xmlns:bqbiol="http://biomodels.net/biology_qualifiers/" xmlns:bqmodel="http://biomodels.net/model_qualifiers/"><rdf:Description rdf:about="#metaid_M_1-phosphatidyl-1D-myo-inositol-5-phosphate[r]"><bqbiol:is><rdf:Bag><rdf:li rdf:resource="urn:miriam:obo.chebi:CHEBI:16500"/></rdf:Bag></bqbiol:is></rdf:Description></rdf:RDF></annotation></species>
<species metaid="metaid_M_1_phosphatidyl_myo_inositol_3_5_bisphosphate_c" id="M_1_phosphatidyl_myo_inositol_3_5_bisphosphate_c" name="M_1_phosphatidyl_myo_inositol_3_5_bisphosphate_c" compartment="C_c" boundaryCondition="false" sboTerm="SBO:0000299"><notes><body xmlns="http://www.w3.org/1999/xhtml"><p>FORMULA: C11H19O19P3R2</p></body></notes><annotation><rdf:RDF xmlns:rdf="http://www.w3.org/1999/02/22_rdf_syntax_ns#" xmlns:dc="http://purl.org/dc/elements/1.1/" xmlns:dcterms="http://purl.org/dc/terms/" xmlns:vCard="http://www.w3.org/2001/vcard_rdf/3.0#" xmlns:bqbiol="http://biomodels.net/biology_qualifiers/" xmlns:bqmodel="http://biomodels.net/model_qualifiers/"><rdf:Description rdf:about="#metaid_M_1-phosphatidyl-myo-inositol-3,5-bisphosphate[c]"><bqbiol:is><rdf:Bag><rdf:li rdf:resource="urn:miriam:kegg.compound:C11556"/></rdf:Bag></bqbiol:is></rdf:Description></rdf:RDF></annotation></species>
<species metaid="metaid_M_1_phosphatidyl_myo_inositol_3_5_bisphosphate_g" id="M_1_phosphatidyl_myo_inositol_3_5_bisphosphate_g" name="M_1_phosphatidyl_myo_inositol_3_5_bisphosphate_g" compartment="C_g" boundaryCondition="false" sboTerm="SBO:0000299"><notes><body xmlns="http://www.w3.org/1999/xhtml"><p>FORMULA: C11H19O19P3R2</p></body></notes><annotation><rdf:RDF xmlns:rdf="http://www.w3.org/1999/02/22_rdf_syntax_ns#" xmlns:dc="http://purl.org/dc/elements/1.1/" xmlns:dcterms="http://purl.org/dc/terms/" xmlns:vCard="http://www.w3.org/2001/vcard_rdf/3.0#" xmlns:bqbiol="http://biomodels.net/biology_qualifiers/" xmlns:bqmodel="http://biomodels.net/model_qualifiers/"><rdf:Description rdf:about="#metaid_M_1-phosphatidyl-myo-inositol-3,5-bisphosphate[g]"><bqbiol:is><rdf:Bag><rdf:li rdf:resource="urn:miriam:kegg.compound:C11556"/></rdf:Bag></bqbiol:is></rdf:Description></rdf:RDF></annotation></species>
<species metaid="metaid_M_1_phosphatidyl_myo_inositol_3_5_bisphosphate_r" id="M_1_phosphatidyl_myo_inositol_3_5_bisphosphate_r" name="M_1_phosphatidyl_myo_inositol_3_5_bisphosphate_r" compartment="C_r" boundaryCondition="false" sboTerm="SBO:0000299"><notes><body xmlns="http://www.w3.org/1999/xhtml"><p>FORMULA: C11H19O19P3R2</p></body></notes><annotation><rdf:RDF xmlns:rdf="http://www.w3.org/1999/02/22_rdf_syntax_ns#" xmlns:dc="http://purl.org/dc/elements/1.1/" xmlns:dcterms="http://purl.org/dc/terms/" xmlns:vCard="http://www.w3.org/2001/vcard_rdf/3.0#" xmlns:bqbiol="http://biomodels.net/biology_qualifiers/" xmlns:bqmodel="http://biomodels.net/model_qualifiers/"><rdf:Description rdf:about="#metaid_M_1-phosphatidyl-myo-inositol-3,5-bisphosphate[r]"><bqbiol:is><rdf:Bag><rdf:li rdf:resource="urn:miriam:kegg.compound:C11556"/></rdf:Bag></bqbiol:is></rdf:Description></rdf:RDF></annotation></species>
<species metaid="metaid_M_1_pyrroline_5_carboxylate_c" id="M_1_pyrroline_5_carboxylate_c" name="M_1_pyrroline_5_carboxylate_c" compartment="C_c" boundaryCondition="false" sboTerm="SBO:0000299"><notes><body xmlns="http://www.w3.org/1999/xhtml"><p>FORMULA: C5H7NO2</p></body></notes><annotation><rdf:RDF xmlns:rdf="http://www.w3.org/1999/02/22_rdf_syntax_ns#" xmlns:dc="http://purl.org/dc/elements/1.1/" xmlns:dcterms="http://purl.org/dc/terms/" xmlns:vCard="http://www.w3.org/2001/vcard_rdf/3.0#" xmlns:bqbiol="http://biomodels.net/biology_qualifiers/" xmlns:bqmodel="http://biomodels.net/model_qualifiers/"><rdf:Description rdf:about="#metaid_M_1-pyrroline-5-carboxylate[c]"><bqbiol:is><rdf:Bag><rdf:li rdf:resource="urn:miriam:obo.chebi:CHEBI:371"/></rdf:Bag></bqbiol:is></rdf:Description></rdf:RDF></annotation></species>
<species metaid="metaid_M_1_pyrroline_5_carboxylate_m" id="M_1_pyrroline_5_carboxylate_m" name="M_1_pyrroline_5_carboxylate_m" compartment="C_m" boundaryCondition="false" sboTerm="SBO:0000299"><notes><body xmlns="http://www.w3.org/1999/xhtml"><p>FORMULA: C5H7NO2</p></body></notes><annotation><rdf:RDF xmlns:rdf="http://www.w3.org/1999/02/22_rdf_syntax_ns#" xmlns:dc="http://purl.org/dc/elements/1.1/" xmlns:dcterms="http://purl.org/dc/terms/" xmlns:vCard="http://www.w3.org/2001/vcard_rdf/3.0#" xmlns:bqbiol="http://biomodels.net/biology_qualifiers/" xmlns:bqmodel="http://biomodels.net/model_qualifiers/"><rdf:Description rdf:about="#metaid_M_1-pyrroline-5-carboxylate[m]"><bqbiol:is><rdf:Bag><rdf:li rdf:resource="urn:miriam:obo.chebi:CHEBI:371"/></rdf:Bag></bqbiol:is></rdf:Description></rdf:RDF></annotation></species>
<species metaid="metaid_M_1_pyrroline_c" id="M_1_pyrroline_c" name="M_1_pyrroline_c" compartment="C_c" boundaryCondition="false" sboTerm="SBO:0000299"><notes><body xmlns="http://www.w3.org/1999/xhtml"><p>FORMULA: C4H7N</p></body></notes><annotation><rdf:RDF xmlns:rdf="http://www.w3.org/1999/02/22_rdf_syntax_ns#" xmlns:dc="http://purl.org/dc/elements/1.1/" xmlns:dcterms="http://purl.org/dc/terms/" xmlns:vCard="http://www.w3.org/2001/vcard_rdf/3.0#" xmlns:bqbiol="http://biomodels.net/biology_qualifiers/" xmlns:bqmodel="http://biomodels.net/model_qualifiers/"><rdf:Description rdf:about="#metaid_M_1-pyrroline[c]"><bqbiol:is><rdf:Bag><rdf:li rdf:resource="urn:miriam:obo.chebi:CHEBI:19092"/></rdf:Bag></bqbiol:is></rdf:Description></rdf:RDF></annotation></species>
<species metaid="metaid_M_1_pyrroline_m" id="M_1_pyrroline_m" name="M_1_pyrroline_m" compartment="C_m" boundaryCondition="false" sboTerm="SBO:0000299"><notes><body xmlns="http://www.w3.org/1999/xhtml"><p>FORMULA: C4H7N</p></body></notes><annotation><rdf:RDF xmlns:rdf="http://www.w3.org/1999/02/22_rdf_syntax_ns#" xmlns:dc="http://purl.org/dc/elements/1.1/" xmlns:dcterms="http://purl.org/dc/terms/" xmlns:vCard="http://www.w3.org/2001/vcard_rdf/3.0#" xmlns:bqbiol="http://biomodels.net/biology_qualifiers/" xmlns:bqmodel="http://biomodels.net/model_qualifiers/"><rdf:Description rdf:about="#metaid_M_1-pyrroline[m]"><bqbiol:is><rdf:Bag><rdf:li rdf:resource="urn:miriam:obo.chebi:CHEBI:19092"/></rdf:Bag></bqbiol:is></rdf:Description></rdf:RDF></annotation></species>
<species metaid="metaid_M_1_radyl_2_acyl_sn_glycero_3_phosphocholine_c" id="M_1_radyl_2_acyl_sn_glycero_3_phosphocholine_c" name="M_1_radyl_2_acyl_sn_glycero_3_phosphocholine_c" compartment="C_c" boundaryCondition="false" sboTerm="SBO:0000299"><notes><body xmlns="http://www.w3.org/1999/xhtml"><p>FORMULA: C9H19NO7PR2</p></body></notes><annotation><rdf:RDF xmlns:rdf="http://www.w3.org/1999/02/22_rdf_syntax_ns#" xmlns:dc="http://purl.org/dc/elements/1.1/" xmlns:dcterms="http://purl.org/dc/terms/" xmlns:vCard="http://www.w3.org/2001/vcard_rdf/3.0#" xmlns:bqbiol="http://biomodels.net/biology_qualifiers/" xmlns:bqmodel="http://biomodels.net/model_qualifiers/"><rdf:Description rdf:about="#metaid_M_1-radyl-2-acyl-sn-glycero-3-phosphocholine[c]"><bqbiol:is><rdf:Bag><rdf:li rdf:resource="urn:miriam:obo.chebi:CHEBI:36702"/></rdf:Bag></bqbiol:is></rdf:Description></rdf:RDF></annotation></species>
<species metaid="metaid_M_10_11_dihydro_12_epi_LTB4_c" id="M_10_11_dihydro_12_epi_LTB4_c" name="M_10_11_dihydro_12_epi_LTB4_c" compartment="C_c" boundaryCondition="false" sboTerm="SBO:0000299"><notes><body xmlns="http://www.w3.org/1999/xhtml"><p>FORMULA: C20H34O4</p></body></notes></species>
<species metaid="metaid_M_10_11_dihydro_12_epi_LTB4_m" id="M_10_11_dihydro_12_epi_LTB4_m" name="M_10_11_dihydro_12_epi_LTB4_m" compartment="C_m" boundaryCondition="false" sboTerm="SBO:0000299"><notes><body xmlns="http://www.w3.org/1999/xhtml"><p>FORMULA: C20H34O4</p></body></notes></species>
<species metaid="metaid_M_10_11_dihydro_12_epi_LTB4_p" id="M_10_11_dihydro_12_epi_LTB4_p" name="M_10_11_dihydro_12_epi_LTB4_p" compartment="C_p" boundaryCondition="false" sboTerm="SBO:0000299"><notes><body xmlns="http://www.w3.org/1999/xhtml"><p>FORMULA: C20H34O4</p></body></notes></species>
<species metaid="metaid_M_10_11_dihydro_12_oxo_LTB4_c" id="M_10_11_dihydro_12_oxo_LTB4_c" name="M_10_11_dihydro_12_oxo_LTB4_c" compartment="C_c" boundaryCondition="false" sboTerm="SBO:0000299"><notes><body xmlns="http://www.w3.org/1999/xhtml"><p>FORMULA: C20H32O4</p></body></notes></species>
<species metaid="metaid_M_10_11_dihydro_12_oxo_LTB4_m" id="M_10_11_dihydro_12_oxo_LTB4_m" name="M_10_11_dihydro_12_oxo_LTB4_m" compartment="C_m" boundaryCondition="false" sboTerm="SBO:0000299"><notes><body xmlns="http://www.w3.org/1999/xhtml"><p>FORMULA: C20H32O4</p></body></notes></species>
<species metaid="metaid_M_10_11_dihydro_12_oxo_LTB4_p" id="M_10_11_dihydro_12_oxo_LTB4_p" name="M_10_11_dihydro_12_oxo_LTB4_p" compartment="C_p" boundaryCondition="false" sboTerm="SBO:0000299"><notes><body xmlns="http://www.w3.org/1999/xhtml"><p>FORMULA: C20H32O4</p></body></notes></species>
<species metaid="metaid_M_10_11_dihydro_12R_hydroxy_LTC4_c" id="M_10_11_dihydro_12R_hydroxy_LTC4_c" name="M_10_11_dihydro_12R_hydroxy_LTC4_c" compartment="C_c" boundaryCondition="false" sboTerm="SBO:0000299"><notes><body xmlns="http://www.w3.org/1999/xhtml"><p>FORMULA: C30H49N3O10S</p></body></notes></species>
<species metaid="metaid_M_10_11_dihydro_12R_hydroxy_LTC4_m" id="M_10_11_dihydro_12R_hydroxy_LTC4_m" name="M_10_11_dihydro_12R_hydroxy_LTC4_m" compartment="C_m" boundaryCondition="false" sboTerm="SBO:0000299"><notes><body xmlns="http://www.w3.org/1999/xhtml"><p>FORMULA: C30H49N3O10S</p></body></notes></species>
<species metaid="metaid_M_10_11_dihydro_12R_hydroxy_LTC4_p" id="M_10_11_dihydro_12R_hydroxy_LTC4_p" name="M_10_11_dihydro_12R_hydroxy_LTC4_p" compartment="C_p" boundaryCondition="false" sboTerm="SBO:0000299"><notes><body xmlns="http://www.w3.org/1999/xhtml"><p>FORMULA: C30H49N3O10S</p></body></notes></species>
<species metaid="metaid_M_10_11_dihydro_20_dihydroxy_LTB4_c" id="M_10_11_dihydro_20_dihydroxy_LTB4_c" name="M_10_11_dihydro_20_dihydroxy_LTB4_c" compartment="C_c" boundaryCondition="false" sboTerm="SBO:0000299"><notes><body xmlns="http://www.w3.org/1999/xhtml"><p>FORMULA: C20H34O6</p></body></notes></species>
<species metaid="metaid_M_10_11_dihydro_20_dihydroxy_LTB4_r" id="M_10_11_dihydro_20_dihydroxy_LTB4_r" name="M_10_11_dihydro_20_dihydroxy_LTB4_r" compartment="C_r" boundaryCondition="false" sboTerm="SBO:0000299"><notes><body xmlns="http://www.w3.org/1999/xhtml"><p>FORMULA: C20H34O6</p></body></notes></species>
<species metaid="metaid_M_10_11_dihydro_20_trihydroxy_LTB4_c" id="M_10_11_dihydro_20_trihydroxy_LTB4_c" name="M_10_11_dihydro_20_trihydroxy_LTB4_c" compartment="C_c" boundaryCondition="false" sboTerm="SBO:0000299"><notes><body xmlns="http://www.w3.org/1999/xhtml"><p>FORMULA: C20H34O7</p></body></notes></species>
<species metaid="metaid_M_10_11_dihydro_20_trihydroxy_LTB4_r" id="M_10_11_dihydro_20_trihydroxy_LTB4_r" name="M_10_11_dihydro_20_trihydroxy_LTB4_r" compartment="C_r" boundaryCondition="false" sboTerm="SBO:0000299"><notes><body xmlns="http://www.w3.org/1999/xhtml"><p>FORMULA: C20H34O7</p></body></notes></species>
<species metaid="metaid_M_10_11_dihydro_LTB4_CoA_c" id="M_10_11_dihydro_LTB4_CoA_c" name="M_10_11_dihydro_LTB4_CoA_c" compartment="C_c" boundaryCondition="false" sboTerm="SBO:0000299"><notes><body xmlns="http://www.w3.org/1999/xhtml"><p>FORMULA: C41H68N7O19P3S</p></body></notes></species>
<species metaid="metaid_M_10_11_dihydro_LTB4_CoA_m" id="M_10_11_dihydro_LTB4_CoA_m" name="M_10_11_dihydro_LTB4_CoA_m" compartment="C_m" boundaryCondition="false" sboTerm="SBO:0000299"><notes><body xmlns="http://www.w3.org/1999/xhtml"><p>FORMULA: C41H68N7O19P3S</p></body></notes></species>
<species metaid="metaid_M_10_11_dihydro_LTB4_CoA_p" id="M_10_11_dihydro_LTB4_CoA_p" name="M_10_11_dihydro_LTB4_CoA_p" compartment="C_p" boundaryCondition="false" sboTerm="SBO:0000299"><notes><body xmlns="http://www.w3.org/1999/xhtml"><p>FORMULA: C41H68N7O19P3S</p></body></notes></species>
<species metaid="metaid_M_10_11_dihydro_LTB4_CoA_r" id="M_10_11_dihydro_LTB4_CoA_r" name="M_10_11_dihydro_LTB4_CoA_r" compartment="C_r" boundaryCondition="false" sboTerm="SBO:0000299"><notes><body xmlns="http://www.w3.org/1999/xhtml"><p>FORMULA: C41H68N7O19P3S</p></body></notes></species>
<species metaid="metaid_M_10_11_dihydro_LTB4_c" id="M_10_11_dihydro_LTB4_c" name="M_10_11_dihydro_LTB4_c" compartment="C_c" boundaryCondition="false" sboTerm="SBO:0000299"><notes><body xmlns="http://www.w3.org/1999/xhtml"><p>FORMULA: C20H34O4</p></body></notes></species>
<species metaid="metaid_M_10_11_dihydro_LTB4_m" id="M_10_11_dihydro_LTB4_m" name="M_10_11_dihydro_LTB4_m" compartment="C_m" boundaryCondition="false" sboTerm="SBO:0000299"><notes><body xmlns="http://www.w3.org/1999/xhtml"><p>FORMULA: C20H34O4</p></body></notes></species>
<species metaid="metaid_M_10_11_dihydro_LTB4_p" id="M_10_11_dihydro_LTB4_p" name="M_10_11_dihydro_LTB4_p" compartment="C_p" boundaryCondition="false" sboTerm="SBO:0000299"><notes><body xmlns="http://www.w3.org/1999/xhtml"><p>FORMULA: C20H34O4</p></body></notes></species>
<species metaid="metaid_M_10_11_dihydro_LTB4_r" id="M_10_11_dihydro_LTB4_r" name="M_10_11_dihydro_LTB4_r" compartment="C_r" boundaryCondition="false" sboTerm="SBO:0000299"><notes><body xmlns="http://www.w3.org/1999/xhtml"><p>FORMULA: C20H34O4</p></body></notes></species>
<species metaid="metaid_M_10_11_epoxy_4Z_7Z_hexadecadienoic_acid_c" id="M_10_11_epoxy_4Z_7Z_hexadecadienoic_acid_c" name="M_10_11_epoxy_4Z_7Z_hexadecadienoic_acid_c" compartment="C_c" boundaryCondition="false" sboTerm="SBO:0000299"><notes><body xmlns="http://www.w3.org/1999/xhtml"><p>FORMULA: C16H26O3</p></body></notes></species>
<species metaid="metaid_M_10_13_16_19_docosatetraenoic_acid_c" id="M_10_13_16_19_docosatetraenoic_acid_c" name="M_10_13_16_19_docosatetraenoic_acid_c" compartment="C_c" boundaryCondition="false" sboTerm="SBO:0000299"><notes><body xmlns="http://www.w3.org/1999/xhtml"><p>FORMULA: C22H36O2</p></body></notes></species>
<species metaid="metaid_M_10_13_16_19_docosatetraenoic_acid_l" id="M_10_13_16_19_docosatetraenoic_acid_l" name="M_10_13_16_19_docosatetraenoic_acid_l" compartment="C_l" boundaryCondition="false" sboTerm="SBO:0000299"><notes><body xmlns="http://www.w3.org/1999/xhtml"><p>FORMULA: C22H36O2</p></body></notes></species>
<species metaid="metaid_M_10_13_16_19_docosatetraenoic_acid_r" id="M_10_13_16_19_docosatetraenoic_acid_r" name="M_10_13_16_19_docosatetraenoic_acid_r" compartment="C_r" boundaryCondition="false" sboTerm="SBO:0000299"><notes><body xmlns="http://www.w3.org/1999/xhtml"><p>FORMULA: C22H36O2</p></body></notes></species>
<species metaid="metaid_M_10_13_16_19_docosatetraenoic_acid_s" id="M_10_13_16_19_docosatetraenoic_acid_s" name="M_10_13_16_19_docosatetraenoic_acid_s" compartment="C_s" boundaryCondition="false" sboTerm="SBO:0000299"><notes><body xmlns="http://www.w3.org/1999/xhtml"><p>FORMULA: C22H36O2</p></body></notes></species>
<species metaid="metaid_M_10_13_16_19_docosatetraenoyl_CoA_c" id="M_10_13_16_19_docosatetraenoyl_CoA_c" name="M_10_13_16_19_docosatetraenoyl_CoA_c" compartment="C_c" boundaryCondition="false" sboTerm="SBO:0000299"><notes><body xmlns="http://www.w3.org/1999/xhtml"><p>FORMULA: C43H70N7O17P3S</p></body></notes></species>
<species metaid="metaid_M_10_13_16_19_docosatetraenoyl_CoA_m" id="M_10_13_16_19_docosatetraenoyl_CoA_m" name="M_10_13_16_19_docosatetraenoyl_CoA_m" compartment="C_m" boundaryCondition="false" sboTerm="SBO:0000299"><notes><body xmlns="http://www.w3.org/1999/xhtml"><p>FORMULA: C43H70N7O17P3S</p></body></notes></species>
<species metaid="metaid_M_10_13_16_19_docosatetraenoyl_CoA_r" id="M_10_13_16_19_docosatetraenoyl_CoA_r" name="M_10_13_16_19_docosatetraenoyl_CoA_r" compartment="C_r" boundaryCondition="false" sboTerm="SBO:0000299"><notes><body xmlns="http://www.w3.org/1999/xhtml"><p>FORMULA: C43H70N7O17P3S</p></body></notes></species>
<species metaid="metaid_M_10_13_16_19_docosatetraenoylcarnitine_c" id="M_10_13_16_19_docosatetraenoylcarnitine_c" name="M_10_13_16_19_docosatetraenoylcarnitine_c" compartment="C_c" boundaryCondition="false" sboTerm="SBO:0000299"><notes><body xmlns="http://www.w3.org/1999/xhtml"><p>FORMULA: C29H49NO4</p></body></notes></species>
<species metaid="metaid_M_10_13_16_19_docosatetraenoylcarnitine_m" id="M_10_13_16_19_docosatetraenoylcarnitine_m" name="M_10_13_16_19_docosatetraenoylcarnitine_m" compartment="C_m" boundaryCondition="false" sboTerm="SBO:0000299"><notes><body xmlns="http://www.w3.org/1999/xhtml"><p>FORMULA: C29H49NO4</p></body></notes></species>
<species metaid="metaid_M_10_13_16_19_docosatetraenoylcarnitine_r" id="M_10_13_16_19_docosatetraenoylcarnitine_r" name="M_10_13_16_19_docosatetraenoylcarnitine_r" compartment="C_r" boundaryCondition="false" sboTerm="SBO:0000299"><notes><body xmlns="http://www.w3.org/1999/xhtml"><p>FORMULA: C29H49NO4</p></body></notes></species>
<species metaid="metaid_M_10_13_16_docosatrienoyl_CoA_c" id="M_10_13_16_docosatrienoyl_CoA_c" name="M_10_13_16_docosatrienoyl_CoA_c" compartment="C_c" boundaryCondition="false" sboTerm="SBO:0000299"><notes><body xmlns="http://www.w3.org/1999/xhtml"><p>FORMULA: C43H72N7O17P3S</p></body></notes></species>
<species metaid="metaid_M_10_13_16_docosatrienoyl_CoA_m" id="M_10_13_16_docosatrienoyl_CoA_m" name="M_10_13_16_docosatrienoyl_CoA_m" compartment="C_m" boundaryCondition="false" sboTerm="SBO:0000299"><notes><body xmlns="http://www.w3.org/1999/xhtml"><p>FORMULA: C43H72N7O17P3S</p></body></notes></species>
<species metaid="metaid_M_10_13_16_docosatrienoyl_CoA_r" id="M_10_13_16_docosatrienoyl_CoA_r" name="M_10_13_16_docosatrienoyl_CoA_r" compartment="C_r" boundaryCondition="false" sboTerm="SBO:0000299"><notes><body xmlns="http://www.w3.org/1999/xhtml"><p>FORMULA: C43H72N7O17P3S</p></body></notes></species>
<species metaid="metaid_M_10_13_16_docosatrienoylcarnitine_c" id="M_10_13_16_docosatrienoylcarnitine_c" name="M_10_13_16_docosatrienoylcarnitine_c" compartment="C_c" boundaryCondition="false" sboTerm="SBO:0000299"><notes><body xmlns="http://www.w3.org/1999/xhtml"><p>FORMULA: C29H51NO4</p></body></notes></species>
<species metaid="metaid_M_10_13_16_docosatrienoylcarnitine_m" id="M_10_13_16_docosatrienoylcarnitine_m" name="M_10_13_16_docosatrienoylcarnitine_m" compartment="C_m" boundaryCondition="false" sboTerm="SBO:0000299"><notes><body xmlns="http://www.w3.org/1999/xhtml"><p>FORMULA: C29H51NO4</p></body></notes></species>
<species metaid="metaid_M_10_13_16_docosatrienoylcarnitine_r" id="M_10_13_16_docosatrienoylcarnitine_r" name="M_10_13_16_docosatrienoylcarnitine_r" compartment="C_r" boundaryCondition="false" sboTerm="SBO:0000299"><notes><body xmlns="http://www.w3.org/1999/xhtml"><p>FORMULA: C29H51NO4</p></body></notes></species>
<species metaid="metaid_M_10_13_16_docosatriynoic_acid_c" id="M_10_13_16_docosatriynoic_acid_c" name="M_10_13_16_docosatriynoic_acid_c" compartment="C_c" boundaryCondition="false" sboTerm="SBO:0000299"><notes><body xmlns="http://www.w3.org/1999/xhtml"><p>FORMULA: C22H38O2</p></body></notes><annotation><rdf:RDF xmlns:rdf="http://www.w3.org/1999/02/22_rdf_syntax_ns#" xmlns:dc="http://purl.org/dc/elements/1.1/" xmlns:dcterms="http://purl.org/dc/terms/" xmlns:vCard="http://www.w3.org/2001/vcard_rdf/3.0#" xmlns:bqbiol="http://biomodels.net/biology_qualifiers/" xmlns:bqmodel="http://biomodels.net/model_qualifiers/"><rdf:Description rdf:about="#metaid_M_10,13,16-docosatriynoic_acid[c]"><bqbiol:is><rdf:Bag><rdf:li rdf:resource="urn:miriam:lipidmaps:LMFA01030685"/></rdf:Bag></bqbiol:is></rdf:Description></rdf:RDF></annotation></species>
<species metaid="metaid_M_10_13_16_docosatriynoic_acid_l" id="M_10_13_16_docosatriynoic_acid_l" name="M_10_13_16_docosatriynoic_acid_l" compartment="C_l" boundaryCondition="false" sboTerm="SBO:0000299"><notes><body xmlns="http://www.w3.org/1999/xhtml"><p>FORMULA: C22H38O2</p></body></notes><annotation><rdf:RDF xmlns:rdf="http://www.w3.org/1999/02/22_rdf_syntax_ns#" xmlns:dc="http://purl.org/dc/elements/1.1/" xmlns:dcterms="http://purl.org/dc/terms/" xmlns:vCard="http://www.w3.org/2001/vcard_rdf/3.0#" xmlns:bqbiol="http://biomodels.net/biology_qualifiers/" xmlns:bqmodel="http://biomodels.net/model_qualifiers/"><rdf:Description rdf:about="#metaid_M_10,13,16-docosatriynoic_acid[l]"><bqbiol:is><rdf:Bag><rdf:li rdf:resource="urn:miriam:lipidmaps:LMFA01030685"/></rdf:Bag></bqbiol:is></rdf:Description></rdf:RDF></annotation></species>
<species metaid="metaid_M_10_13_16_docosatriynoic_acid_r" id="M_10_13_16_docosatriynoic_acid_r" name="M_10_13_16_docosatriynoic_acid_r" compartment="C_r" boundaryCondition="false" sboTerm="SBO:0000299"><notes><body xmlns="http://www.w3.org/1999/xhtml"><p>FORMULA: C22H38O2</p></body></notes><annotation><rdf:RDF xmlns:rdf="http://www.w3.org/1999/02/22_rdf_syntax_ns#" xmlns:dc="http://purl.org/dc/elements/1.1/" xmlns:dcterms="http://purl.org/dc/terms/" xmlns:vCard="http://www.w3.org/2001/vcard_rdf/3.0#" xmlns:bqbiol="http://biomodels.net/biology_qualifiers/" xmlns:bqmodel="http://biomodels.net/model_qualifiers/"><rdf:Description rdf:about="#metaid_M_10,13,16-docosatriynoic_acid[r]"><bqbiol:is><rdf:Bag><rdf:li rdf:resource="urn:miriam:lipidmaps:LMFA01030685"/></rdf:Bag></bqbiol:is></rdf:Description></rdf:RDF></annotation></species>
<species metaid="metaid_M_10_13_16_docosatriynoic_acid_s" id="M_10_13_16_docosatriynoic_acid_s" name="M_10_13_16_docosatriynoic_acid_s" compartment="C_s" boundaryCondition="false" sboTerm="SBO:0000299"><notes><body xmlns="http://www.w3.org/1999/xhtml"><p>FORMULA: C22H38O2</p></body></notes><annotation><rdf:RDF xmlns:rdf="http://www.w3.org/1999/02/22_rdf_syntax_ns#" xmlns:dc="http://purl.org/dc/elements/1.1/" xmlns:dcterms="http://purl.org/dc/terms/" xmlns:vCard="http://www.w3.org/2001/vcard_rdf/3.0#" xmlns:bqbiol="http://biomodels.net/biology_qualifiers/" xmlns:bqmodel="http://biomodels.net/model_qualifiers/"><rdf:Description rdf:about="#metaid_M_10,13,16-docosatriynoic_acid[s]"><bqbiol:is><rdf:Bag><rdf:li rdf:resource="urn:miriam:lipidmaps:LMFA01030685"/></rdf:Bag></bqbiol:is></rdf:Description></rdf:RDF></annotation></species>
<species metaid="metaid_M_10_HETE_c" id="M_10_HETE_c" name="M_10_HETE_c" compartment="C_c" boundaryCondition="false" sboTerm="SBO:0000299"><notes><body xmlns="http://www.w3.org/1999/xhtml"><p>FORMULA: C20H32O3</p></body></notes></species>
<species metaid="metaid_M_10_HETE_r" id="M_10_HETE_r" name="M_10_HETE_r" compartment="C_r" boundaryCondition="false" sboTerm="SBO:0000299"><notes><body xmlns="http://www.w3.org/1999/xhtml"><p>FORMULA: C20H32O3</p></body></notes></species>
<species metaid="metaid_M_10_formyl_THF_c" id="M_10_formyl_THF_c" name="M_10_formyl_THF_c" compartment="C_c" boundaryCondition="false" sboTerm="SBO:0000299"><notes><body xmlns="http://www.w3.org/1999/xhtml"><p>FORMULA: C20H23N7O7</p></body></notes><annotation><rdf:RDF xmlns:rdf="http://www.w3.org/1999/02/22_rdf_syntax_ns#" xmlns:dc="http://purl.org/dc/elements/1.1/" xmlns:dcterms="http://purl.org/dc/terms/" xmlns:vCard="http://www.w3.org/2001/vcard_rdf/3.0#" xmlns:bqbiol="http://biomodels.net/biology_qualifiers/" xmlns:bqmodel="http://biomodels.net/model_qualifiers/"><rdf:Description rdf:about="#metaid_M_10-formyl-THF[c]"><bqbiol:is><rdf:Bag><rdf:li rdf:resource="urn:miriam:obo.chebi:CHEBI:15637"/></rdf:Bag></bqbiol:is></rdf:Description></rdf:RDF></annotation></species>
<species metaid="metaid_M_10_formyl_THF_m" id="M_10_formyl_THF_m" name="M_10_formyl_THF_m" compartment="C_m" boundaryCondition="false" sboTerm="SBO:0000299"><notes><body xmlns="http://www.w3.org/1999/xhtml"><p>FORMULA: C20H23N7O7</p></body></notes><annotation><rdf:RDF xmlns:rdf="http://www.w3.org/1999/02/22_rdf_syntax_ns#" xmlns:dc="http://purl.org/dc/elements/1.1/" xmlns:dcterms="http://purl.org/dc/terms/" xmlns:vCard="http://www.w3.org/2001/vcard_rdf/3.0#" xmlns:bqbiol="http://biomodels.net/biology_qualifiers/" xmlns:bqmodel="http://biomodels.net/model_qualifiers/"><rdf:Description rdf:about="#metaid_M_10-formyl-THF[m]"><bqbiol:is><rdf:Bag><rdf:li rdf:resource="urn:miriam:obo.chebi:CHEBI:15637"/></rdf:Bag></bqbiol:is></rdf:Description></rdf:RDF></annotation></species>
<species metaid="metaid_M_10_hydroperoxy_H4_neuroprostane_c" id="M_10_hydroperoxy_H4_neuroprostane_c" name="M_10_hydroperoxy_H4_neuroprostane_c" compartment="C_c" boundaryCondition="false" sboTerm="SBO:0000299"><notes><body xmlns="http://www.w3.org/1999/xhtml"><p>FORMULA: C22H32O6</p></body></notes></species>
<species metaid="metaid_M_10_hydroxy_D4_neuroprostane_c" id="M_10_hydroxy_D4_neuroprostane_c" name="M_10_hydroxy_D4_neuroprostane_c" compartment="C_c" boundaryCondition="false" sboTerm="SBO:0000299"><notes><body xmlns="http://www.w3.org/1999/xhtml"><p>FORMULA: C22H32O5</p></body></notes></species>
<species metaid="metaid_M_10_hydroxy_E4_neuroprostane_c" id="M_10_hydroxy_E4_neuroprostane_c" name="M_10_hydroxy_E4_neuroprostane_c" compartment="C_c" boundaryCondition="false" sboTerm="SBO:0000299"><notes><body xmlns="http://www.w3.org/1999/xhtml"><p>FORMULA: C22H32O5</p></body></notes></species>
<species metaid="metaid_M_10_hydroxy_octadec_12Z_enoate_9_beta_D_glucuronide_c" id="M_10_hydroxy_octadec_12Z_enoate_9_beta_D_glucuronide_c" name="M_10_hydroxy_octadec_12Z_enoate_9_beta_D_glucuronide_c" compartment="C_c" boundaryCondition="false" sboTerm="SBO:0000299"><notes><body xmlns="http://www.w3.org/1999/xhtml"><p>FORMULA: C24H42O10</p></body></notes></species>
<species metaid="metaid_M_10_hydroxy_octadec_12Z_enoate_9_beta_D_glucuronide_r" id="M_10_hydroxy_octadec_12Z_enoate_9_beta_D_glucuronide_r" name="M_10_hydroxy_octadec_12Z_enoate_9_beta_D_glucuronide_r" compartment="C_r" boundaryCondition="false" sboTerm="SBO:0000299"><notes><body xmlns="http://www.w3.org/1999/xhtml"><p>FORMULA: C24H42O10</p></body></notes></species>
<species metaid="metaid_M_10_peroxy_docosahexaenoate_c" id="M_10_peroxy_docosahexaenoate_c" name="M_10_peroxy_docosahexaenoate_c" compartment="C_c" boundaryCondition="false" sboTerm="SBO:0000299"><notes><body xmlns="http://www.w3.org/1999/xhtml"><p>FORMULA: C22H31O4</p></body></notes></species>
<species metaid="metaid_M_11_12_15_THETA_c" id="M_11_12_15_THETA_c" name="M_11_12_15_THETA_c" compartment="C_c" boundaryCondition="false" sboTerm="SBO:0000299"><notes><body xmlns="http://www.w3.org/1999/xhtml"><p>FORMULA: C20H34O5</p></body></notes><annotation><rdf:RDF xmlns:rdf="http://www.w3.org/1999/02/22_rdf_syntax_ns#" xmlns:dc="http://purl.org/dc/elements/1.1/" xmlns:dcterms="http://purl.org/dc/terms/" xmlns:vCard="http://www.w3.org/2001/vcard_rdf/3.0#" xmlns:bqbiol="http://biomodels.net/biology_qualifiers/" xmlns:bqmodel="http://biomodels.net/model_qualifiers/"><rdf:Description rdf:about="#metaid_M_11,12,15-THETA[c]"><bqbiol:is><rdf:Bag><rdf:li rdf:resource="urn:miriam:lipidmaps:LMFA03050017"/></rdf:Bag></bqbiol:is></rdf:Description></rdf:RDF></annotation></species>
<species metaid="metaid_M_11_12_DHET_c" id="M_11_12_DHET_c" name="M_11_12_DHET_c" compartment="C_c" boundaryCondition="false" sboTerm="SBO:0000299"><notes><body xmlns="http://www.w3.org/1999/xhtml"><p>FORMULA: C20H34O4</p></body></notes><annotation><rdf:RDF xmlns:rdf="http://www.w3.org/1999/02/22_rdf_syntax_ns#" xmlns:dc="http://purl.org/dc/elements/1.1/" xmlns:dcterms="http://purl.org/dc/terms/" xmlns:vCard="http://www.w3.org/2001/vcard_rdf/3.0#" xmlns:bqbiol="http://biomodels.net/biology_qualifiers/" xmlns:bqmodel="http://biomodels.net/model_qualifiers/"><rdf:Description rdf:about="#metaid_M_11,12-DHET[c]"><bqbiol:is><rdf:Bag><rdf:li rdf:resource="urn:miriam:lipidmaps:LMFA03050008"/></rdf:Bag></bqbiol:is></rdf:Description></rdf:RDF></annotation></species>
<species metaid="metaid_M_11_12_EET_c" id="M_11_12_EET_c" name="M_11_12_EET_c" compartment="C_c" boundaryCondition="false" sboTerm="SBO:0000299"><notes><body xmlns="http://www.w3.org/1999/xhtml"><p>FORMULA: C20H32O3</p></body></notes><annotation><rdf:RDF xmlns:rdf="http://www.w3.org/1999/02/22_rdf_syntax_ns#" xmlns:dc="http://purl.org/dc/elements/1.1/" xmlns:dcterms="http://purl.org/dc/terms/" xmlns:vCard="http://www.w3.org/2001/vcard_rdf/3.0#" xmlns:bqbiol="http://biomodels.net/biology_qualifiers/" xmlns:bqmodel="http://biomodels.net/model_qualifiers/"><rdf:Description rdf:about="#metaid_M_11,12-EET[c]"><bqbiol:is><rdf:Bag><rdf:li rdf:resource="urn:miriam:kegg.compound:C14770"/></rdf:Bag></bqbiol:is></rdf:Description></rdf:RDF></annotation></species>
<species metaid="metaid_M_11_12_EET_r" id="M_11_12_EET_r" name="M_11_12_EET_r" compartment="C_r" boundaryCondition="false" sboTerm="SBO:0000299"><notes><body xmlns="http://www.w3.org/1999/xhtml"><p>FORMULA: C20H32O3</p></body></notes><annotation><rdf:RDF xmlns:rdf="http://www.w3.org/1999/02/22_rdf_syntax_ns#" xmlns:dc="http://purl.org/dc/elements/1.1/" xmlns:dcterms="http://purl.org/dc/terms/" xmlns:vCard="http://www.w3.org/2001/vcard_rdf/3.0#" xmlns:bqbiol="http://biomodels.net/biology_qualifiers/" xmlns:bqmodel="http://biomodels.net/model_qualifiers/"><rdf:Description rdf:about="#metaid_M_11,12-EET[r]"><bqbiol:is><rdf:Bag><rdf:li rdf:resource="urn:miriam:kegg.compound:C14770"/></rdf:Bag></bqbiol:is></rdf:Description></rdf:RDF></annotation></species>
<species metaid="metaid_M_11_12_dihydroxy_5E_7E_9E_14Z_eicosatetraenoate_c" id="M_11_12_dihydroxy_5E_7E_9E_14Z_eicosatetraenoate_c" name="M_11_12_dihydroxy_5E_7E_9E_14Z_eicosatetraenoate_c" compartment="C_c" boundaryCondition="false" sboTerm="SBO:0000299"><notes><body xmlns="http://www.w3.org/1999/xhtml"><p>FORMULA: C20H32O4</p></body></notes></species>
<species metaid="metaid_M_11_14_15_theta_c" id="M_11_14_15_theta_c" name="M_11_14_15_theta_c" compartment="C_c" boundaryCondition="false" sboTerm="SBO:0000299"><notes><body xmlns="http://www.w3.org/1999/xhtml"><p>FORMULA: C20H34O5</p></body></notes><annotation><rdf:RDF xmlns:rdf="http://www.w3.org/1999/02/22_rdf_syntax_ns#" xmlns:dc="http://purl.org/dc/elements/1.1/" xmlns:dcterms="http://purl.org/dc/terms/" xmlns:vCard="http://www.w3.org/2001/vcard_rdf/3.0#" xmlns:bqbiol="http://biomodels.net/biology_qualifiers/" xmlns:bqmodel="http://biomodels.net/model_qualifiers/"><rdf:Description rdf:about="#metaid_M_11,14,15-theta[c]"><bqbiol:is><rdf:Bag><rdf:li rdf:resource="urn:miriam:lipidmaps:LMFA03050018"/></rdf:Bag></bqbiol:is></rdf:Description></rdf:RDF></annotation></species>
<species metaid="metaid_M_11_15_cyclo_12_14_cycloperoxy_8_hydroperoxy_5Z_9E_eicosadienoate_c" id="M_11_15_cyclo_12_14_cycloperoxy_8_hydroperoxy_5Z_9E_eicosadienoate_c" name="M_11_15_cyclo_12_14_cycloperoxy_8_hydroperoxy_5Z_9E_eicosadienoate_c" compartment="C_c" boundaryCondition="false" sboTerm="SBO:0000299"><notes><body xmlns="http://www.w3.org/1999/xhtml"><p>FORMULA: C20H32O6</p></body></notes></species>
<species metaid="metaid_M_11_15_cyclo_8_12_14_trihydroxy_5Z_9E_eicosadienoic_acid_c" id="M_11_15_cyclo_8_12_14_trihydroxy_5Z_9E_eicosadienoic_acid_c" name="M_11_15_cyclo_8_12_14_trihydroxy_5Z_9E_eicosadienoic_acid_c" compartment="C_c" boundaryCondition="false" sboTerm="SBO:0000299"><notes><body xmlns="http://www.w3.org/1999/xhtml"><p>FORMULA: C20H34O5</p></body></notes></species>
<species metaid="metaid_M_11_HETE_c" id="M_11_HETE_c" name="M_11_HETE_c" compartment="C_c" boundaryCondition="false" sboTerm="SBO:0000299"><notes><body xmlns="http://www.w3.org/1999/xhtml"><p>FORMULA: C20H32O3</p></body></notes><annotation><rdf:RDF xmlns:rdf="http://www.w3.org/1999/02/22_rdf_syntax_ns#" xmlns:dc="http://purl.org/dc/elements/1.1/" xmlns:dcterms="http://purl.org/dc/terms/" xmlns:vCard="http://www.w3.org/2001/vcard_rdf/3.0#" xmlns:bqbiol="http://biomodels.net/biology_qualifiers/" xmlns:bqmodel="http://biomodels.net/model_qualifiers/"><rdf:Description rdf:about="#metaid_M_11-HETE[c]"><bqbiol:is><rdf:Bag><rdf:li rdf:resource="urn:miriam:lipidmaps:LMFA03060085"/></rdf:Bag></bqbiol:is></rdf:Description></rdf:RDF></annotation></species>
<species metaid="metaid_M_11_HpODE_c" id="M_11_HpODE_c" name="M_11_HpODE_c" compartment="C_c" boundaryCondition="false" sboTerm="SBO:0000299"><notes><body xmlns="http://www.w3.org/1999/xhtml"><p>FORMULA: C18H32O4</p></body></notes></species>
<species metaid="metaid_M_11_carboxy_alpha_chromanol_m" id="M_11_carboxy_alpha_chromanol_m" name="M_11_carboxy_alpha_chromanol_m" compartment="C_m" boundaryCondition="false" sboTerm="SBO:0000299"><notes><body xmlns="http://www.w3.org/1999/xhtml"><p>FORMULA: C26H42O4</p></body></notes></species>
<species metaid="metaid_M_11_carboxy_alpha_tocotrienol_m" id="M_11_carboxy_alpha_tocotrienol_m" name="M_11_carboxy_alpha_tocotrienol_m" compartment="C_m" boundaryCondition="false" sboTerm="SBO:0000299"><notes><body xmlns="http://www.w3.org/1999/xhtml"><p>FORMULA: C26H38O4</p></body></notes></species>
<species metaid="metaid_M_11_carboxy_gamma_chromanol_m" id="M_11_carboxy_gamma_chromanol_m" name="M_11_carboxy_gamma_chromanol_m" compartment="C_m" boundaryCondition="false" sboTerm="SBO:0000299"><notes><body xmlns="http://www.w3.org/1999/xhtml"><p>FORMULA: C25H40O4</p></body></notes></species>
<species metaid="metaid_M_11_carboxy_gamma_tocotrienol_m" id="M_11_carboxy_gamma_tocotrienol_m" name="M_11_carboxy_gamma_tocotrienol_m" compartment="C_m" boundaryCondition="false" sboTerm="SBO:0000299"><notes><body xmlns="http://www.w3.org/1999/xhtml"><p>FORMULA: C25H36O4</p></body></notes></species>
<species metaid="metaid_M_11_cis_retinal_c" id="M_11_cis_retinal_c" name="M_11_cis_retinal_c" compartment="C_c" boundaryCondition="false" sboTerm="SBO:0000299"><notes><body xmlns="http://www.w3.org/1999/xhtml"><p>FORMULA: C20H28O</p></body></notes><annotation><rdf:RDF xmlns:rdf="http://www.w3.org/1999/02/22_rdf_syntax_ns#" xmlns:dc="http://purl.org/dc/elements/1.1/" xmlns:dcterms="http://purl.org/dc/terms/" xmlns:vCard="http://www.w3.org/2001/vcard_rdf/3.0#" xmlns:bqbiol="http://biomodels.net/biology_qualifiers/" xmlns:bqmodel="http://biomodels.net/model_qualifiers/"><rdf:Description rdf:about="#metaid_M_11-cis-retinal[c]"><bqbiol:is><rdf:Bag><rdf:li rdf:resource="urn:miriam:obo.chebi:CHEBI:16066"/></rdf:Bag></bqbiol:is></rdf:Description></rdf:RDF></annotation></species>
<species metaid="metaid_M_11_cis_retinol_c" id="M_11_cis_retinol_c" name="M_11_cis_retinol_c" compartment="C_c" boundaryCondition="false" sboTerm="SBO:0000299"><notes><body xmlns="http://www.w3.org/1999/xhtml"><p>FORMULA: C20H30O</p></body></notes><annotation><rdf:RDF xmlns:rdf="http://www.w3.org/1999/02/22_rdf_syntax_ns#" xmlns:dc="http://purl.org/dc/elements/1.1/" xmlns:dcterms="http://purl.org/dc/terms/" xmlns:vCard="http://www.w3.org/2001/vcard_rdf/3.0#" xmlns:bqbiol="http://biomodels.net/biology_qualifiers/" xmlns:bqmodel="http://biomodels.net/model_qualifiers/"><rdf:Description rdf:about="#metaid_M_11-cis-retinol[c]"><bqbiol:is><rdf:Bag><rdf:li rdf:resource="urn:miriam:kegg.compound:C00899"/></rdf:Bag></bqbiol:is></rdf:Description></rdf:RDF></annotation></species>
<species metaid="metaid_M_11_cis_retinyl_palmitate_c" id="M_11_cis_retinyl_palmitate_c" name="M_11_cis_retinyl_palmitate_c" compartment="C_c" boundaryCondition="false" sboTerm="SBO:0000299"><notes><body xmlns="http://www.w3.org/1999/xhtml"><p>FORMULA: C36H60O2</p></body></notes><annotation><rdf:RDF xmlns:rdf="http://www.w3.org/1999/02/22_rdf_syntax_ns#" xmlns:dc="http://purl.org/dc/elements/1.1/" xmlns:dcterms="http://purl.org/dc/terms/" xmlns:vCard="http://www.w3.org/2001/vcard_rdf/3.0#" xmlns:bqbiol="http://biomodels.net/biology_qualifiers/" xmlns:bqmodel="http://biomodels.net/model_qualifiers/"><rdf:Description rdf:about="#metaid_M_11-cis-retinyl-palmitate[c]"><bqbiol:is><rdf:Bag><rdf:li rdf:resource="urn:miriam:kegg.compound:C03455"/></rdf:Bag></bqbiol:is></rdf:Description></rdf:RDF></annotation></species>
<species metaid="metaid_M_11_hydroperoxy_H4_neuroprostane_c" id="M_11_hydroperoxy_H4_neuroprostane_c" name="M_11_hydroperoxy_H4_neuroprostane_c" compartment="C_c" boundaryCondition="false" sboTerm="SBO:0000299"><notes><body xmlns="http://www.w3.org/1999/xhtml"><p>FORMULA: C22H32O6</p></body></notes></species>
<species metaid="metaid_M_11_hydroxy_D4_neuroprostane_c" id="M_11_hydroxy_D4_neuroprostane_c" name="M_11_hydroxy_D4_neuroprostane_c" compartment="C_c" boundaryCondition="false" sboTerm="SBO:0000299"><notes><body xmlns="http://www.w3.org/1999/xhtml"><p>FORMULA: C22H32O5</p></body></notes></species>
<species metaid="metaid_M_11_hydroxy_E4_neuroprostane_c" id="M_11_hydroxy_E4_neuroprostane_c" name="M_11_hydroxy_E4_neuroprostane_c" compartment="C_c" boundaryCondition="false" sboTerm="SBO:0000299"><notes><body xmlns="http://www.w3.org/1999/xhtml"><p>FORMULA: C22H32O5</p></body></notes></species>
<species metaid="metaid_M_11_peroxy_5Z_8Z_12E_14Z_eicosatetraenoate_c" id="M_11_peroxy_5Z_8Z_12E_14Z_eicosatetraenoate_c" name="M_11_peroxy_5Z_8Z_12E_14Z_eicosatetraenoate_c" compartment="C_c" boundaryCondition="false" sboTerm="SBO:0000299"><notes><body xmlns="http://www.w3.org/1999/xhtml"><p>FORMULA: C20H31O4</p></body></notes></species>
<species metaid="metaid_M_11_peroxy_docosahexaenoate_c" id="M_11_peroxy_docosahexaenoate_c" name="M_11_peroxy_docosahexaenoate_c" compartment="C_c" boundaryCondition="false" sboTerm="SBO:0000299"><notes><body xmlns="http://www.w3.org/1999/xhtml"><p>FORMULA: C22H31O4</p></body></notes></species>
<species metaid="metaid_M_11_trans_LTE4_c" id="M_11_trans_LTE4_c" name="M_11_trans_LTE4_c" compartment="C_c" boundaryCondition="false" sboTerm="SBO:0000299"><notes><body xmlns="http://www.w3.org/1999/xhtml"><p>FORMULA: C23H37NO5S</p></body></notes></species>
<species metaid="metaid_M_11h_14_15_EETA_c" id="M_11h_14_15_EETA_c" name="M_11h_14_15_EETA_c" compartment="C_c" boundaryCondition="false" sboTerm="SBO:0000299"><notes><body xmlns="http://www.w3.org/1999/xhtml"><p>FORMULA: C20H32O4</p></body></notes><annotation><rdf:RDF xmlns:rdf="http://www.w3.org/1999/02/22_rdf_syntax_ns#" xmlns:dc="http://purl.org/dc/elements/1.1/" xmlns:dcterms="http://purl.org/dc/terms/" xmlns:vCard="http://www.w3.org/2001/vcard_rdf/3.0#" xmlns:bqbiol="http://biomodels.net/biology_qualifiers/" xmlns:bqmodel="http://biomodels.net/model_qualifiers/"><rdf:Description rdf:about="#metaid_M_11h-14,15-EETA[c]"><bqbiol:is><rdf:Bag><rdf:li rdf:resource="urn:miriam:lipidmaps:LMFA03080008"/></rdf:Bag></bqbiol:is></rdf:Description></rdf:RDF></annotation></species>
<species metaid="metaid_M_1213_EpOME_c" id="M_1213_EpOME_c" name="M_1213_EpOME_c" compartment="C_c" boundaryCondition="false" sboTerm="SBO:0000299"><notes><body xmlns="http://www.w3.org/1999/xhtml"><p>FORMULA: C18H32O3</p></body></notes><annotation><rdf:RDF xmlns:rdf="http://www.w3.org/1999/02/22_rdf_syntax_ns#" xmlns:dc="http://purl.org/dc/elements/1.1/" xmlns:dcterms="http://purl.org/dc/terms/" xmlns:vCard="http://www.w3.org/2001/vcard_rdf/3.0#" xmlns:bqbiol="http://biomodels.net/biology_qualifiers/" xmlns:bqmodel="http://biomodels.net/model_qualifiers/"><rdf:Description rdf:about="#metaid_M_12(13)-EpOME[c]"><bqbiol:is><rdf:Bag><rdf:li rdf:resource="urn:miriam:kegg.compound:C14826"/></rdf:Bag></bqbiol:is></rdf:Description></rdf:RDF></annotation></species>
<species metaid="metaid_M_1213_EpOME_r" id="M_1213_EpOME_r" name="M_1213_EpOME_r" compartment="C_r" boundaryCondition="false" sboTerm="SBO:0000299"><notes><body xmlns="http://www.w3.org/1999/xhtml"><p>FORMULA: C18H32O3</p></body></notes><annotation><rdf:RDF xmlns:rdf="http://www.w3.org/1999/02/22_rdf_syntax_ns#" xmlns:dc="http://purl.org/dc/elements/1.1/" xmlns:dcterms="http://purl.org/dc/terms/" xmlns:vCard="http://www.w3.org/2001/vcard_rdf/3.0#" xmlns:bqbiol="http://biomodels.net/biology_qualifiers/" xmlns:bqmodel="http://biomodels.net/model_qualifiers/"><rdf:Description rdf:about="#metaid_M_12(13)-EpOME[r]"><bqbiol:is><rdf:Bag><rdf:li rdf:resource="urn:miriam:kegg.compound:C14826"/></rdf:Bag></bqbiol:is></rdf:Description></rdf:RDF></annotation></species>
<species metaid="metaid_M_12S_HETE_c" id="M_12S_HETE_c" name="M_12S_HETE_c" compartment="C_c" boundaryCondition="false" sboTerm="SBO:0000299"><notes><body xmlns="http://www.w3.org/1999/xhtml"><p>FORMULA: C20H32O3</p></body></notes><annotation><rdf:RDF xmlns:rdf="http://www.w3.org/1999/02/22_rdf_syntax_ns#" xmlns:dc="http://purl.org/dc/elements/1.1/" xmlns:dcterms="http://purl.org/dc/terms/" xmlns:vCard="http://www.w3.org/2001/vcard_rdf/3.0#" xmlns:bqbiol="http://biomodels.net/biology_qualifiers/" xmlns:bqmodel="http://biomodels.net/model_qualifiers/"><rdf:Description rdf:about="#metaid_M_12(S)-HETE[c]"><bqbiol:is><rdf:Bag><rdf:li rdf:resource="urn:miriam:lipidmaps:LMFA03060064"/></rdf:Bag></bqbiol:is></rdf:Description></rdf:RDF></annotation></species>
<species metaid="metaid_M_12S_HETE_r" id="M_12S_HETE_r" name="M_12S_HETE_r" compartment="C_r" boundaryCondition="false" sboTerm="SBO:0000299"><notes><body xmlns="http://www.w3.org/1999/xhtml"><p>FORMULA: C20H32O3</p></body></notes><annotation><rdf:RDF xmlns:rdf="http://www.w3.org/1999/02/22_rdf_syntax_ns#" xmlns:dc="http://purl.org/dc/elements/1.1/" xmlns:dcterms="http://purl.org/dc/terms/" xmlns:vCard="http://www.w3.org/2001/vcard_rdf/3.0#" xmlns:bqbiol="http://biomodels.net/biology_qualifiers/" xmlns:bqmodel="http://biomodels.net/model_qualifiers/"><rdf:Description rdf:about="#metaid_M_12(S)-HETE[r]"><bqbiol:is><rdf:Bag><rdf:li rdf:resource="urn:miriam:lipidmaps:LMFA03060064"/></rdf:Bag></bqbiol:is></rdf:Description></rdf:RDF></annotation></species>
<species metaid="metaid_M_12S_HHT_c" id="M_12S_HHT_c" name="M_12S_HHT_c" compartment="C_c" boundaryCondition="false" sboTerm="SBO:0000299"><notes><body xmlns="http://www.w3.org/1999/xhtml"><p>FORMULA: C17H28O3</p></body></notes></species>
<species metaid="metaid_M_12S_HPETE_c" id="M_12S_HPETE_c" name="M_12S_HPETE_c" compartment="C_c" boundaryCondition="false" sboTerm="SBO:0000299"><notes><body xmlns="http://www.w3.org/1999/xhtml"><p>FORMULA: C20H32O4</p></body></notes><annotation><rdf:RDF xmlns:rdf="http://www.w3.org/1999/02/22_rdf_syntax_ns#" xmlns:dc="http://purl.org/dc/elements/1.1/" xmlns:dcterms="http://purl.org/dc/terms/" xmlns:vCard="http://www.w3.org/2001/vcard_rdf/3.0#" xmlns:bqbiol="http://biomodels.net/biology_qualifiers/" xmlns:bqmodel="http://biomodels.net/model_qualifiers/"><rdf:Description rdf:about="#metaid_M_12(S)-HPETE[c]"><bqbiol:is><rdf:Bag><rdf:li rdf:resource="urn:miriam:obo.chebi:CHEBI:15626"/></rdf:Bag></bqbiol:is></rdf:Description></rdf:RDF></annotation></species>
<species metaid="metaid_M_12S_HPETE_p" id="M_12S_HPETE_p" name="M_12S_HPETE_p" compartment="C_p" boundaryCondition="false" sboTerm="SBO:0000299"><notes><body xmlns="http://www.w3.org/1999/xhtml"><p>FORMULA: C20H32O4</p></body></notes><annotation><rdf:RDF xmlns:rdf="http://www.w3.org/1999/02/22_rdf_syntax_ns#" xmlns:dc="http://purl.org/dc/elements/1.1/" xmlns:dcterms="http://purl.org/dc/terms/" xmlns:vCard="http://www.w3.org/2001/vcard_rdf/3.0#" xmlns:bqbiol="http://biomodels.net/biology_qualifiers/" xmlns:bqmodel="http://biomodels.net/model_qualifiers/"><rdf:Description rdf:about="#metaid_M_12(S)-HPETE[p]"><bqbiol:is><rdf:Bag><rdf:li rdf:resource="urn:miriam:obo.chebi:CHEBI:15626"/></rdf:Bag></bqbiol:is></rdf:Description></rdf:RDF></annotation></species>
<species metaid="metaid_M_12S_HPETE_r" id="M_12S_HPETE_r" name="M_12S_HPETE_r" compartment="C_r" boundaryCondition="false" sboTerm="SBO:0000299"><notes><body xmlns="http://www.w3.org/1999/xhtml"><p>FORMULA: C20H32O4</p></body></notes><annotation><rdf:RDF xmlns:rdf="http://www.w3.org/1999/02/22_rdf_syntax_ns#" xmlns:dc="http://purl.org/dc/elements/1.1/" xmlns:dcterms="http://purl.org/dc/terms/" xmlns:vCard="http://www.w3.org/2001/vcard_rdf/3.0#" xmlns:bqbiol="http://biomodels.net/biology_qualifiers/" xmlns:bqmodel="http://biomodels.net/model_qualifiers/"><rdf:Description rdf:about="#metaid_M_12(S)-HPETE[r]"><bqbiol:is><rdf:Bag><rdf:li rdf:resource="urn:miriam:obo.chebi:CHEBI:15626"/></rdf:Bag></bqbiol:is></rdf:Description></rdf:RDF></annotation></species>
<species metaid="metaid_M_12S_HPETE_s" id="M_12S_HPETE_s" name="M_12S_HPETE_s" compartment="C_s" boundaryCondition="false" sboTerm="SBO:0000299"><notes><body xmlns="http://www.w3.org/1999/xhtml"><p>FORMULA: C20H32O4</p></body></notes><annotation><rdf:RDF xmlns:rdf="http://www.w3.org/1999/02/22_rdf_syntax_ns#" xmlns:dc="http://purl.org/dc/elements/1.1/" xmlns:dcterms="http://purl.org/dc/terms/" xmlns:vCard="http://www.w3.org/2001/vcard_rdf/3.0#" xmlns:bqbiol="http://biomodels.net/biology_qualifiers/" xmlns:bqmodel="http://biomodels.net/model_qualifiers/"><rdf:Description rdf:about="#metaid_M_12(S)-HPETE[s]"><bqbiol:is><rdf:Bag><rdf:li rdf:resource="urn:miriam:obo.chebi:CHEBI:15626"/></rdf:Bag></bqbiol:is></rdf:Description></rdf:RDF></annotation></species>
<species metaid="metaid_M_12_13_epoxy_6Z_9Z_octadecadienoic_acid_c" id="M_12_13_epoxy_6Z_9Z_octadecadienoic_acid_c" name="M_12_13_epoxy_6Z_9Z_octadecadienoic_acid_c" compartment="C_c" boundaryCondition="false" sboTerm="SBO:0000299"><notes><body xmlns="http://www.w3.org/1999/xhtml"><p>FORMULA: C18H30O3</p></body></notes><annotation><rdf:RDF xmlns:rdf="http://www.w3.org/1999/02/22_rdf_syntax_ns#" xmlns:dc="http://purl.org/dc/elements/1.1/" xmlns:dcterms="http://purl.org/dc/terms/" xmlns:vCard="http://www.w3.org/2001/vcard_rdf/3.0#" xmlns:bqbiol="http://biomodels.net/biology_qualifiers/" xmlns:bqmodel="http://biomodels.net/model_qualifiers/"><rdf:Description rdf:about="#metaid_M_12,13-epoxy-(6Z,9Z)-octadecadienoic_acid[c]"><bqbiol:is><rdf:Bag><rdf:li rdf:resource="urn:miriam:lipidmaps:LMFA02000044"/></rdf:Bag></bqbiol:is></rdf:Description></rdf:RDF></annotation></species>
<species metaid="metaid_M_12_13_epoxy_9_alkoxy_10E_octadecenoate_c" id="M_12_13_epoxy_9_alkoxy_10E_octadecenoate_c" name="M_12_13_epoxy_9_alkoxy_10E_octadecenoate_c" compartment="C_c" boundaryCondition="false" sboTerm="SBO:0000299"><notes><body xmlns="http://www.w3.org/1999/xhtml"><p>FORMULA: C18H31O4</p></body></notes></species>
<species metaid="metaid_M_12_13_epoxy_9_hydroperoxy_10E_octadecenoate_c" id="M_12_13_epoxy_9_hydroperoxy_10E_octadecenoate_c" name="M_12_13_epoxy_9_hydroperoxy_10E_octadecenoate_c" compartment="C_c" boundaryCondition="false" sboTerm="SBO:0000299"><notes><body xmlns="http://www.w3.org/1999/xhtml"><p>FORMULA: C18H32O5</p></body></notes></species>
<species metaid="metaid_M_12_13_epoxylinoleic_acid_radical_c" id="M_12_13_epoxylinoleic_acid_radical_c" name="M_12_13_epoxylinoleic_acid_radical_c" compartment="C_c" boundaryCondition="false" sboTerm="SBO:0000299"><notes><body xmlns="http://www.w3.org/1999/xhtml"><p>FORMULA: C18H31O3</p></body></notes></species>
<species metaid="metaid_M_12_13_hydroxyoctadec_9z_enoate_c" id="M_12_13_hydroxyoctadec_9z_enoate_c" name="M_12_13_hydroxyoctadec_9z_enoate_c" compartment="C_c" boundaryCondition="false" sboTerm="SBO:0000299"><notes><body xmlns="http://www.w3.org/1999/xhtml"><p>FORMULA: C18H34O4</p></body></notes></species>
<species metaid="metaid_M_12_13_hydroxyoctadec_9z_enoate_r" id="M_12_13_hydroxyoctadec_9z_enoate_r" name="M_12_13_hydroxyoctadec_9z_enoate_r" compartment="C_r" boundaryCondition="false" sboTerm="SBO:0000299"><notes><body xmlns="http://www.w3.org/1999/xhtml"><p>FORMULA: C18H34O4</p></body></notes></species>
<species metaid="metaid_M_12_15_18_21_tetracosatetraenoic_acid_c" id="M_12_15_18_21_tetracosatetraenoic_acid_c" name="M_12_15_18_21_tetracosatetraenoic_acid_c" compartment="C_c" boundaryCondition="false" sboTerm="SBO:0000299"><notes><body xmlns="http://www.w3.org/1999/xhtml"><p>FORMULA: C24H40O2</p></body></notes></species>
<species metaid="metaid_M_12_15_18_21_tetracosatetraenoic_acid_l" id="M_12_15_18_21_tetracosatetraenoic_acid_l" name="M_12_15_18_21_tetracosatetraenoic_acid_l" compartment="C_l" boundaryCondition="false" sboTerm="SBO:0000299"><notes><body xmlns="http://www.w3.org/1999/xhtml"><p>FORMULA: C24H40O2</p></body></notes></species>
<species metaid="metaid_M_12_15_18_21_tetracosatetraenoic_acid_r" id="M_12_15_18_21_tetracosatetraenoic_acid_r" name="M_12_15_18_21_tetracosatetraenoic_acid_r" compartment="C_r" boundaryCondition="false" sboTerm="SBO:0000299"><notes><body xmlns="http://www.w3.org/1999/xhtml"><p>FORMULA: C24H40O2</p></body></notes></species>
<species metaid="metaid_M_12_15_18_21_tetracosatetraenoic_acid_s" id="M_12_15_18_21_tetracosatetraenoic_acid_s" name="M_12_15_18_21_tetracosatetraenoic_acid_s" compartment="C_s" boundaryCondition="false" sboTerm="SBO:0000299"><notes><body xmlns="http://www.w3.org/1999/xhtml"><p>FORMULA: C24H40O2</p></body></notes></species>
<species metaid="metaid_M_12_15_18_21_tetracosatetraenoyl_CoA_c" id="M_12_15_18_21_tetracosatetraenoyl_CoA_c" name="M_12_15_18_21_tetracosatetraenoyl_CoA_c" compartment="C_c" boundaryCondition="false" sboTerm="SBO:0000299"><notes><body xmlns="http://www.w3.org/1999/xhtml"><p>FORMULA: C45H74N7O17P3S</p></body></notes></species>
<species metaid="metaid_M_12_15_18_21_tetracosatetraenoyl_CoA_p" id="M_12_15_18_21_tetracosatetraenoyl_CoA_p" name="M_12_15_18_21_tetracosatetraenoyl_CoA_p" compartment="C_p" boundaryCondition="false" sboTerm="SBO:0000299"><notes><body xmlns="http://www.w3.org/1999/xhtml"><p>FORMULA: C45H74N7O17P3S</p></body></notes></species>
<species metaid="metaid_M_12_15_18_21_tetracosatetraenoyl_CoA_r" id="M_12_15_18_21_tetracosatetraenoyl_CoA_r" name="M_12_15_18_21_tetracosatetraenoyl_CoA_r" compartment="C_r" boundaryCondition="false" sboTerm="SBO:0000299"><notes><body xmlns="http://www.w3.org/1999/xhtml"><p>FORMULA: C45H74N7O17P3S</p></body></notes></species>
<species metaid="metaid_M_12_15_18_21_tetracosatetraenoylcarnitine_c" id="M_12_15_18_21_tetracosatetraenoylcarnitine_c" name="M_12_15_18_21_tetracosatetraenoylcarnitine_c" compartment="C_c" boundaryCondition="false" sboTerm="SBO:0000299"><notes><body xmlns="http://www.w3.org/1999/xhtml"><p>FORMULA: C31H53NO4</p></body></notes></species>
<species metaid="metaid_M_12_15_18_21_tetracosatetraenoylcarnitine_r" id="M_12_15_18_21_tetracosatetraenoylcarnitine_r" name="M_12_15_18_21_tetracosatetraenoylcarnitine_r" compartment="C_r" boundaryCondition="false" sboTerm="SBO:0000299"><notes><body xmlns="http://www.w3.org/1999/xhtml"><p>FORMULA: C31H53NO4</p></body></notes></species>
<species metaid="metaid_M_12_20_diHETE_c" id="M_12_20_diHETE_c" name="M_12_20_diHETE_c" compartment="C_c" boundaryCondition="false" sboTerm="SBO:0000299"><notes><body xmlns="http://www.w3.org/1999/xhtml"><p>FORMULA: C20H32O4</p></body></notes></species>
<species metaid="metaid_M_12_20_diHETE_r" id="M_12_20_diHETE_r" name="M_12_20_diHETE_r" compartment="C_r" boundaryCondition="false" sboTerm="SBO:0000299"><notes><body xmlns="http://www.w3.org/1999/xhtml"><p>FORMULA: C20H32O4</p></body></notes></species>
<species metaid="metaid_M_12_20_dioxo_LTB4_c" id="M_12_20_dioxo_LTB4_c" name="M_12_20_dioxo_LTB4_c" compartment="C_c" boundaryCondition="false" sboTerm="SBO:0000299"><notes><body xmlns="http://www.w3.org/1999/xhtml"><p>FORMULA: C20H28O5</p></body></notes></species>
<species metaid="metaid_M_12_O_D_glucuronoside_13_hydroxyoctadec_9Z_enoate_c" id="M_12_O_D_glucuronoside_13_hydroxyoctadec_9Z_enoate_c" name="M_12_O_D_glucuronoside_13_hydroxyoctadec_9Z_enoate_c" compartment="C_c" boundaryCondition="false" sboTerm="SBO:0000299"><notes><body xmlns="http://www.w3.org/1999/xhtml"><p>FORMULA: C24H42O10</p></body></notes></species>
<species metaid="metaid_M_12_O_D_glucuronoside_13_hydroxyoctadec_9Z_enoate_r" id="M_12_O_D_glucuronoside_13_hydroxyoctadec_9Z_enoate_r" name="M_12_O_D_glucuronoside_13_hydroxyoctadec_9Z_enoate_r" compartment="C_r" boundaryCondition="false" sboTerm="SBO:0000299"><notes><body xmlns="http://www.w3.org/1999/xhtml"><p>FORMULA: C24H42O10</p></body></notes></species>
<species metaid="metaid_M_12_epi_LTB4_c" id="M_12_epi_LTB4_c" name="M_12_epi_LTB4_c" compartment="C_c" boundaryCondition="false" sboTerm="SBO:0000299"><notes><body xmlns="http://www.w3.org/1999/xhtml"><p>FORMULA: C20H32O4</p></body></notes><annotation><rdf:RDF xmlns:rdf="http://www.w3.org/1999/02/22_rdf_syntax_ns#" xmlns:dc="http://purl.org/dc/elements/1.1/" xmlns:dcterms="http://purl.org/dc/terms/" xmlns:vCard="http://www.w3.org/2001/vcard_rdf/3.0#" xmlns:bqbiol="http://biomodels.net/biology_qualifiers/" xmlns:bqmodel="http://biomodels.net/model_qualifiers/"><rdf:Description rdf:about="#metaid_M_12-epi-LTB4[c]"><bqbiol:is><rdf:Bag><rdf:li rdf:resource="urn:miriam:lipidmaps:LMFA03020015"/></rdf:Bag></bqbiol:is></rdf:Description></rdf:RDF></annotation></species>
<species metaid="metaid_M_12_hetre_c" id="M_12_hetre_c" name="M_12_hetre_c" compartment="C_c" boundaryCondition="false" sboTerm="SBO:0000299"><notes><body xmlns="http://www.w3.org/1999/xhtml"><p>FORMULA: C20H34O3</p></body></notes><annotation><rdf:RDF xmlns:rdf="http://www.w3.org/1999/02/22_rdf_syntax_ns#" xmlns:dc="http://purl.org/dc/elements/1.1/" xmlns:dcterms="http://purl.org/dc/terms/" xmlns:vCard="http://www.w3.org/2001/vcard_rdf/3.0#" xmlns:bqbiol="http://biomodels.net/biology_qualifiers/" xmlns:bqmodel="http://biomodels.net/model_qualifiers/"><rdf:Description rdf:about="#metaid_M_12-hetre[c]"><bqbiol:is><rdf:Bag><rdf:li rdf:resource="urn:miriam:lipidmaps:LMFA03050012"/></rdf:Bag></bqbiol:is></rdf:Description></rdf:RDF></annotation></species>
<species metaid="metaid_M_12_hydroperoxyeicosatetraenoate_glyceryl_ester_c" id="M_12_hydroperoxyeicosatetraenoate_glyceryl_ester_c" name="M_12_hydroperoxyeicosatetraenoate_glyceryl_ester_c" compartment="C_c" boundaryCondition="false" sboTerm="SBO:0000299"><notes><body xmlns="http://www.w3.org/1999/xhtml"><p>FORMULA: C23H38O6</p></body></notes></species>
<species metaid="metaid_M_12_hydroxy_13_O_D_glucuronoside_octadec_9Z_enoate_c" id="M_12_hydroxy_13_O_D_glucuronoside_octadec_9Z_enoate_c" name="M_12_hydroxy_13_O_D_glucuronoside_octadec_9Z_enoate_c" compartment="C_c" boundaryCondition="false" sboTerm="SBO:0000299"><notes><body xmlns="http://www.w3.org/1999/xhtml"><p>FORMULA: C24H42O10</p></body></notes></species>
<species metaid="metaid_M_12_hydroxy_13_O_D_glucuronoside_octadec_9Z_enoate_r" id="M_12_hydroxy_13_O_D_glucuronoside_octadec_9Z_enoate_r" name="M_12_hydroxy_13_O_D_glucuronoside_octadec_9Z_enoate_r" compartment="C_r" boundaryCondition="false" sboTerm="SBO:0000299"><notes><body xmlns="http://www.w3.org/1999/xhtml"><p>FORMULA: C24H42O10</p></body></notes></species>
<species metaid="metaid_M_12_keto_LTB4_c" id="M_12_keto_LTB4_c" name="M_12_keto_LTB4_c" compartment="C_c" boundaryCondition="false" sboTerm="SBO:0000299"><notes><body xmlns="http://www.w3.org/1999/xhtml"><p>FORMULA: C20H30O4</p></body></notes><annotation><rdf:RDF xmlns:rdf="http://www.w3.org/1999/02/22_rdf_syntax_ns#" xmlns:dc="http://purl.org/dc/elements/1.1/" xmlns:dcterms="http://purl.org/dc/terms/" xmlns:vCard="http://www.w3.org/2001/vcard_rdf/3.0#" xmlns:bqbiol="http://biomodels.net/biology_qualifiers/" xmlns:bqmodel="http://biomodels.net/model_qualifiers/"><rdf:Description rdf:about="#metaid_M_12-keto-LTB4[c]"><bqbiol:is><rdf:Bag><rdf:li rdf:resource="urn:miriam:lipidmaps:LMFA03020024"/></rdf:Bag></bqbiol:is></rdf:Description></rdf:RDF></annotation></species>
<species metaid="metaid_M_12_keto_LTB4_m" id="M_12_keto_LTB4_m" name="M_12_keto_LTB4_m" compartment="C_m" boundaryCondition="false" sboTerm="SBO:0000299"><notes><body xmlns="http://www.w3.org/1999/xhtml"><p>FORMULA: C20H30O4</p></body></notes><annotation><rdf:RDF xmlns:rdf="http://www.w3.org/1999/02/22_rdf_syntax_ns#" xmlns:dc="http://purl.org/dc/elements/1.1/" xmlns:dcterms="http://purl.org/dc/terms/" xmlns:vCard="http://www.w3.org/2001/vcard_rdf/3.0#" xmlns:bqbiol="http://biomodels.net/biology_qualifiers/" xmlns:bqmodel="http://biomodels.net/model_qualifiers/"><rdf:Description rdf:about="#metaid_M_12-keto-LTB4[m]"><bqbiol:is><rdf:Bag><rdf:li rdf:resource="urn:miriam:lipidmaps:LMFA03020024"/></rdf:Bag></bqbiol:is></rdf:Description></rdf:RDF></annotation></species>
<species metaid="metaid_M_12_keto_LTB4_p" id="M_12_keto_LTB4_p" name="M_12_keto_LTB4_p" compartment="C_p" boundaryCondition="false" sboTerm="SBO:0000299"><notes><body xmlns="http://www.w3.org/1999/xhtml"><p>FORMULA: C20H30O4</p></body></notes><annotation><rdf:RDF xmlns:rdf="http://www.w3.org/1999/02/22_rdf_syntax_ns#" xmlns:dc="http://purl.org/dc/elements/1.1/" xmlns:dcterms="http://purl.org/dc/terms/" xmlns:vCard="http://www.w3.org/2001/vcard_rdf/3.0#" xmlns:bqbiol="http://biomodels.net/biology_qualifiers/" xmlns:bqmodel="http://biomodels.net/model_qualifiers/"><rdf:Description rdf:about="#metaid_M_12-keto-LTB4[p]"><bqbiol:is><rdf:Bag><rdf:li rdf:resource="urn:miriam:lipidmaps:LMFA03020024"/></rdf:Bag></bqbiol:is></rdf:Description></rdf:RDF></annotation></species>
<species metaid="metaid_M_12_keto_LTB4_r" id="M_12_keto_LTB4_r" name="M_12_keto_LTB4_r" compartment="C_r" boundaryCondition="false" sboTerm="SBO:0000299"><notes><body xmlns="http://www.w3.org/1999/xhtml"><p>FORMULA: C20H30O4</p></body></notes><annotation><rdf:RDF xmlns:rdf="http://www.w3.org/1999/02/22_rdf_syntax_ns#" xmlns:dc="http://purl.org/dc/elements/1.1/" xmlns:dcterms="http://purl.org/dc/terms/" xmlns:vCard="http://www.w3.org/2001/vcard_rdf/3.0#" xmlns:bqbiol="http://biomodels.net/biology_qualifiers/" xmlns:bqmodel="http://biomodels.net/model_qualifiers/"><rdf:Description rdf:about="#metaid_M_12-keto-LTB4[r]"><bqbiol:is><rdf:Bag><rdf:li rdf:resource="urn:miriam:lipidmaps:LMFA03020024"/></rdf:Bag></bqbiol:is></rdf:Description></rdf:RDF></annotation></species>
<species metaid="metaid_M_12_oxo_10_11_dihydro_20_COOH_LTB4_c" id="M_12_oxo_10_11_dihydro_20_COOH_LTB4_c" name="M_12_oxo_10_11_dihydro_20_COOH_LTB4_c" compartment="C_c" boundaryCondition="false" sboTerm="SBO:0000299"><notes><body xmlns="http://www.w3.org/1999/xhtml"><p>FORMULA: C20H30O6</p></body></notes></species>
<species metaid="metaid_M_12_oxo_10_11_dihydro_20_COOH_LTB4_r" id="M_12_oxo_10_11_dihydro_20_COOH_LTB4_r" name="M_12_oxo_10_11_dihydro_20_COOH_LTB4_r" compartment="C_r" boundaryCondition="false" sboTerm="SBO:0000299"><notes><body xmlns="http://www.w3.org/1999/xhtml"><p>FORMULA: C20H30O6</p></body></notes></species>
<species metaid="metaid_M_12_oxo_20_carboxy_LTB4_c" id="M_12_oxo_20_carboxy_LTB4_c" name="M_12_oxo_20_carboxy_LTB4_c" compartment="C_c" boundaryCondition="false" sboTerm="SBO:0000299"><notes><body xmlns="http://www.w3.org/1999/xhtml"><p>FORMULA: C20H28O6</p></body></notes></species>
<species metaid="metaid_M_12_oxo_20_carboxy_LTB4_r" id="M_12_oxo_20_carboxy_LTB4_r" name="M_12_oxo_20_carboxy_LTB4_r" compartment="C_r" boundaryCondition="false" sboTerm="SBO:0000299"><notes><body xmlns="http://www.w3.org/1999/xhtml"><p>FORMULA: C20H28O6</p></body></notes></species>
<species metaid="metaid_M_12_oxo_20_dihydroxy_LTB4_c" id="M_12_oxo_20_dihydroxy_LTB4_c" name="M_12_oxo_20_dihydroxy_LTB4_c" compartment="C_c" boundaryCondition="false" sboTerm="SBO:0000299"><notes><body xmlns="http://www.w3.org/1999/xhtml"><p>FORMULA: C20H30O6</p></body></notes></species>
<species metaid="metaid_M_12_oxo_20_dihydroxy_LTB4_r" id="M_12_oxo_20_dihydroxy_LTB4_r" name="M_12_oxo_20_dihydroxy_LTB4_r" compartment="C_r" boundaryCondition="false" sboTerm="SBO:0000299"><notes><body xmlns="http://www.w3.org/1999/xhtml"><p>FORMULA: C20H30O6</p></body></notes></species>
<species metaid="metaid_M_12_oxo_20_hydroxy_LTB4_c" id="M_12_oxo_20_hydroxy_LTB4_c" name="M_12_oxo_20_hydroxy_LTB4_c" compartment="C_c" boundaryCondition="false" sboTerm="SBO:0000299"><notes><body xmlns="http://www.w3.org/1999/xhtml"><p>FORMULA: C20H30O5</p></body></notes></species>
<species metaid="metaid_M_12_oxo_20_hydroxy_LTB4_r" id="M_12_oxo_20_hydroxy_LTB4_r" name="M_12_oxo_20_hydroxy_LTB4_r" compartment="C_r" boundaryCondition="false" sboTerm="SBO:0000299"><notes><body xmlns="http://www.w3.org/1999/xhtml"><p>FORMULA: C20H30O5</p></body></notes></species>
<species metaid="metaid_M_12_oxo_20_trihydroxy_LTB4_c" id="M_12_oxo_20_trihydroxy_LTB4_c" name="M_12_oxo_20_trihydroxy_LTB4_c" compartment="C_c" boundaryCondition="false" sboTerm="SBO:0000299"><notes><body xmlns="http://www.w3.org/1999/xhtml"><p>FORMULA: C20H30O7</p></body></notes></species>
<species metaid="metaid_M_12_oxo_20_trihydroxy_LTB4_r" id="M_12_oxo_20_trihydroxy_LTB4_r" name="M_12_oxo_20_trihydroxy_LTB4_r" compartment="C_r" boundaryCondition="false" sboTerm="SBO:0000299"><notes><body xmlns="http://www.w3.org/1999/xhtml"><p>FORMULA: C20H30O7</p></body></notes></species>
<species metaid="metaid_M_12_oxo_c_LTB3_c" id="M_12_oxo_c_LTB3_c" name="M_12_oxo_c_LTB3_c" compartment="C_c" boundaryCondition="false" sboTerm="SBO:0000299"><notes><body xmlns="http://www.w3.org/1999/xhtml"><p>FORMULA: C30H47N3O10S</p></body></notes></species>
<species metaid="metaid_M_12_oxo_c_LTB3_m" id="M_12_oxo_c_LTB3_m" name="M_12_oxo_c_LTB3_m" compartment="C_m" boundaryCondition="false" sboTerm="SBO:0000299"><notes><body xmlns="http://www.w3.org/1999/xhtml"><p>FORMULA: C30H47N3O10S</p></body></notes></species>
<species metaid="metaid_M_12_oxo_c_LTB3_p" id="M_12_oxo_c_LTB3_p" name="M_12_oxo_c_LTB3_p" compartment="C_p" boundaryCondition="false" sboTerm="SBO:0000299"><notes><body xmlns="http://www.w3.org/1999/xhtml"><p>FORMULA: C30H47N3O10S</p></body></notes></species>
<species metaid="metaid_M_12_oxo_c_LTB3_r" id="M_12_oxo_c_LTB3_r" name="M_12_oxo_c_LTB3_r" compartment="C_r" boundaryCondition="false" sboTerm="SBO:0000299"><notes><body xmlns="http://www.w3.org/1999/xhtml"><p>FORMULA: C30H47N3O10S</p></body></notes></species>
<species metaid="metaid_M_12_oxoETE_c" id="M_12_oxoETE_c" name="M_12_oxoETE_c" compartment="C_c" boundaryCondition="false" sboTerm="SBO:0000299"><notes><body xmlns="http://www.w3.org/1999/xhtml"><p>FORMULA: C20H30O3</p></body></notes><annotation><rdf:RDF xmlns:rdf="http://www.w3.org/1999/02/22_rdf_syntax_ns#" xmlns:dc="http://purl.org/dc/elements/1.1/" xmlns:dcterms="http://purl.org/dc/terms/" xmlns:vCard="http://www.w3.org/2001/vcard_rdf/3.0#" xmlns:bqbiol="http://biomodels.net/biology_qualifiers/" xmlns:bqmodel="http://biomodels.net/model_qualifiers/"><rdf:Description rdf:about="#metaid_M_12-oxoETE[c]"><bqbiol:is><rdf:Bag><rdf:li rdf:resource="urn:miriam:lipidmaps:LMFA03060019"/></rdf:Bag></bqbiol:is></rdf:Description></rdf:RDF></annotation></species>
<species metaid="metaid_M_12_peroxy_5Z_8Z_10E_14Z_eicosatetraenoate_c" id="M_12_peroxy_5Z_8Z_10E_14Z_eicosatetraenoate_c" name="M_12_peroxy_5Z_8Z_10E_14Z_eicosatetraenoate_c" compartment="C_c" boundaryCondition="false" sboTerm="SBO:0000299"><notes><body xmlns="http://www.w3.org/1999/xhtml"><p>FORMULA: C20H31O4</p></body></notes></species>
<species metaid="metaid_M_13S_HODE_c" id="M_13S_HODE_c" name="M_13S_HODE_c" compartment="C_c" boundaryCondition="false" sboTerm="SBO:0000299"><notes><body xmlns="http://www.w3.org/1999/xhtml"><p>FORMULA: C18H32O3</p></body></notes><annotation><rdf:RDF xmlns:rdf="http://www.w3.org/1999/02/22_rdf_syntax_ns#" xmlns:dc="http://purl.org/dc/elements/1.1/" xmlns:dcterms="http://purl.org/dc/terms/" xmlns:vCard="http://www.w3.org/2001/vcard_rdf/3.0#" xmlns:bqbiol="http://biomodels.net/biology_qualifiers/" xmlns:bqmodel="http://biomodels.net/model_qualifiers/"><rdf:Description rdf:about="#metaid_M_13(S)-HODE[c]"><bqbiol:is><rdf:Bag><rdf:li rdf:resource="urn:miriam:obo.chebi:CHEBI:34154"/></rdf:Bag></bqbiol:is></rdf:Description></rdf:RDF></annotation></species>
<species metaid="metaid_M_13S_HPODE_c" id="M_13S_HPODE_c" name="M_13S_HPODE_c" compartment="C_c" boundaryCondition="false" sboTerm="SBO:0000299"><notes><body xmlns="http://www.w3.org/1999/xhtml"><p>FORMULA: C18H32O4</p></body></notes><annotation><rdf:RDF xmlns:rdf="http://www.w3.org/1999/02/22_rdf_syntax_ns#" xmlns:dc="http://purl.org/dc/elements/1.1/" xmlns:dcterms="http://purl.org/dc/terms/" xmlns:vCard="http://www.w3.org/2001/vcard_rdf/3.0#" xmlns:bqbiol="http://biomodels.net/biology_qualifiers/" xmlns:bqmodel="http://biomodels.net/model_qualifiers/"><rdf:Description rdf:about="#metaid_M_13(S)-HPODE[c]"><bqbiol:is><rdf:Bag><rdf:li rdf:resource="urn:miriam:obo.chebi:CHEBI:15655"/></rdf:Bag></bqbiol:is></rdf:Description></rdf:RDF></annotation></species>
<species metaid="metaid_M_13_14_dihydro_15_oxo_lipoxin_A4_c" id="M_13_14_dihydro_15_oxo_lipoxin_A4_c" name="M_13_14_dihydro_15_oxo_lipoxin_A4_c" compartment="C_c" boundaryCondition="false" sboTerm="SBO:0000299"><notes><body xmlns="http://www.w3.org/1999/xhtml"><p>FORMULA: C20H32O5</p></body></notes><annotation><rdf:RDF xmlns:rdf="http://www.w3.org/1999/02/22_rdf_syntax_ns#" xmlns:dc="http://purl.org/dc/elements/1.1/" xmlns:dcterms="http://purl.org/dc/terms/" xmlns:vCard="http://www.w3.org/2001/vcard_rdf/3.0#" xmlns:bqbiol="http://biomodels.net/biology_qualifiers/" xmlns:bqmodel="http://biomodels.net/model_qualifiers/"><rdf:Description rdf:about="#metaid_M_13,14-dihydro-15-oxo-lipoxin_A4[c]"><bqbiol:is><rdf:Bag><rdf:li rdf:resource="urn:miriam:lipidmaps:LMFA03040008"/></rdf:Bag></bqbiol:is></rdf:Description></rdf:RDF></annotation></species>
<species metaid="metaid_M_13_14_dihydro_lipoxin_A4_c" id="M_13_14_dihydro_lipoxin_A4_c" name="M_13_14_dihydro_lipoxin_A4_c" compartment="C_c" boundaryCondition="false" sboTerm="SBO:0000299"><notes><body xmlns="http://www.w3.org/1999/xhtml"><p>FORMULA: C20H34O5</p></body></notes></species>
<species metaid="metaid_M_13_16_19_docosatrienoic_acid_c" id="M_13_16_19_docosatrienoic_acid_c" name="M_13_16_19_docosatrienoic_acid_c" compartment="C_c" boundaryCondition="false" sboTerm="SBO:0000299"><notes><body xmlns="http://www.w3.org/1999/xhtml"><p>FORMULA: C22H38O2</p></body></notes><annotation><rdf:RDF xmlns:rdf="http://www.w3.org/1999/02/22_rdf_syntax_ns#" xmlns:dc="http://purl.org/dc/elements/1.1/" xmlns:dcterms="http://purl.org/dc/terms/" xmlns:vCard="http://www.w3.org/2001/vcard_rdf/3.0#" xmlns:bqbiol="http://biomodels.net/biology_qualifiers/" xmlns:bqmodel="http://biomodels.net/model_qualifiers/"><rdf:Description rdf:about="#metaid_M_13,16,19-docosatrienoic_acid[c]"><bqbiol:is><rdf:Bag><rdf:li rdf:resource="urn:miriam:kegg.compound:C16534"/></rdf:Bag></bqbiol:is></rdf:Description></rdf:RDF></annotation></species>
<species metaid="metaid_M_13_16_19_docosatrienoic_acid_l" id="M_13_16_19_docosatrienoic_acid_l" name="M_13_16_19_docosatrienoic_acid_l" compartment="C_l" boundaryCondition="false" sboTerm="SBO:0000299"><notes><body xmlns="http://www.w3.org/1999/xhtml"><p>FORMULA: C22H38O2</p></body></notes><annotation><rdf:RDF xmlns:rdf="http://www.w3.org/1999/02/22_rdf_syntax_ns#" xmlns:dc="http://purl.org/dc/elements/1.1/" xmlns:dcterms="http://purl.org/dc/terms/" xmlns:vCard="http://www.w3.org/2001/vcard_rdf/3.0#" xmlns:bqbiol="http://biomodels.net/biology_qualifiers/" xmlns:bqmodel="http://biomodels.net/model_qualifiers/"><rdf:Description rdf:about="#metaid_M_13,16,19-docosatrienoic_acid[l]"><bqbiol:is><rdf:Bag><rdf:li rdf:resource="urn:miriam:kegg.compound:C16534"/></rdf:Bag></bqbiol:is></rdf:Description></rdf:RDF></annotation></species>
<species metaid="metaid_M_13_16_19_docosatrienoic_acid_r" id="M_13_16_19_docosatrienoic_acid_r" name="M_13_16_19_docosatrienoic_acid_r" compartment="C_r" boundaryCondition="false" sboTerm="SBO:0000299"><notes><body xmlns="http://www.w3.org/1999/xhtml"><p>FORMULA: C22H38O2</p></body></notes><annotation><rdf:RDF xmlns:rdf="http://www.w3.org/1999/02/22_rdf_syntax_ns#" xmlns:dc="http://purl.org/dc/elements/1.1/" xmlns:dcterms="http://purl.org/dc/terms/" xmlns:vCard="http://www.w3.org/2001/vcard_rdf/3.0#" xmlns:bqbiol="http://biomodels.net/biology_qualifiers/" xmlns:bqmodel="http://biomodels.net/model_qualifiers/"><rdf:Description rdf:about="#metaid_M_13,16,19-docosatrienoic_acid[r]"><bqbiol:is><rdf:Bag><rdf:li rdf:resource="urn:miriam:kegg.compound:C16534"/></rdf:Bag></bqbiol:is></rdf:Description></rdf:RDF></annotation></species>
<species metaid="metaid_M_13_16_19_docosatrienoic_acid_s" id="M_13_16_19_docosatrienoic_acid_s" name="M_13_16_19_docosatrienoic_acid_s" compartment="C_s" boundaryCondition="false" sboTerm="SBO:0000299"><notes><body xmlns="http://www.w3.org/1999/xhtml"><p>FORMULA: C22H38O2</p></body></notes><annotation><rdf:RDF xmlns:rdf="http://www.w3.org/1999/02/22_rdf_syntax_ns#" xmlns:dc="http://purl.org/dc/elements/1.1/" xmlns:dcterms="http://purl.org/dc/terms/" xmlns:vCard="http://www.w3.org/2001/vcard_rdf/3.0#" xmlns:bqbiol="http://biomodels.net/biology_qualifiers/" xmlns:bqmodel="http://biomodels.net/model_qualifiers/"><rdf:Description rdf:about="#metaid_M_13,16,19-docosatrienoic_acid[s]"><bqbiol:is><rdf:Bag><rdf:li rdf:resource="urn:miriam:kegg.compound:C16534"/></rdf:Bag></bqbiol:is></rdf:Description></rdf:RDF></annotation></species>
<species metaid="metaid_M_13_16_19_docosatrienoyl_CoA_c" id="M_13_16_19_docosatrienoyl_CoA_c" name="M_13_16_19_docosatrienoyl_CoA_c" compartment="C_c" boundaryCondition="false" sboTerm="SBO:0000299"><notes><body xmlns="http://www.w3.org/1999/xhtml"><p>FORMULA: C43H72N7O17P3S</p></body></notes></species>
<species metaid="metaid_M_13_16_19_docosatrienoyl_CoA_m" id="M_13_16_19_docosatrienoyl_CoA_m" name="M_13_16_19_docosatrienoyl_CoA_m" compartment="C_m" boundaryCondition="false" sboTerm="SBO:0000299"><notes><body xmlns="http://www.w3.org/1999/xhtml"><p>FORMULA: C43H72N7O17P3S</p></body></notes></species>
<species metaid="metaid_M_13_16_19_docosatrienoyl_CoA_r" id="M_13_16_19_docosatrienoyl_CoA_r" name="M_13_16_19_docosatrienoyl_CoA_r" compartment="C_r" boundaryCondition="false" sboTerm="SBO:0000299"><notes><body xmlns="http://www.w3.org/1999/xhtml"><p>FORMULA: C43H72N7O17P3S</p></body></notes></species>
<species metaid="metaid_M_13_16_19_docosatrienoylcarnitine_c" id="M_13_16_19_docosatrienoylcarnitine_c" name="M_13_16_19_docosatrienoylcarnitine_c" compartment="C_c" boundaryCondition="false" sboTerm="SBO:0000299"><notes><body xmlns="http://www.w3.org/1999/xhtml"><p>FORMULA: C29H51NO4</p></body></notes></species>
<species metaid="metaid_M_13_16_19_docosatrienoylcarnitine_m" id="M_13_16_19_docosatrienoylcarnitine_m" name="M_13_16_19_docosatrienoylcarnitine_m" compartment="C_m" boundaryCondition="false" sboTerm="SBO:0000299"><notes><body xmlns="http://www.w3.org/1999/xhtml"><p>FORMULA: C29H51NO4</p></body></notes></species>
<species metaid="metaid_M_13_16_19_docosatrienoylcarnitine_r" id="M_13_16_19_docosatrienoylcarnitine_r" name="M_13_16_19_docosatrienoylcarnitine_r" compartment="C_r" boundaryCondition="false" sboTerm="SBO:0000299"><notes><body xmlns="http://www.w3.org/1999/xhtml"><p>FORMULA: C29H51NO4</p></body></notes></species>
<species metaid="metaid_M_13_HETE_c" id="M_13_HETE_c" name="M_13_HETE_c" compartment="C_c" boundaryCondition="false" sboTerm="SBO:0000299"><notes><body xmlns="http://www.w3.org/1999/xhtml"><p>FORMULA: C20H32O3</p></body></notes></species>
<species metaid="metaid_M_13_carboxy_alpha_tocopherol_c" id="M_13_carboxy_alpha_tocopherol_c" name="M_13_carboxy_alpha_tocopherol_c" compartment="C_c" boundaryCondition="false" sboTerm="SBO:0000299"><notes><body xmlns="http://www.w3.org/1999/xhtml"><p>FORMULA: C29H48O4</p></body></notes></species>
<species metaid="metaid_M_13_carboxy_alpha_tocopherol_m" id="M_13_carboxy_alpha_tocopherol_m" name="M_13_carboxy_alpha_tocopherol_m" compartment="C_m" boundaryCondition="false" sboTerm="SBO:0000299"><notes><body xmlns="http://www.w3.org/1999/xhtml"><p>FORMULA: C29H48O4</p></body></notes></species>
<species metaid="metaid_M_13_carboxy_alpha_tocopherol_r" id="M_13_carboxy_alpha_tocopherol_r" name="M_13_carboxy_alpha_tocopherol_r" compartment="C_r" boundaryCondition="false" sboTerm="SBO:0000299"><notes><body xmlns="http://www.w3.org/1999/xhtml"><p>FORMULA: C29H48O4</p></body></notes></species>
<species metaid="metaid_M_13_carboxy_alpha_tocotrienol_c" id="M_13_carboxy_alpha_tocotrienol_c" name="M_13_carboxy_alpha_tocotrienol_c" compartment="C_c" boundaryCondition="false" sboTerm="SBO:0000299"><notes><body xmlns="http://www.w3.org/1999/xhtml"><p>FORMULA: C29H42O4</p></body></notes></species>
<species metaid="metaid_M_13_carboxy_alpha_tocotrienol_m" id="M_13_carboxy_alpha_tocotrienol_m" name="M_13_carboxy_alpha_tocotrienol_m" compartment="C_m" boundaryCondition="false" sboTerm="SBO:0000299"><notes><body xmlns="http://www.w3.org/1999/xhtml"><p>FORMULA: C29H42O4</p></body></notes></species>
<species metaid="metaid_M_13_carboxy_alpha_tocotrienol_r" id="M_13_carboxy_alpha_tocotrienol_r" name="M_13_carboxy_alpha_tocotrienol_r" compartment="C_r" boundaryCondition="false" sboTerm="SBO:0000299"><notes><body xmlns="http://www.w3.org/1999/xhtml"><p>FORMULA: C29H42O4</p></body></notes></species>
<species metaid="metaid_M_13_carboxy_gamma_tocopherol_c" id="M_13_carboxy_gamma_tocopherol_c" name="M_13_carboxy_gamma_tocopherol_c" compartment="C_c" boundaryCondition="false" sboTerm="SBO:0000299"><notes><body xmlns="http://www.w3.org/1999/xhtml"><p>FORMULA: C28H46O4</p></body></notes></species>
<species metaid="metaid_M_13_carboxy_gamma_tocopherol_m" id="M_13_carboxy_gamma_tocopherol_m" name="M_13_carboxy_gamma_tocopherol_m" compartment="C_m" boundaryCondition="false" sboTerm="SBO:0000299"><notes><body xmlns="http://www.w3.org/1999/xhtml"><p>FORMULA: C28H46O4</p></body></notes></species>
<species metaid="metaid_M_13_carboxy_gamma_tocopherol_r" id="M_13_carboxy_gamma_tocopherol_r" name="M_13_carboxy_gamma_tocopherol_r" compartment="C_r" boundaryCondition="false" sboTerm="SBO:0000299"><notes><body xmlns="http://www.w3.org/1999/xhtml"><p>FORMULA: C28H46O4</p></body></notes></species>
<species metaid="metaid_M_13_carboxy_gamma_tocotrienol_c" id="M_13_carboxy_gamma_tocotrienol_c" name="M_13_carboxy_gamma_tocotrienol_c" compartment="C_c" boundaryCondition="false" sboTerm="SBO:0000299"><notes><body xmlns="http://www.w3.org/1999/xhtml"><p>FORMULA: C28H40O4</p></body></notes></species>
<species metaid="metaid_M_13_carboxy_gamma_tocotrienol_m" id="M_13_carboxy_gamma_tocotrienol_m" name="M_13_carboxy_gamma_tocotrienol_m" compartment="C_m" boundaryCondition="false" sboTerm="SBO:0000299"><notes><body xmlns="http://www.w3.org/1999/xhtml"><p>FORMULA: C28H40O4</p></body></notes></species>
<species metaid="metaid_M_13_carboxy_gamma_tocotrienol_r" id="M_13_carboxy_gamma_tocotrienol_r" name="M_13_carboxy_gamma_tocotrienol_r" compartment="C_r" boundaryCondition="false" sboTerm="SBO:0000299"><notes><body xmlns="http://www.w3.org/1999/xhtml"><p>FORMULA: C28H40O4</p></body></notes></species>
<species metaid="metaid_M_13_cis_retinal_c" id="M_13_cis_retinal_c" name="M_13_cis_retinal_c" compartment="C_c" boundaryCondition="false" sboTerm="SBO:0000299"><notes><body xmlns="http://www.w3.org/1999/xhtml"><p>FORMULA: C20H28O</p></body></notes><annotation><rdf:RDF xmlns:rdf="http://www.w3.org/1999/02/22_rdf_syntax_ns#" xmlns:dc="http://purl.org/dc/elements/1.1/" xmlns:dcterms="http://purl.org/dc/terms/" xmlns:vCard="http://www.w3.org/2001/vcard_rdf/3.0#" xmlns:bqbiol="http://biomodels.net/biology_qualifiers/" xmlns:bqmodel="http://biomodels.net/model_qualifiers/"><rdf:Description rdf:about="#metaid_M_13-cis-retinal[c]"><bqbiol:is><rdf:Bag><rdf:li rdf:resource="urn:miriam:obo.chebi:CHEBI:45487"/></rdf:Bag></bqbiol:is></rdf:Description></rdf:RDF></annotation></species>
<species metaid="metaid_M_13_cis_retinal_r" id="M_13_cis_retinal_r" name="M_13_cis_retinal_r" compartment="C_r" boundaryCondition="false" sboTerm="SBO:0000299"><notes><body xmlns="http://www.w3.org/1999/xhtml"><p>FORMULA: C20H28O</p></body></notes><annotation><rdf:RDF xmlns:rdf="http://www.w3.org/1999/02/22_rdf_syntax_ns#" xmlns:dc="http://purl.org/dc/elements/1.1/" xmlns:dcterms="http://purl.org/dc/terms/" xmlns:vCard="http://www.w3.org/2001/vcard_rdf/3.0#" xmlns:bqbiol="http://biomodels.net/biology_qualifiers/" xmlns:bqmodel="http://biomodels.net/model_qualifiers/"><rdf:Description rdf:about="#metaid_M_13-cis-retinal[r]"><bqbiol:is><rdf:Bag><rdf:li rdf:resource="urn:miriam:obo.chebi:CHEBI:45487"/></rdf:Bag></bqbiol:is></rdf:Description></rdf:RDF></annotation></species>
<species metaid="metaid_M_13_cis_retinoate_c" id="M_13_cis_retinoate_c" name="M_13_cis_retinoate_c" compartment="C_c" boundaryCondition="false" sboTerm="SBO:0000299"><notes><body xmlns="http://www.w3.org/1999/xhtml"><p>FORMULA: C20H28O2</p></body></notes><annotation><rdf:RDF xmlns:rdf="http://www.w3.org/1999/02/22_rdf_syntax_ns#" xmlns:dc="http://purl.org/dc/elements/1.1/" xmlns:dcterms="http://purl.org/dc/terms/" xmlns:vCard="http://www.w3.org/2001/vcard_rdf/3.0#" xmlns:bqbiol="http://biomodels.net/biology_qualifiers/" xmlns:bqmodel="http://biomodels.net/model_qualifiers/"><rdf:Description rdf:about="#metaid_M_13-cis-retinoate[c]"><bqbiol:is><rdf:Bag><rdf:li rdf:resource="urn:miriam:kegg.compound:C07058"/></rdf:Bag></bqbiol:is></rdf:Description></rdf:RDF></annotation></species>
<species metaid="metaid_M_13_cis_retinoate_r" id="M_13_cis_retinoate_r" name="M_13_cis_retinoate_r" compartment="C_r" boundaryCondition="false" sboTerm="SBO:0000299"><notes><body xmlns="http://www.w3.org/1999/xhtml"><p>FORMULA: C20H28O2</p></body></notes><annotation><rdf:RDF xmlns:rdf="http://www.w3.org/1999/02/22_rdf_syntax_ns#" xmlns:dc="http://purl.org/dc/elements/1.1/" xmlns:dcterms="http://purl.org/dc/terms/" xmlns:vCard="http://www.w3.org/2001/vcard_rdf/3.0#" xmlns:bqbiol="http://biomodels.net/biology_qualifiers/" xmlns:bqmodel="http://biomodels.net/model_qualifiers/"><rdf:Description rdf:about="#metaid_M_13-cis-retinoate[r]"><bqbiol:is><rdf:Bag><rdf:li rdf:resource="urn:miriam:kegg.compound:C07058"/></rdf:Bag></bqbiol:is></rdf:Description></rdf:RDF></annotation></species>
<species metaid="metaid_M_13_cis_retinol_c" id="M_13_cis_retinol_c" name="M_13_cis_retinol_c" compartment="C_c" boundaryCondition="false" sboTerm="SBO:0000299"><notes><body xmlns="http://www.w3.org/1999/xhtml"><p>FORMULA: C20H30O</p></body></notes></species>
<species metaid="metaid_M_13_cis_retinoyl_beta_D_glucuronide_r" id="M_13_cis_retinoyl_beta_D_glucuronide_r" name="M_13_cis_retinoyl_beta_D_glucuronide_r" compartment="C_r" boundaryCondition="false" sboTerm="SBO:0000299"><notes><body xmlns="http://www.w3.org/1999/xhtml"><p>FORMULA: C26H36O8</p></body></notes></species>
<species metaid="metaid_M_13_cis_retinoyl_glucuronide_c" id="M_13_cis_retinoyl_glucuronide_c" name="M_13_cis_retinoyl_glucuronide_c" compartment="C_c" boundaryCondition="false" sboTerm="SBO:0000299"><notes><body xmlns="http://www.w3.org/1999/xhtml"><p>FORMULA: C26H36O8</p></body></notes></species>
<species metaid="metaid_M_13_cis_retinoyl_glucuronide_r" id="M_13_cis_retinoyl_glucuronide_r" name="M_13_cis_retinoyl_glucuronide_r" compartment="C_r" boundaryCondition="false" sboTerm="SBO:0000299"><notes><body xmlns="http://www.w3.org/1999/xhtml"><p>FORMULA: C26H36O8</p></body></notes></species>
<species metaid="metaid_M_13_hydroperoxy_H4_neuroprostane_c" id="M_13_hydroperoxy_H4_neuroprostane_c" name="M_13_hydroperoxy_H4_neuroprostane_c" compartment="C_c" boundaryCondition="false" sboTerm="SBO:0000299"><notes><body xmlns="http://www.w3.org/1999/xhtml"><p>FORMULA: C22H32O6</p></body></notes></species>
<species metaid="metaid_M_13_hydroxy_D4_neuroprostane_c" id="M_13_hydroxy_D4_neuroprostane_c" name="M_13_hydroxy_D4_neuroprostane_c" compartment="C_c" boundaryCondition="false" sboTerm="SBO:0000299"><notes><body xmlns="http://www.w3.org/1999/xhtml"><p>FORMULA: C22H32O5</p></body></notes></species>
<species metaid="metaid_M_13_hydroxy_E4_neuroprostane_c" id="M_13_hydroxy_E4_neuroprostane_c" name="M_13_hydroxy_E4_neuroprostane_c" compartment="C_c" boundaryCondition="false" sboTerm="SBO:0000299"><notes><body xmlns="http://www.w3.org/1999/xhtml"><p>FORMULA: C22H32O5</p></body></notes></species>
<species metaid="metaid_M_13_hydroxy_alpha_tocopherol_c" id="M_13_hydroxy_alpha_tocopherol_c" name="M_13_hydroxy_alpha_tocopherol_c" compartment="C_c" boundaryCondition="false" sboTerm="SBO:0000299"><notes><body xmlns="http://www.w3.org/1999/xhtml"><p>FORMULA: C29H50O3</p></body></notes></species>
<species metaid="metaid_M_13_hydroxy_alpha_tocopherol_r" id="M_13_hydroxy_alpha_tocopherol_r" name="M_13_hydroxy_alpha_tocopherol_r" compartment="C_r" boundaryCondition="false" sboTerm="SBO:0000299"><notes><body xmlns="http://www.w3.org/1999/xhtml"><p>FORMULA: C29H50O3</p></body></notes></species>
<species metaid="metaid_M_13_hydroxy_alpha_tocotrienol_c" id="M_13_hydroxy_alpha_tocotrienol_c" name="M_13_hydroxy_alpha_tocotrienol_c" compartment="C_c" boundaryCondition="false" sboTerm="SBO:0000299"><notes><body xmlns="http://www.w3.org/1999/xhtml"><p>FORMULA: C29H44O3</p></body></notes></species>
<species metaid="metaid_M_13_hydroxy_alpha_tocotrienol_r" id="M_13_hydroxy_alpha_tocotrienol_r" name="M_13_hydroxy_alpha_tocotrienol_r" compartment="C_r" boundaryCondition="false" sboTerm="SBO:0000299"><notes><body xmlns="http://www.w3.org/1999/xhtml"><p>FORMULA: C29H44O3</p></body></notes></species>
<species metaid="metaid_M_13_hydroxy_gamma_tocopherol_c" id="M_13_hydroxy_gamma_tocopherol_c" name="M_13_hydroxy_gamma_tocopherol_c" compartment="C_c" boundaryCondition="false" sboTerm="SBO:0000299"><notes><body xmlns="http://www.w3.org/1999/xhtml"><p>FORMULA: C28H48O3</p></body></notes></species>
<species metaid="metaid_M_13_hydroxy_gamma_tocopherol_r" id="M_13_hydroxy_gamma_tocopherol_r" name="M_13_hydroxy_gamma_tocopherol_r" compartment="C_r" boundaryCondition="false" sboTerm="SBO:0000299"><notes><body xmlns="http://www.w3.org/1999/xhtml"><p>FORMULA: C28H48O3</p></body></notes></species>
<species metaid="metaid_M_13_hydroxy_gamma_tocotrienol_c" id="M_13_hydroxy_gamma_tocotrienol_c" name="M_13_hydroxy_gamma_tocotrienol_c" compartment="C_c" boundaryCondition="false" sboTerm="SBO:0000299"><notes><body xmlns="http://www.w3.org/1999/xhtml"><p>FORMULA: C28H42O3</p></body></notes></species>
<species metaid="metaid_M_13_hydroxy_gamma_tocotrienol_r" id="M_13_hydroxy_gamma_tocotrienol_r" name="M_13_hydroxy_gamma_tocotrienol_r" compartment="C_r" boundaryCondition="false" sboTerm="SBO:0000299"><notes><body xmlns="http://www.w3.org/1999/xhtml"><p>FORMULA: C28H42O3</p></body></notes></species>
<species metaid="metaid_M_13_oxo_9Z_11E_tridecadienoate_c" id="M_13_oxo_9Z_11E_tridecadienoate_c" name="M_13_oxo_9Z_11E_tridecadienoate_c" compartment="C_c" boundaryCondition="false" sboTerm="SBO:0000299"><notes><body xmlns="http://www.w3.org/1999/xhtml"><p>FORMULA: C13H20O3</p></body></notes></species>
<species metaid="metaid_M_13_oxy_radical_octadecadienoate_c" id="M_13_oxy_radical_octadecadienoate_c" name="M_13_oxy_radical_octadecadienoate_c" compartment="C_c" boundaryCondition="false" sboTerm="SBO:0000299"><notes><body xmlns="http://www.w3.org/1999/xhtml"><p>FORMULA: C18H31O3</p></body></notes></species>
<species metaid="metaid_M_14_15_DHET_c" id="M_14_15_DHET_c" name="M_14_15_DHET_c" compartment="C_c" boundaryCondition="false" sboTerm="SBO:0000299"><notes><body xmlns="http://www.w3.org/1999/xhtml"><p>FORMULA: C20H34O4</p></body></notes><annotation><rdf:RDF xmlns:rdf="http://www.w3.org/1999/02/22_rdf_syntax_ns#" xmlns:dc="http://purl.org/dc/elements/1.1/" xmlns:dcterms="http://purl.org/dc/terms/" xmlns:vCard="http://www.w3.org/2001/vcard_rdf/3.0#" xmlns:bqbiol="http://biomodels.net/biology_qualifiers/" xmlns:bqmodel="http://biomodels.net/model_qualifiers/"><rdf:Description rdf:about="#metaid_M_14,15-DHET[c]"><bqbiol:is><rdf:Bag><rdf:li rdf:resource="urn:miriam:lipidmaps:LMFA03050010"/></rdf:Bag></bqbiol:is></rdf:Description></rdf:RDF></annotation></species>
<species metaid="metaid_M_14_15_DiHETE_c" id="M_14_15_DiHETE_c" name="M_14_15_DiHETE_c" compartment="C_c" boundaryCondition="false" sboTerm="SBO:0000299"><notes><body xmlns="http://www.w3.org/1999/xhtml"><p>FORMULA: C20H32O4</p></body></notes><annotation><rdf:RDF xmlns:rdf="http://www.w3.org/1999/02/22_rdf_syntax_ns#" xmlns:dc="http://purl.org/dc/elements/1.1/" xmlns:dcterms="http://purl.org/dc/terms/" xmlns:vCard="http://www.w3.org/2001/vcard_rdf/3.0#" xmlns:bqbiol="http://biomodels.net/biology_qualifiers/" xmlns:bqmodel="http://biomodels.net/model_qualifiers/"><rdf:Description rdf:about="#metaid_M_14,15-DiHETE[c]"><bqbiol:is><rdf:Bag><rdf:li rdf:resource="urn:miriam:lipidmaps:LMFA03060077"/></rdf:Bag></bqbiol:is></rdf:Description></rdf:RDF></annotation></species>
<species metaid="metaid_M_14_15_DiHETE_n" id="M_14_15_DiHETE_n" name="M_14_15_DiHETE_n" compartment="C_n" boundaryCondition="false" sboTerm="SBO:0000299"><notes><body xmlns="http://www.w3.org/1999/xhtml"><p>FORMULA: C20H32O4</p></body></notes><annotation><rdf:RDF xmlns:rdf="http://www.w3.org/1999/02/22_rdf_syntax_ns#" xmlns:dc="http://purl.org/dc/elements/1.1/" xmlns:dcterms="http://purl.org/dc/terms/" xmlns:vCard="http://www.w3.org/2001/vcard_rdf/3.0#" xmlns:bqbiol="http://biomodels.net/biology_qualifiers/" xmlns:bqmodel="http://biomodels.net/model_qualifiers/"><rdf:Description rdf:about="#metaid_M_14,15-DiHETE[n]"><bqbiol:is><rdf:Bag><rdf:li rdf:resource="urn:miriam:lipidmaps:LMFA03060077"/></rdf:Bag></bqbiol:is></rdf:Description></rdf:RDF></annotation></species>
<species metaid="metaid_M_14_15_EET_c" id="M_14_15_EET_c" name="M_14_15_EET_c" compartment="C_c" boundaryCondition="false" sboTerm="SBO:0000299"><notes><body xmlns="http://www.w3.org/1999/xhtml"><p>FORMULA: C20H32O3</p></body></notes><annotation><rdf:RDF xmlns:rdf="http://www.w3.org/1999/02/22_rdf_syntax_ns#" xmlns:dc="http://purl.org/dc/elements/1.1/" xmlns:dcterms="http://purl.org/dc/terms/" xmlns:vCard="http://www.w3.org/2001/vcard_rdf/3.0#" xmlns:bqbiol="http://biomodels.net/biology_qualifiers/" xmlns:bqmodel="http://biomodels.net/model_qualifiers/"><rdf:Description rdf:about="#metaid_M_14,15-EET[c]"><bqbiol:is><rdf:Bag><rdf:li rdf:resource="urn:miriam:kegg.compound:C14771"/></rdf:Bag></bqbiol:is></rdf:Description></rdf:RDF></annotation></species>
<species metaid="metaid_M_14_15_EET_r" id="M_14_15_EET_r" name="M_14_15_EET_r" compartment="C_r" boundaryCondition="false" sboTerm="SBO:0000299"><notes><body xmlns="http://www.w3.org/1999/xhtml"><p>FORMULA: C20H32O3</p></body></notes><annotation><rdf:RDF xmlns:rdf="http://www.w3.org/1999/02/22_rdf_syntax_ns#" xmlns:dc="http://purl.org/dc/elements/1.1/" xmlns:dcterms="http://purl.org/dc/terms/" xmlns:vCard="http://www.w3.org/2001/vcard_rdf/3.0#" xmlns:bqbiol="http://biomodels.net/biology_qualifiers/" xmlns:bqmodel="http://biomodels.net/model_qualifiers/"><rdf:Description rdf:about="#metaid_M_14,15-EET[r]"><bqbiol:is><rdf:Bag><rdf:li rdf:resource="urn:miriam:kegg.compound:C14771"/></rdf:Bag></bqbiol:is></rdf:Description></rdf:RDF></annotation></species>
<species metaid="metaid_M_14_demethyllanosterol_c" id="M_14_demethyllanosterol_c" name="M_14_demethyllanosterol_c" compartment="C_c" boundaryCondition="false" sboTerm="SBO:0000299"><notes><body xmlns="http://www.w3.org/1999/xhtml"><p>FORMULA: C29H48O</p></body></notes><annotation><rdf:RDF xmlns:rdf="http://www.w3.org/1999/02/22_rdf_syntax_ns#" xmlns:dc="http://purl.org/dc/elements/1.1/" xmlns:dcterms="http://purl.org/dc/terms/" xmlns:vCard="http://www.w3.org/2001/vcard_rdf/3.0#" xmlns:bqbiol="http://biomodels.net/biology_qualifiers/" xmlns:bqmodel="http://biomodels.net/model_qualifiers/"><rdf:Description rdf:about="#metaid_M_14-demethyllanosterol[c]"><bqbiol:is><rdf:Bag><rdf:li rdf:resource="urn:miriam:obo.chebi:CHEBI:18364"/></rdf:Bag></bqbiol:is></rdf:Description></rdf:RDF></annotation></species>
<species metaid="metaid_M_14_hydroperoxy_H4_neuroprostane_c" id="M_14_hydroperoxy_H4_neuroprostane_c" name="M_14_hydroperoxy_H4_neuroprostane_c" compartment="C_c" boundaryCondition="false" sboTerm="SBO:0000299"><notes><body xmlns="http://www.w3.org/1999/xhtml"><p>FORMULA: C22H32O6</p></body></notes></species>
<species metaid="metaid_M_14_hydroxy_D4_neuroprostane_c" id="M_14_hydroxy_D4_neuroprostane_c" name="M_14_hydroxy_D4_neuroprostane_c" compartment="C_c" boundaryCondition="false" sboTerm="SBO:0000299"><notes><body xmlns="http://www.w3.org/1999/xhtml"><p>FORMULA: C22H32O5</p></body></notes></species>
<species metaid="metaid_M_14_hydroxy_E4_neuroprostane_c" id="M_14_hydroxy_E4_neuroprostane_c" name="M_14_hydroxy_E4_neuroprostane_c" compartment="C_c" boundaryCondition="false" sboTerm="SBO:0000299"><notes><body xmlns="http://www.w3.org/1999/xhtml"><p>FORMULA: C22H32O5</p></body></notes></species>
<species metaid="metaid_M_14_peroxy_docosahexaenoate_c" id="M_14_peroxy_docosahexaenoate_c" name="M_14_peroxy_docosahexaenoate_c" compartment="C_c" boundaryCondition="false" sboTerm="SBO:0000299"><notes><body xmlns="http://www.w3.org/1999/xhtml"><p>FORMULA: C22H31O4</p></body></notes></species>
<species metaid="metaid_M_15R_HEPE_c" id="M_15R_HEPE_c" name="M_15R_HEPE_c" compartment="C_c" boundaryCondition="false" sboTerm="SBO:0000299"><notes><body xmlns="http://www.w3.org/1999/xhtml"><p>FORMULA: C20H30O3</p></body></notes><annotation><rdf:RDF xmlns:rdf="http://www.w3.org/1999/02/22_rdf_syntax_ns#" xmlns:dc="http://purl.org/dc/elements/1.1/" xmlns:dcterms="http://purl.org/dc/terms/" xmlns:vCard="http://www.w3.org/2001/vcard_rdf/3.0#" xmlns:bqbiol="http://biomodels.net/biology_qualifiers/" xmlns:bqmodel="http://biomodels.net/model_qualifiers/"><rdf:Description rdf:about="#metaid_M_15(R)-HEPE[c]"><bqbiol:is><rdf:Bag><rdf:li rdf:resource="urn:miriam:lipidmaps:LMFA03070037"/></rdf:Bag></bqbiol:is></rdf:Description></rdf:RDF></annotation></species>
<species metaid="metaid_M_15R_HEPE_n" id="M_15R_HEPE_n" name="M_15R_HEPE_n" compartment="C_n" boundaryCondition="false" sboTerm="SBO:0000299"><notes><body xmlns="http://www.w3.org/1999/xhtml"><p>FORMULA: C20H30O3</p></body></notes><annotation><rdf:RDF xmlns:rdf="http://www.w3.org/1999/02/22_rdf_syntax_ns#" xmlns:dc="http://purl.org/dc/elements/1.1/" xmlns:dcterms="http://purl.org/dc/terms/" xmlns:vCard="http://www.w3.org/2001/vcard_rdf/3.0#" xmlns:bqbiol="http://biomodels.net/biology_qualifiers/" xmlns:bqmodel="http://biomodels.net/model_qualifiers/"><rdf:Description rdf:about="#metaid_M_15(R)-HEPE[n]"><bqbiol:is><rdf:Bag><rdf:li rdf:resource="urn:miriam:lipidmaps:LMFA03070037"/></rdf:Bag></bqbiol:is></rdf:Description></rdf:RDF></annotation></species>
<species metaid="metaid_M_15R_HEPE_p" id="M_15R_HEPE_p" name="M_15R_HEPE_p" compartment="C_p" boundaryCondition="false" sboTerm="SBO:0000299"><notes><body xmlns="http://www.w3.org/1999/xhtml"><p>FORMULA: C20H30O3</p></body></notes><annotation><rdf:RDF xmlns:rdf="http://www.w3.org/1999/02/22_rdf_syntax_ns#" xmlns:dc="http://purl.org/dc/elements/1.1/" xmlns:dcterms="http://purl.org/dc/terms/" xmlns:vCard="http://www.w3.org/2001/vcard_rdf/3.0#" xmlns:bqbiol="http://biomodels.net/biology_qualifiers/" xmlns:bqmodel="http://biomodels.net/model_qualifiers/"><rdf:Description rdf:about="#metaid_M_15(R)-HEPE[p]"><bqbiol:is><rdf:Bag><rdf:li rdf:resource="urn:miriam:lipidmaps:LMFA03070037"/></rdf:Bag></bqbiol:is></rdf:Description></rdf:RDF></annotation></species>
<species metaid="metaid_M_15R_HEPE_r" id="M_15R_HEPE_r" name="M_15R_HEPE_r" compartment="C_r" boundaryCondition="false" sboTerm="SBO:0000299"><notes><body xmlns="http://www.w3.org/1999/xhtml"><p>FORMULA: C20H30O3</p></body></notes><annotation><rdf:RDF xmlns:rdf="http://www.w3.org/1999/02/22_rdf_syntax_ns#" xmlns:dc="http://purl.org/dc/elements/1.1/" xmlns:dcterms="http://purl.org/dc/terms/" xmlns:vCard="http://www.w3.org/2001/vcard_rdf/3.0#" xmlns:bqbiol="http://biomodels.net/biology_qualifiers/" xmlns:bqmodel="http://biomodels.net/model_qualifiers/"><rdf:Description rdf:about="#metaid_M_15(R)-HEPE[r]"><bqbiol:is><rdf:Bag><rdf:li rdf:resource="urn:miriam:lipidmaps:LMFA03070037"/></rdf:Bag></bqbiol:is></rdf:Description></rdf:RDF></annotation></species>
<species metaid="metaid_M_15R_HETE_c" id="M_15R_HETE_c" name="M_15R_HETE_c" compartment="C_c" boundaryCondition="false" sboTerm="SBO:0000299"><notes><body xmlns="http://www.w3.org/1999/xhtml"><p>FORMULA: C20H32O3</p></body></notes><annotation><rdf:RDF xmlns:rdf="http://www.w3.org/1999/02/22_rdf_syntax_ns#" xmlns:dc="http://purl.org/dc/elements/1.1/" xmlns:dcterms="http://purl.org/dc/terms/" xmlns:vCard="http://www.w3.org/2001/vcard_rdf/3.0#" xmlns:bqbiol="http://biomodels.net/biology_qualifiers/" xmlns:bqmodel="http://biomodels.net/model_qualifiers/"><rdf:Description rdf:about="#metaid_M_15(R)-HETE[c]"><bqbiol:is><rdf:Bag><rdf:li rdf:resource="urn:miriam:lipidmaps:LMFA03060030"/></rdf:Bag></bqbiol:is></rdf:Description></rdf:RDF></annotation></species>
<species metaid="metaid_M_15R_HETE_p" id="M_15R_HETE_p" name="M_15R_HETE_p" compartment="C_p" boundaryCondition="false" sboTerm="SBO:0000299"><notes><body xmlns="http://www.w3.org/1999/xhtml"><p>FORMULA: C20H32O3</p></body></notes><annotation><rdf:RDF xmlns:rdf="http://www.w3.org/1999/02/22_rdf_syntax_ns#" xmlns:dc="http://purl.org/dc/elements/1.1/" xmlns:dcterms="http://purl.org/dc/terms/" xmlns:vCard="http://www.w3.org/2001/vcard_rdf/3.0#" xmlns:bqbiol="http://biomodels.net/biology_qualifiers/" xmlns:bqmodel="http://biomodels.net/model_qualifiers/"><rdf:Description rdf:about="#metaid_M_15(R)-HETE[p]"><bqbiol:is><rdf:Bag><rdf:li rdf:resource="urn:miriam:lipidmaps:LMFA03060030"/></rdf:Bag></bqbiol:is></rdf:Description></rdf:RDF></annotation></species>
<species metaid="metaid_M_15R_HETE_r" id="M_15R_HETE_r" name="M_15R_HETE_r" compartment="C_r" boundaryCondition="false" sboTerm="SBO:0000299"><notes><body xmlns="http://www.w3.org/1999/xhtml"><p>FORMULA: C20H32O3</p></body></notes><annotation><rdf:RDF xmlns:rdf="http://www.w3.org/1999/02/22_rdf_syntax_ns#" xmlns:dc="http://purl.org/dc/elements/1.1/" xmlns:dcterms="http://purl.org/dc/terms/" xmlns:vCard="http://www.w3.org/2001/vcard_rdf/3.0#" xmlns:bqbiol="http://biomodels.net/biology_qualifiers/" xmlns:bqmodel="http://biomodels.net/model_qualifiers/"><rdf:Description rdf:about="#metaid_M_15(R)-HETE[r]"><bqbiol:is><rdf:Bag><rdf:li rdf:resource="urn:miriam:lipidmaps:LMFA03060030"/></rdf:Bag></bqbiol:is></rdf:Description></rdf:RDF></annotation></species>
<species metaid="metaid_M_15R_HpEPE_c" id="M_15R_HpEPE_c" name="M_15R_HpEPE_c" compartment="C_c" boundaryCondition="false" sboTerm="SBO:0000299"><notes><body xmlns="http://www.w3.org/1999/xhtml"><p>FORMULA: C20H30O4</p></body></notes></species>
<species metaid="metaid_M_15R_HpEPE_n" id="M_15R_HpEPE_n" name="M_15R_HpEPE_n" compartment="C_n" boundaryCondition="false" sboTerm="SBO:0000299"><notes><body xmlns="http://www.w3.org/1999/xhtml"><p>FORMULA: C20H30O4</p></body></notes></species>
<species metaid="metaid_M_15R_HpEPE_p" id="M_15R_HpEPE_p" name="M_15R_HpEPE_p" compartment="C_p" boundaryCondition="false" sboTerm="SBO:0000299"><notes><body xmlns="http://www.w3.org/1999/xhtml"><p>FORMULA: C20H30O4</p></body></notes></species>
<species metaid="metaid_M_15R_HpEPE_r" id="M_15R_HpEPE_r" name="M_15R_HpEPE_r" compartment="C_r" boundaryCondition="false" sboTerm="SBO:0000299"><notes><body xmlns="http://www.w3.org/1999/xhtml"><p>FORMULA: C20H30O4</p></body></notes></species>
<species metaid="metaid_M_15S_HEPE_c" id="M_15S_HEPE_c" name="M_15S_HEPE_c" compartment="C_c" boundaryCondition="false" sboTerm="SBO:0000299"><notes><body xmlns="http://www.w3.org/1999/xhtml"><p>FORMULA: C20H30O3</p></body></notes><annotation><rdf:RDF xmlns:rdf="http://www.w3.org/1999/02/22_rdf_syntax_ns#" xmlns:dc="http://purl.org/dc/elements/1.1/" xmlns:dcterms="http://purl.org/dc/terms/" xmlns:vCard="http://www.w3.org/2001/vcard_rdf/3.0#" xmlns:bqbiol="http://biomodels.net/biology_qualifiers/" xmlns:bqmodel="http://biomodels.net/model_qualifiers/"><rdf:Description rdf:about="#metaid_M_15(S)-HEPE[c]"><bqbiol:is><rdf:Bag><rdf:li rdf:resource="urn:miriam:lipidmaps:LMFA03070009"/></rdf:Bag></bqbiol:is></rdf:Description></rdf:RDF></annotation></species>
<species metaid="metaid_M_15S_HETE_c" id="M_15S_HETE_c" name="M_15S_HETE_c" compartment="C_c" boundaryCondition="false" sboTerm="SBO:0000299"><notes><body xmlns="http://www.w3.org/1999/xhtml"><p>FORMULA: C20H32O3</p></body></notes><annotation><rdf:RDF xmlns:rdf="http://www.w3.org/1999/02/22_rdf_syntax_ns#" xmlns:dc="http://purl.org/dc/elements/1.1/" xmlns:dcterms="http://purl.org/dc/terms/" xmlns:vCard="http://www.w3.org/2001/vcard_rdf/3.0#" xmlns:bqbiol="http://biomodels.net/biology_qualifiers/" xmlns:bqmodel="http://biomodels.net/model_qualifiers/"><rdf:Description rdf:about="#metaid_M_15(S)-HETE[c]"><bqbiol:is><rdf:Bag><rdf:li rdf:resource="urn:miriam:lipidmaps:LMFA03060001"/></rdf:Bag></bqbiol:is></rdf:Description></rdf:RDF></annotation></species>
<species metaid="metaid_M_15S_HPETE_c" id="M_15S_HPETE_c" name="M_15S_HPETE_c" compartment="C_c" boundaryCondition="false" sboTerm="SBO:0000299"><notes><body xmlns="http://www.w3.org/1999/xhtml"><p>FORMULA: C20H32O4</p></body></notes><annotation><rdf:RDF xmlns:rdf="http://www.w3.org/1999/02/22_rdf_syntax_ns#" xmlns:dc="http://purl.org/dc/elements/1.1/" xmlns:dcterms="http://purl.org/dc/terms/" xmlns:vCard="http://www.w3.org/2001/vcard_rdf/3.0#" xmlns:bqbiol="http://biomodels.net/biology_qualifiers/" xmlns:bqmodel="http://biomodels.net/model_qualifiers/"><rdf:Description rdf:about="#metaid_M_15(S)-HPETE[c]"><bqbiol:is><rdf:Bag><rdf:li rdf:resource="urn:miriam:obo.chebi:CHEBI:15628"/></rdf:Bag></bqbiol:is></rdf:Description></rdf:RDF></annotation></species>
<species metaid="metaid_M_15S_HPETE_n" id="M_15S_HPETE_n" name="M_15S_HPETE_n" compartment="C_n" boundaryCondition="false" sboTerm="SBO:0000299"><notes><body xmlns="http://www.w3.org/1999/xhtml"><p>FORMULA: C20H32O4</p></body></notes><annotation><rdf:RDF xmlns:rdf="http://www.w3.org/1999/02/22_rdf_syntax_ns#" xmlns:dc="http://purl.org/dc/elements/1.1/" xmlns:dcterms="http://purl.org/dc/terms/" xmlns:vCard="http://www.w3.org/2001/vcard_rdf/3.0#" xmlns:bqbiol="http://biomodels.net/biology_qualifiers/" xmlns:bqmodel="http://biomodels.net/model_qualifiers/"><rdf:Description rdf:about="#metaid_M_15(S)-HPETE[n]"><bqbiol:is><rdf:Bag><rdf:li rdf:resource="urn:miriam:obo.chebi:CHEBI:15628"/></rdf:Bag></bqbiol:is></rdf:Description></rdf:RDF></annotation></species>
<species metaid="metaid_M_15S_HPETE_p" id="M_15S_HPETE_p" name="M_15S_HPETE_p" compartment="C_p" boundaryCondition="false" sboTerm="SBO:0000299"><notes><body xmlns="http://www.w3.org/1999/xhtml"><p>FORMULA: C20H32O4</p></body></notes><annotation><rdf:RDF xmlns:rdf="http://www.w3.org/1999/02/22_rdf_syntax_ns#" xmlns:dc="http://purl.org/dc/elements/1.1/" xmlns:dcterms="http://purl.org/dc/terms/" xmlns:vCard="http://www.w3.org/2001/vcard_rdf/3.0#" xmlns:bqbiol="http://biomodels.net/biology_qualifiers/" xmlns:bqmodel="http://biomodels.net/model_qualifiers/"><rdf:Description rdf:about="#metaid_M_15(S)-HPETE[p]"><bqbiol:is><rdf:Bag><rdf:li rdf:resource="urn:miriam:obo.chebi:CHEBI:15628"/></rdf:Bag></bqbiol:is></rdf:Description></rdf:RDF></annotation></species>
<species metaid="metaid_M_15S_HPETE_r" id="M_15S_HPETE_r" name="M_15S_HPETE_r" compartment="C_r" boundaryCondition="false" sboTerm="SBO:0000299"><notes><body xmlns="http://www.w3.org/1999/xhtml"><p>FORMULA: C20H32O4</p></body></notes><annotation><rdf:RDF xmlns:rdf="http://www.w3.org/1999/02/22_rdf_syntax_ns#" xmlns:dc="http://purl.org/dc/elements/1.1/" xmlns:dcterms="http://purl.org/dc/terms/" xmlns:vCard="http://www.w3.org/2001/vcard_rdf/3.0#" xmlns:bqbiol="http://biomodels.net/biology_qualifiers/" xmlns:bqmodel="http://biomodels.net/model_qualifiers/"><rdf:Description rdf:about="#metaid_M_15(S)-HPETE[r]"><bqbiol:is><rdf:Bag><rdf:li rdf:resource="urn:miriam:obo.chebi:CHEBI:15628"/></rdf:Bag></bqbiol:is></rdf:Description></rdf:RDF></annotation></species>
<species metaid="metaid_M_15S_HpEPE_c" id="M_15S_HpEPE_c" name="M_15S_HpEPE_c" compartment="C_c" boundaryCondition="false" sboTerm="SBO:0000299"><notes><body xmlns="http://www.w3.org/1999/xhtml"><p>FORMULA: C20H30O4</p></body></notes><annotation><rdf:RDF xmlns:rdf="http://www.w3.org/1999/02/22_rdf_syntax_ns#" xmlns:dc="http://purl.org/dc/elements/1.1/" xmlns:dcterms="http://purl.org/dc/terms/" xmlns:vCard="http://www.w3.org/2001/vcard_rdf/3.0#" xmlns:bqbiol="http://biomodels.net/biology_qualifiers/" xmlns:bqmodel="http://biomodels.net/model_qualifiers/"><rdf:Description rdf:about="#metaid_M_15(S)-HpEPE[c]"><bqbiol:is><rdf:Bag><rdf:li rdf:resource="urn:miriam:lipidmaps:LMFA03070013"/></rdf:Bag></bqbiol:is></rdf:Description></rdf:RDF></annotation></species>
<species metaid="metaid_M_15_deoxy_PGD2_c" id="M_15_deoxy_PGD2_c" name="M_15_deoxy_PGD2_c" compartment="C_c" boundaryCondition="false" sboTerm="SBO:0000299"><notes><body xmlns="http://www.w3.org/1999/xhtml"><p>FORMULA: C20H30O4</p></body></notes></species>
<species metaid="metaid_M_15_deoxy_delta_12_14_PGD2_c" id="M_15_deoxy_delta_12_14_PGD2_c" name="M_15_deoxy_delta_12_14_PGD2_c" compartment="C_c" boundaryCondition="false" sboTerm="SBO:0000299"><notes><body xmlns="http://www.w3.org/1999/xhtml"><p>FORMULA: C20H30O4</p></body></notes><annotation><rdf:RDF xmlns:rdf="http://www.w3.org/1999/02/22_rdf_syntax_ns#" xmlns:dc="http://purl.org/dc/elements/1.1/" xmlns:dcterms="http://purl.org/dc/terms/" xmlns:vCard="http://www.w3.org/2001/vcard_rdf/3.0#" xmlns:bqbiol="http://biomodels.net/biology_qualifiers/" xmlns:bqmodel="http://biomodels.net/model_qualifiers/"><rdf:Description rdf:about="#metaid_M_15-deoxy-delta-12,14-PGD2[c]"><bqbiol:is><rdf:Bag><rdf:li rdf:resource="urn:miriam:lipidmaps:LMFA03010051"/></rdf:Bag></bqbiol:is></rdf:Description></rdf:RDF></annotation></species>
<species metaid="metaid_M_15_deoxy_delta_12_14_PGJ2_c" id="M_15_deoxy_delta_12_14_PGJ2_c" name="M_15_deoxy_delta_12_14_PGJ2_c" compartment="C_c" boundaryCondition="false" sboTerm="SBO:0000299"><notes><body xmlns="http://www.w3.org/1999/xhtml"><p>FORMULA: C20H28O3</p></body></notes><annotation><rdf:RDF xmlns:rdf="http://www.w3.org/1999/02/22_rdf_syntax_ns#" xmlns:dc="http://purl.org/dc/elements/1.1/" xmlns:dcterms="http://purl.org/dc/terms/" xmlns:vCard="http://www.w3.org/2001/vcard_rdf/3.0#" xmlns:bqbiol="http://biomodels.net/biology_qualifiers/" xmlns:bqmodel="http://biomodels.net/model_qualifiers/"><rdf:Description rdf:about="#metaid_M_15-deoxy-delta-12,14-PGJ2[c]"><bqbiol:is><rdf:Bag><rdf:li rdf:resource="urn:miriam:lipidmaps:LMFA03010021"/></rdf:Bag></bqbiol:is></rdf:Description></rdf:RDF></annotation></species>
<species metaid="metaid_M_15_deoxy_prostaglandin_J2_c" id="M_15_deoxy_prostaglandin_J2_c" name="M_15_deoxy_prostaglandin_J2_c" compartment="C_c" boundaryCondition="false" sboTerm="SBO:0000299"><notes><body xmlns="http://www.w3.org/1999/xhtml"><p>FORMULA: C20H28O3</p></body></notes></species>
<species metaid="metaid_M_15_epi_lipoxin_A4_c" id="M_15_epi_lipoxin_A4_c" name="M_15_epi_lipoxin_A4_c" compartment="C_c" boundaryCondition="false" sboTerm="SBO:0000299"><notes><body xmlns="http://www.w3.org/1999/xhtml"><p>FORMULA: C20H32O5</p></body></notes></species>
<species metaid="metaid_M_15_epi_lipoxin_A4_p" id="M_15_epi_lipoxin_A4_p" name="M_15_epi_lipoxin_A4_p" compartment="C_p" boundaryCondition="false" sboTerm="SBO:0000299"><notes><body xmlns="http://www.w3.org/1999/xhtml"><p>FORMULA: C20H32O5</p></body></notes></species>
<species metaid="metaid_M_15_epi_lipoxin_A4_r" id="M_15_epi_lipoxin_A4_r" name="M_15_epi_lipoxin_A4_r" compartment="C_r" boundaryCondition="false" sboTerm="SBO:0000299"><notes><body xmlns="http://www.w3.org/1999/xhtml"><p>FORMULA: C20H32O5</p></body></notes></species>
<species metaid="metaid_M_15_epi_lipoxin_A5_c" id="M_15_epi_lipoxin_A5_c" name="M_15_epi_lipoxin_A5_c" compartment="C_c" boundaryCondition="false" sboTerm="SBO:0000299"><notes><body xmlns="http://www.w3.org/1999/xhtml"><p>FORMULA: C20H29O5</p></body></notes></species>
<species metaid="metaid_M_15_epi_lipoxin_A5_p" id="M_15_epi_lipoxin_A5_p" name="M_15_epi_lipoxin_A5_p" compartment="C_p" boundaryCondition="false" sboTerm="SBO:0000299"><notes><body xmlns="http://www.w3.org/1999/xhtml"><p>FORMULA: C20H29O5</p></body></notes></species>
<species metaid="metaid_M_15_epi_lipoxin_A5_r" id="M_15_epi_lipoxin_A5_r" name="M_15_epi_lipoxin_A5_r" compartment="C_r" boundaryCondition="false" sboTerm="SBO:0000299"><notes><body xmlns="http://www.w3.org/1999/xhtml"><p>FORMULA: C20H29O5</p></body></notes></species>
<species metaid="metaid_M_15_epi_lipoxin_B4_c" id="M_15_epi_lipoxin_B4_c" name="M_15_epi_lipoxin_B4_c" compartment="C_c" boundaryCondition="false" sboTerm="SBO:0000299"><notes><body xmlns="http://www.w3.org/1999/xhtml"><p>FORMULA: C20H32O5</p></body></notes></species>
<species metaid="metaid_M_15_epi_lipoxin_B4_p" id="M_15_epi_lipoxin_B4_p" name="M_15_epi_lipoxin_B4_p" compartment="C_p" boundaryCondition="false" sboTerm="SBO:0000299"><notes><body xmlns="http://www.w3.org/1999/xhtml"><p>FORMULA: C20H32O5</p></body></notes></species>
<species metaid="metaid_M_15_epi_lipoxin_B4_r" id="M_15_epi_lipoxin_B4_r" name="M_15_epi_lipoxin_B4_r" compartment="C_r" boundaryCondition="false" sboTerm="SBO:0000299"><notes><body xmlns="http://www.w3.org/1999/xhtml"><p>FORMULA: C20H32O5</p></body></notes></species>
<species metaid="metaid_M_15_epi_lipoxin_B5_c" id="M_15_epi_lipoxin_B5_c" name="M_15_epi_lipoxin_B5_c" compartment="C_c" boundaryCondition="false" sboTerm="SBO:0000299"><notes><body xmlns="http://www.w3.org/1999/xhtml"><p>FORMULA: C20H30O5</p></body></notes></species>
<species metaid="metaid_M_15_epi_lipoxin_B5_p" id="M_15_epi_lipoxin_B5_p" name="M_15_epi_lipoxin_B5_p" compartment="C_p" boundaryCondition="false" sboTerm="SBO:0000299"><notes><body xmlns="http://www.w3.org/1999/xhtml"><p>FORMULA: C20H30O5</p></body></notes></species>
<species metaid="metaid_M_15_epi_lipoxin_B5_r" id="M_15_epi_lipoxin_B5_r" name="M_15_epi_lipoxin_B5_r" compartment="C_r" boundaryCondition="false" sboTerm="SBO:0000299"><notes><body xmlns="http://www.w3.org/1999/xhtml"><p>FORMULA: C20H30O5</p></body></notes></species>
<species metaid="metaid_M_15_oxo_lipoxin_A4_c" id="M_15_oxo_lipoxin_A4_c" name="M_15_oxo_lipoxin_A4_c" compartment="C_c" boundaryCondition="false" sboTerm="SBO:0000299"><notes><body xmlns="http://www.w3.org/1999/xhtml"><p>FORMULA: C20H30O5</p></body></notes><annotation><rdf:RDF xmlns:rdf="http://www.w3.org/1999/02/22_rdf_syntax_ns#" xmlns:dc="http://purl.org/dc/elements/1.1/" xmlns:dcterms="http://purl.org/dc/terms/" xmlns:vCard="http://www.w3.org/2001/vcard_rdf/3.0#" xmlns:bqbiol="http://biomodels.net/biology_qualifiers/" xmlns:bqmodel="http://biomodels.net/model_qualifiers/"><rdf:Description rdf:about="#metaid_M_15-oxo-lipoxin_A4[c]"><bqbiol:is><rdf:Bag><rdf:li rdf:resource="urn:miriam:lipidmaps:LMFA03040009"/></rdf:Bag></bqbiol:is></rdf:Description></rdf:RDF></annotation></species>
<species metaid="metaid_M_15_oxoETE_c" id="M_15_oxoETE_c" name="M_15_oxoETE_c" compartment="C_c" boundaryCondition="false" sboTerm="SBO:0000299"><notes><body xmlns="http://www.w3.org/1999/xhtml"><p>FORMULA: C20H30O3</p></body></notes><annotation><rdf:RDF xmlns:rdf="http://www.w3.org/1999/02/22_rdf_syntax_ns#" xmlns:dc="http://purl.org/dc/elements/1.1/" xmlns:dcterms="http://purl.org/dc/terms/" xmlns:vCard="http://www.w3.org/2001/vcard_rdf/3.0#" xmlns:bqbiol="http://biomodels.net/biology_qualifiers/" xmlns:bqmodel="http://biomodels.net/model_qualifiers/"><rdf:Description rdf:about="#metaid_M_15-oxoETE[c]"><bqbiol:is><rdf:Bag><rdf:li rdf:resource="urn:miriam:lipidmaps:LMFA03060051"/></rdf:Bag></bqbiol:is></rdf:Description></rdf:RDF></annotation></species>
<species metaid="metaid_M_15H_11_12_EETA_c" id="M_15H_11_12_EETA_c" name="M_15H_11_12_EETA_c" compartment="C_c" boundaryCondition="false" sboTerm="SBO:0000299"><notes><body xmlns="http://www.w3.org/1999/xhtml"><p>FORMULA: C20H32O4</p></body></notes><annotation><rdf:RDF xmlns:rdf="http://www.w3.org/1999/02/22_rdf_syntax_ns#" xmlns:dc="http://purl.org/dc/elements/1.1/" xmlns:dcterms="http://purl.org/dc/terms/" xmlns:vCard="http://www.w3.org/2001/vcard_rdf/3.0#" xmlns:bqbiol="http://biomodels.net/biology_qualifiers/" xmlns:bqmodel="http://biomodels.net/model_qualifiers/"><rdf:Description rdf:about="#metaid_M_15H-11,12-EETA[c]"><bqbiol:is><rdf:Bag><rdf:li rdf:resource="urn:miriam:lipidmaps:LMFA03080007"/></rdf:Bag></bqbiol:is></rdf:Description></rdf:RDF></annotation></species>
<species metaid="metaid_M_16R_HETE_c" id="M_16R_HETE_c" name="M_16R_HETE_c" compartment="C_c" boundaryCondition="false" sboTerm="SBO:0000299"><notes><body xmlns="http://www.w3.org/1999/xhtml"><p>FORMULA: C20H32O3</p></body></notes><annotation><rdf:RDF xmlns:rdf="http://www.w3.org/1999/02/22_rdf_syntax_ns#" xmlns:dc="http://purl.org/dc/elements/1.1/" xmlns:dcterms="http://purl.org/dc/terms/" xmlns:vCard="http://www.w3.org/2001/vcard_rdf/3.0#" xmlns:bqbiol="http://biomodels.net/biology_qualifiers/" xmlns:bqmodel="http://biomodels.net/model_qualifiers/"><rdf:Description rdf:about="#metaid_M_16(R)-HETE[c]"><bqbiol:is><rdf:Bag><rdf:li rdf:resource="urn:miriam:lipidmaps:LMFA03060069"/></rdf:Bag></bqbiol:is></rdf:Description></rdf:RDF></annotation></species>
<species metaid="metaid_M_16S_hydroxy_18_oxo_18_CoA_LTE4_p" id="M_16S_hydroxy_18_oxo_18_CoA_LTE4_p" name="M_16S_hydroxy_18_oxo_18_CoA_LTE4_p" compartment="C_p" boundaryCondition="false" sboTerm="SBO:0000299"><notes><body xmlns="http://www.w3.org/1999/xhtml"><p>FORMULA: C42H67N8O23P3S2</p></body></notes></species>
<species metaid="metaid_M_16_18_oxo_18_CoA_dinor_LTE4_p" id="M_16_18_oxo_18_CoA_dinor_LTE4_p" name="M_16_18_oxo_18_CoA_dinor_LTE4_p" compartment="C_p" boundaryCondition="false" sboTerm="SBO:0000299"><notes><body xmlns="http://www.w3.org/1999/xhtml"><p>FORMULA: C42H65N8O23P3S2</p></body></notes></species>
<species metaid="metaid_M_16_glucuronide_estriol_c" id="M_16_glucuronide_estriol_c" name="M_16_glucuronide_estriol_c" compartment="C_c" boundaryCondition="false" sboTerm="SBO:0000299"><notes><body xmlns="http://www.w3.org/1999/xhtml"><p>FORMULA: C24H32O9</p></body></notes><annotation><rdf:RDF xmlns:rdf="http://www.w3.org/1999/02/22_rdf_syntax_ns#" xmlns:dc="http://purl.org/dc/elements/1.1/" xmlns:dcterms="http://purl.org/dc/terms/" xmlns:vCard="http://www.w3.org/2001/vcard_rdf/3.0#" xmlns:bqbiol="http://biomodels.net/biology_qualifiers/" xmlns:bqmodel="http://biomodels.net/model_qualifiers/"><rdf:Description rdf:about="#metaid_M_16-glucuronide-estriol[c]"><bqbiol:is><rdf:Bag><rdf:li rdf:resource="urn:miriam:kegg.compound:C05504"/></rdf:Bag></bqbiol:is></rdf:Description></rdf:RDF></annotation></species>
<species metaid="metaid_M_16_glucuronide_estriol_r" id="M_16_glucuronide_estriol_r" name="M_16_glucuronide_estriol_r" compartment="C_r" boundaryCondition="false" sboTerm="SBO:0000299"><notes><body xmlns="http://www.w3.org/1999/xhtml"><p>FORMULA: C24H32O9</p></body></notes><annotation><rdf:RDF xmlns:rdf="http://www.w3.org/1999/02/22_rdf_syntax_ns#" xmlns:dc="http://purl.org/dc/elements/1.1/" xmlns:dcterms="http://purl.org/dc/terms/" xmlns:vCard="http://www.w3.org/2001/vcard_rdf/3.0#" xmlns:bqbiol="http://biomodels.net/biology_qualifiers/" xmlns:bqmodel="http://biomodels.net/model_qualifiers/"><rdf:Description rdf:about="#metaid_M_16-glucuronide-estriol[r]"><bqbiol:is><rdf:Bag><rdf:li rdf:resource="urn:miriam:kegg.compound:C05504"/></rdf:Bag></bqbiol:is></rdf:Description></rdf:RDF></annotation></species>
<species metaid="metaid_M_16_glucuronide_estriol_s" id="M_16_glucuronide_estriol_s" name="M_16_glucuronide_estriol_s" compartment="C_s" boundaryCondition="false" sboTerm="SBO:0000299"><notes><body xmlns="http://www.w3.org/1999/xhtml"><p>FORMULA: C24H32O9</p></body></notes><annotation><rdf:RDF xmlns:rdf="http://www.w3.org/1999/02/22_rdf_syntax_ns#" xmlns:dc="http://purl.org/dc/elements/1.1/" xmlns:dcterms="http://purl.org/dc/terms/" xmlns:vCard="http://www.w3.org/2001/vcard_rdf/3.0#" xmlns:bqbiol="http://biomodels.net/biology_qualifiers/" xmlns:bqmodel="http://biomodels.net/model_qualifiers/"><rdf:Description rdf:about="#metaid_M_16-glucuronide-estriol[s]"><bqbiol:is><rdf:Bag><rdf:li rdf:resource="urn:miriam:kegg.compound:C05504"/></rdf:Bag></bqbiol:is></rdf:Description></rdf:RDF></annotation></species>
<species metaid="metaid_M_16_glucuronide_estriol_x" id="M_16_glucuronide_estriol_x" name="M_16_glucuronide_estriol_x" compartment="C_x" boundaryCondition="true" sboTerm="SBO:0000299"><notes><body xmlns="http://www.w3.org/1999/xhtml"><p>FORMULA: C24H32O9</p></body></notes><annotation><rdf:RDF xmlns:rdf="http://www.w3.org/1999/02/22_rdf_syntax_ns#" xmlns:dc="http://purl.org/dc/elements/1.1/" xmlns:dcterms="http://purl.org/dc/terms/" xmlns:vCard="http://www.w3.org/2001/vcard_rdf/3.0#" xmlns:bqbiol="http://biomodels.net/biology_qualifiers/" xmlns:bqmodel="http://biomodels.net/model_qualifiers/"><rdf:Description rdf:about="#metaid_M_16-glucuronide-estriol[x]"><bqbiol:is><rdf:Bag><rdf:li rdf:resource="urn:miriam:kegg.compound:C05504"/></rdf:Bag></bqbiol:is></rdf:Description></rdf:RDF></annotation></species>
<species metaid="metaid_M_16_peroxy_docosahexaenoate_c" id="M_16_peroxy_docosahexaenoate_c" name="M_16_peroxy_docosahexaenoate_c" compartment="C_c" boundaryCondition="false" sboTerm="SBO:0000299"><notes><body xmlns="http://www.w3.org/1999/xhtml"><p>FORMULA: C22H31O4</p></body></notes></species>
<species metaid="metaid_M_16e_18_oxo_18_CoA_dinor_LTE4_p" id="M_16e_18_oxo_18_CoA_dinor_LTE4_p" name="M_16e_18_oxo_18_CoA_dinor_LTE4_p" compartment="C_p" boundaryCondition="false" sboTerm="SBO:0000299"><notes><body xmlns="http://www.w3.org/1999/xhtml"><p>FORMULA: C42H65N8O22P3S2</p></body></notes></species>
<species metaid="metaid_M_17_HETE_c" id="M_17_HETE_c" name="M_17_HETE_c" compartment="C_c" boundaryCondition="false" sboTerm="SBO:0000299"><notes><body xmlns="http://www.w3.org/1999/xhtml"><p>FORMULA: C20H32O3</p></body></notes><annotation><rdf:RDF xmlns:rdf="http://www.w3.org/1999/02/22_rdf_syntax_ns#" xmlns:dc="http://purl.org/dc/elements/1.1/" xmlns:dcterms="http://purl.org/dc/terms/" xmlns:vCard="http://www.w3.org/2001/vcard_rdf/3.0#" xmlns:bqbiol="http://biomodels.net/biology_qualifiers/" xmlns:bqmodel="http://biomodels.net/model_qualifiers/"><rdf:Description rdf:about="#metaid_M_17-HETE[c]"><bqbiol:is><rdf:Bag><rdf:li rdf:resource="urn:miriam:lipidmaps:LMFA03060091"/></rdf:Bag></bqbiol:is></rdf:Description></rdf:RDF></annotation></species>
<species metaid="metaid_M_17_hydroperoxy_H4_neuroprostane_c" id="M_17_hydroperoxy_H4_neuroprostane_c" name="M_17_hydroperoxy_H4_neuroprostane_c" compartment="C_c" boundaryCondition="false" sboTerm="SBO:0000299"><notes><body xmlns="http://www.w3.org/1999/xhtml"><p>FORMULA: C22H32O6</p></body></notes></species>
<species metaid="metaid_M_17_hydroxy_D4_neuroprostane_c" id="M_17_hydroxy_D4_neuroprostane_c" name="M_17_hydroxy_D4_neuroprostane_c" compartment="C_c" boundaryCondition="false" sboTerm="SBO:0000299"><notes><body xmlns="http://www.w3.org/1999/xhtml"><p>FORMULA: C22H32O5</p></body></notes></species>
<species metaid="metaid_M_17_hydroxy_E4_neuroprostane_c" id="M_17_hydroxy_E4_neuroprostane_c" name="M_17_hydroxy_E4_neuroprostane_c" compartment="C_c" boundaryCondition="false" sboTerm="SBO:0000299"><notes><body xmlns="http://www.w3.org/1999/xhtml"><p>FORMULA: C22H32O5</p></body></notes></species>
<species metaid="metaid_M_17_peroxy_docosahexaenoate_c" id="M_17_peroxy_docosahexaenoate_c" name="M_17_peroxy_docosahexaenoate_c" compartment="C_c" boundaryCondition="false" sboTerm="SBO:0000299"><notes><body xmlns="http://www.w3.org/1999/xhtml"><p>FORMULA: C22H31O4</p></body></notes></species>
[truncated: 10,315,176 more chars]
