# Supplementary material for: Remodeling adipose tissue through in silico modulation of fat storage for the prevention of type 2 diabetes
Source: BMC Syst Biol. 2017 Jun 12;11:60. doi: 10.1186/s12918-017-0438-9 (PMC5468946; doi:10.1186/s12918-017-0438-9)
Supplement: Supplementary file 3 — Graph of the effect of each gene’s deletion on both biomass and lipid droplet production compared to the wild type network when glucose and TAG uptake are restricted. Table_S1.docx. Biomass and lipid droplet constituent with stoichiometry as well as growth media definition. Table_S2.xlsx. List of metabolic tasks used to insure proper network behavior under various circumstances. Table_S3.xlsx. List of fluxes for imports and exports in the network at each time point when optimising for lipid droplet production with restrictions to the values of TAG extraction, glucose uptake and NEFA release to the experimental values from obese and lean subjects. Table_S4.xlsx. List of fluxes for imports and exports in the network at each time point when optimising for acetyl-CoA production with restrictions to the values of TAG extraction, glucose uptake and NEFA release to the experimental values from obese and lean subjects. Table_S5.xlsx. Effect of gene deletion in mouse models for the genes predicted to have an effect on adipocyte hypertrophy. Table_S6.docx. Number of genes having an increased effect on lipid droplet and biomass production in either of the adipose tissues compared to the other. Table_S7.xlsx. List of genes identified as potential targets when restricting the flux of reactions using gene fold differences between subcutaneous and visceral adipose tissues. iTC1390adip.xml and iTC1390adipRaven.xml files containing the iTC1390adip network in SDML and raven formats as described above. (ZIP 911 kb) [file 12918_2017_438_MOESM3_ESM.zip › Table_S2.xlsx]

## Sheet: Sheet1
Table S2: List of metabolic tasks used to insure proper network behavior under various circumstances.
SHOULD FAIL	DESCRIPTION	INPUT	INPUT LOWER BOUND	INPUT UPPER BOUND	OUTPUT	OUTPUT LOWER BOUND	OUTPUT UPPER BOUND	ADDITIONNAL REACTION	ADDITIONNAL REACTION LOWER BOUND	ADDITIONNAL REACTION UPPER BOUND
	Aerobic rephosphorylation of ATP from glucose	O2[s];glucose[s]			H2O[s];CO2[s]			ATP[c] + H2O[c] => ADP[c] + Pi[c]	1
	Aerobic rephosphorylation of ATP from a fatty acid	O2[s];palmitate[s]			H2O[s];CO2[s]			ATP[c] + H2O[c] => ADP[c] + Pi[c]	1
	Aerobic rephosphorylation of GTP	O2[s];glucose[s]			H2O[s];CO2[s]			GTP[c] + H2O[c] => GDP[c] + Pi[c]	1
	Aerobic rephosphorylation of CTP	O2[s];glucose[s]			H2O[s];CO2[s]			CTP[c] + H2O[c] => CDP[c] + Pi[c]	1
	Aerobic rephosphorylation of UTP	O2[s];glucose[s]			H2O[s];CO2[s]			UTP[c] + H2O[c] => UDP[c] + Pi[c]	1
	Anaerobic rephosphorylation of ATP	glucose[s]			H2O[s];L-lactate[c];CO2[s]			ATP[c] + H2O[c] => ADP[c] + Pi[c]	1
	Anaerobic rephosphorylation of GTP	glucose[s]			H2O[s];L-lactate[c];CO2[s]			GTP[c] + H2O[c] => GDP[c] + Pi[c]	1
	Anaerobic rephosphorylation of CTP	glucose[s]			H2O[s];L-lactate[c];CO2[s]			CTP[c] + H2O[c] => CDP[c] + Pi[c]	1
	Anaerobic rephosphorylation of UTP	glucose[s]			H2O[s];L-lactate[c];CO2[s]			UTP[c] + H2O[c] => UDP[c] + Pi[c]	1
	ATP de novo synthesis (minimal substrates, physiological excretion)	O2[s];glucose[s];NH3[s];Pi[s]			H2O[s];CO2[s]
					ATP[c]	1
	CTP de novo synthesis (minimal substrates, physiological excretion)	O2[s];glucose[s];NH3[s];Pi[s]			H2O[s];CO2[s]
					CTP[c]	1
	GTP de novo synthesis (minimal substrates, physiological excretion)	O2[s];glucose[s];NH3[s];Pi[s]			H2O[s];CO2[s]
					GTP[c]	1
	UTP de novo synthesis (minimal substrates, physiological excretion)	O2[s];glucose[s];NH3[s];Pi[s]			H2O[s];CO2[s]
					UTP[c]	1
	dATP de novo synthesis (minimal substrates, physiological excretion)	O2[s];glucose[s];NH3[s];Pi[s]			H2O[s];CO2[s]
					dATP[c]	1
	dCTP de novo synthesis (minimal substrates, physiological excretion)	O2[s];glucose[s];NH3[s];Pi[s]			H2O[s];CO2[s]
					dCTP[c]	1
	dGTP de novo synthesis (minimal substrates, physiological excretion)	O2[s];glucose[s];NH3[s];Pi[s]			H2O[s];CO2[s]
					dGTP[c]	1
	dTTP de novo synthesis (minimal substrates, physiological excretion)	O2[s];glucose[s];NH3[s];Pi[s]			H2O[s];CO2[s]
					dTTP[c]	1
	ATP salvage from Adenosine	Pi[s]			H2O[s]			ATP[c] + H2O[c] <=> ADP[c] + Pi[c]
		adenosine[s]	-1	-1	ATP[s]	1
	ATP salvage from Hypoxanthine	Pi[s];O2[s];NH3[s];H2O[s];H+[c]			H2O[s];PPi[s];H+[c]			ATP[c] + H2O[c] <=> ADP[c] + Pi[c]
		hypoxanthine[s]	-1	-1	ATP[s]	1
		ribose-1-phosphate[c]	-1	-1
	dTTP salvage from Thymine	Pi[s];O2[s];NH3[s];H2O[s];H+[c]			H2O[s];PPi[s];H+[c]			ATP[c] + H2O[c] <=> ADP[c] + Pi[c]
		thymine[s]	-1	-1	dTTP[c]	1
		2-deoxy-D-ribose-1-phosphate[c]	-1	-1
	Aerobic reduction of NAD+	glucose[s];O2[s]			H2O[s];CO2[s]			NADH[c] => NAD+[c]	1						This is not a proof since there can be net synthesis of NADH. However, if you look at the solution it's fine
	Aerobic reduction of NADP+	glucose[s];O2[s]			H2O[s];CO2[s]			NADPH[c] => NADP+[c]	1						This is not a proof since there can be net synthesis of NADPH. However, if you look at the solution it's fine
	Gluconeogenesis from Lactate	O2[s];H2O[s];L-lactate[s]			H2O[s];CO2[s]
					glucose[s]	1
	Storage of glucose in Glycogen	glucose[s]	-11	-11	H2O[s];CO2[s]			ATP[c] + H2O[c] <=> ADP[c] + Pi[c]
		glycogenin[c]	-1	-1	glycogenin G11[c]	1		NADH[c] <=> NAD+[c]
		O2[s]						NADPH[c] <=> NADP+[c]
	Release of glucose from Glycogen	glycogenin G11[c]	-1	-1	glucose[s]	11	11	glucose-1-phosphate[c] + H2O[c] => glucose[c] + Pi[c]
		H2O[s]			glycogenin[c]	1	1
	Fructose degradation	fructose[s];O2[s]		-1	H2O[s];CO2[s]
	Galactose degradation	galactose[s];O2[s]		-1	H2O[s];CO2[s]
	UDP-glucose de novo synthesis (minimal substrates, physiological excretion)	O2[s];glucose[s];NH3[s];Pi[s]			H2O[s];CO2[s]
					UDP-glucose[c]	1
	UDP-galactose de novo synthesis (minimal substrates, physiological excretion)	O2[s];glucose[s];NH3[s];Pi[s]			H2O[s];CO2[s]
					UDP-galactose[c]	1
	UDP-glucuronate de novo synthesis (minimal substrates, physiological excretion)	O2[s];glucose[s];NH3[s];Pi[s]			H2O[s];CO2[s]
					UDP-glucuronate[c]	1
	GDP-L-fucose de novo synthesis (minimal substrates, physiological excretion)	O2[s];glucose[s];NH3[s];Pi[s]			H2O[s];CO2[s]
					GDP-L-fucose[c]	1
	GDP-mannose de novo synthesis (minimal substrates, physiological excretion)	O2[s];glucose[s];NH3[s];Pi[s]			H2O[s];CO2[s]
					GDP-mannose[c]	1
	UDP-N-acetyl D-galactosamine de novo synthesis (minimal substrates, physiological excretion)	O2[s];glucose[s];NH3[s];Pi[s]			H2O[s];CO2[s]
					UDP-N-acetyl-D-galactosamine[c]	1
	CMP-N-acetylneuraminate de novo synthesis (minimal substrates, physiological excretion)	O2[s];glucose[s];NH3[s];Pi[s]			H2O[s];CO2[s]
					CMP-N-acetylneuraminate[c]	1
	N-Acetylglucosamine de novo synthesis (minimal substrates, physiological excretion)	O2[s];glucose[s];NH3[s];Pi[s]			H2O[s];CO2[s]
					N-acetylglucosamine[c]	1
	Glucuronate de novo synthesis (minimal substrates, physiological excretion)	O2[s];glucose[s];NH3[s];Pi[s]			H2O[s];CO2[s]
					glucuronate[c]	1
	Alanine de novo synthesis (minimal substrates, minimal excretion)	O2[s];glucose[s];NH3[s];Pi[s]			H2O[s];CO2[s]
					alanine[s]	1
	Arginine de novo synthesis (minimal substrates, minimal excretion)	O2[s];glucose[s];NH3[s];Pi[s]			H2O[s];CO2[s]
					arginine[s]	1
	Asparagine de novo synthesis (minimal substrates, minimal excretion)	O2[s];glucose[s];NH3[s];Pi[s]			H2O[s];CO2[s]
					asparagine[s]	1
	Aspartate de novo synthesis (minimal substrates, minimal excretion)	O2[s];glucose[s];NH3[s];Pi[s]			H2O[s];CO2[s]
					aspartate[c]	1
	Glutamate de novo synthesis (minimal substrates, minimal excretion)	O2[s];glucose[s];NH3[s];Pi[s]			H2O[s];CO2[s]
					glutamate[s]	1
	Glycine de novo synthesis (minimal substrates, minimal excretion)	O2[s];glucose[s];NH3[s];Pi[s]			H2O[s];CO2[s]
					glycine[s]	1
	Glutamine de novo synthesis (minimal substrates, minimal excretion)	O2[s];glucose[s];NH3[s];Pi[s]			H2O[s];CO2[s]
					glutamine[s]	1
	Proline de novo synthesis (minimal substrates, minimal excretion)	O2[s];glucose[s];NH3[s];Pi[s]			H2O[s];CO2[s]
					proline[s]	1
	Serine de novo synthesis (minimal substrates, minimal excretion)	O2[s];glucose[s];NH3[s];Pi[s]			H2O[s];CO2[s]
					serine[s]	1
TRUE	Histidine de novo synthesis (minimal substrates, minimal excretion)	O2[s];glucose[s];NH3[s];Pi[s]			H2O[s];CO2[s]
					histidine[c]	1
	Histidine uptake	histidine[s]	-1	-1	histidine[c]	1
TRUE	Isoleucine de novo synthesis (minimal substrates, minimal excretion)	O2[s];glucose[s];NH3[s];Pi[s]			H2O[s];CO2[s]
					isoleucine[c]	1
	Isoleucine uptake	isoleucine[s]	-1	-1	isoleucine[c]	1
TRUE	Leucine de novo synthesis (minimal substrates, minimal excretion)	O2[s];glucose[s];NH3[s];Pi[s]			H2O[s];CO2[s]
					leucine[c]	1
	Leucine uptake	leucine[s]	-1	-1	leucine[c]	1
TRUE	Lysine de novo synthesis (minimal substrates, minimal excretion)	O2[s];glucose[s];NH3[s];Pi[s]			H2O[s];CO2[s]
					lysine[c]	1
	Lysine uptake	lysine[s]	-1	-1	lysine[c]	1
TRUE	Methionine de novo synthesis (minimal substrates, minimal excretion)	O2[s];glucose[s];NH3[s];Pi[s]			H2O[s];CO2[s]
					methionine[c]	1
	Methionine uptake	methionine[s]	-1	-1	methionine[c]	1
TRUE	Phenylalanine de novo synthesis (minimal substrates, minimal excretion)	O2[s];glucose[s];NH3[s];Pi[s]			H2O[s];CO2[s]
					phenylalanine[c]	1
	Phenylalanine uptake	phenylalanine[s]	-1	-1	phenylalanine[c]	1
TRUE	Threonine de novo synthesis (minimal substrates, minimal excretion)	O2[s];glucose[s];NH3[s];Pi[s]			H2O[s];CO2[s]
					threonine[c]	1
	Threonine uptake	threonine[s]	-1	-1	threonine[c]	1
TRUE	Tryptophan de novo synthesis (minimal substrates, minimal excretion)	O2[s];glucose[s];NH3[s];Pi[s]			H2O[s];CO2[s]
					tryptophan[c]	1
	Tryptophan uptake	tryptophan[s]	-1	-1	tryptophan[c]	1
TRUE	Valine de novo synthesis (minimal substrates, minimal excretion)	O2[s];glucose[s];NH3[s];Pi[s]			H2O[s];CO2[s]
					valine[c]	1
	Valine uptake	valine[s]	-1	-1	valine[c]	1
TRUE	Cysteine de novo synthesis (minimal substrates, minimal excretion)	O2[s];glucose[s];NH3[s];Pi[s];sulfate[s]			H2O[s];CO2[s]
					cysteine[s]	1
	Cysteine de novo synthesis (minimal substrates and AA, minimal excretion)	O2[s];glucose[s];NH3[s];Pi[s];sulfate[s];histidine[s];isoleucine[s];leucine[s];lysine[s];methionine[s];phenylalanine[s];threonine[s];tryptophan[s]			H2O[s];CO2[s]
					cysteine[s]	1
TRUE	Cystine de novo synthesis (minimal substrates, minimal excretion)	O2[s];glucose[s];NH3[s];Pi[s];sulfite[s]			H2O[s];CO2[s]
					cystine[s]	1
TRUE	Tyrosine de novo synthesis (minimal substrates, minimal excretion)	O2[s];glucose[s];NH3[s];Pi[s]			H2O[s];CO2[s]
					tyrosine[s]	1
	Tyrosine de novo synthesis (minimal substrates with AA, minimal excretion)	O2[s];glucose[s];NH3[s];Pi[s];sulfate[s];histidine[s];isoleucine[s];leucine[s];lysine[s];methionine[s];phenylalanine[s];threonine[s];tryptophan[s]			H2O[s];CO2[s]
					tyrosine[s]	1
TRUE	Homocysteine de novo synthesis (minimal substrates, minimal excretion)	O2[s];glucose[s];NH3[s];Pi[s]			H2O[s];CO2[s]
					homocysteine[c]	1
	Homocysteine de novo synthesis (minimal substrates with AA, minimal excretion)	O2[s];glucose[s];NH3[s];Pi[s];sulfate[s];histidine[s];isoleucine[s];leucine[s];lysine[s];methionine[s];phenylalanine[s];threonine[s];tryptophan[s]			H2O[s];CO2[s]
					homocysteine[c]	1
	beta-Alanine de novo synthesis (minimal substrates, minimal excretion)	O2[s];glucose[s];NH3[s];Pi[s]			H2O[s];CO2[s]
					beta-alanine[s]	1
	Alanine degradation	alanine[s];O2[s]		-1	H2O[s];CO2[s];urate[s]
	Arginine degradation	arginine[s];O2[s]		-1	H2O[s];CO2[s];NH3[s];urea[s]
	Asparagine degradation	asparagine[s];O2[s]		-1	H2O[s];CO2[s];urate[s]
	Aspartate degradation	aspartate[s];O2[s]		-1	H2O[s];CO2[s];urate[s]
	Cysteine degradation	cysteine[s];O2[s]		-1	H2O[s];CO2[s];urate[s];H2S[s]
	Glutamate degradation	glutamate[s];O2[s]		-1	H2O[s];CO2[s];urate[s]
	Glycine degradation	glycine[s];O2[s]		-1	H2O[s];CO2[s];NH3[s]
	Histidine degradation	histidine[s];O2[s]		-1	H2O[s];CO2[s];urate[s]
	Isoleucine degradation	isoleucine[s];O2[s]		-1	H2O[s];CO2[s];urate[s]
	Glutamine degradation	glutamine[s];O2[s]		-1	H2O[s];CO2[s];urate[s]
	Leucine degradation	leucine[s];O2[s]		-1	H2O[s];CO2[s];urate[s]
	Lysine degradation	lysine[s];O2[s]		-1	H2O[s];CO2[s];urate[s]
	Methionine degradation	methionine[s];O2[s]		-1	H2O[s];CO2[s];urate[s];H2S[s]
	Phenylalanine degradation	phenylalanine[s];O2[s]		-1	H2O[s];CO2[s];urate[s]
	Proline degradation	proline[s];O2[s]		-1	H2O[s];CO2[s];urate[s]
	Serine degradation	serine[s];O2[s]		-1	H2O[s];CO2[s];urate[s]
	Threonine degradation	threonine[s];O2[s]		-1	H2O[s];CO2[s];urate[s]
	Tryptophan degradation	tryptophan[s];O2[s]		-1	H2O[s];CO2[s];urate[s]
	Tyrosine degradation	tyrosine[s];O2[s]		-1	H2O[s];CO2[s];urate[s]
	Valine degradation	valine[s];O2[s]		-1	H2O[s];CO2[s];urate[s]
	Homocysteine degradation	homocysteine[c];O2[s]		-1	H2O[s];CO2[s];urate[s];H2S[s]
	Ornithine degradation	ornithine[s];O2[s]		-1	H2O[s];CO2[s];urate[s]	1
	beta-Alanine degradation	beta-alanine[s];O2[s]		-1	H2O[s];CO2[s];urate[s]
	All amino acid synthesis (physiological substrates, physiological excretion)	O2[s];glucose[s];histidine[s];isoleucine[s];leucine[s];lysine[s];methionine[s];phenylalanine[s];threonine[s];tryptophan[s];valine[s]			H2O[s];CO2[s];urate[s];H2S[s]
					glycine[c],alanine[c],arginine[c],asparagine[c],aspartate[c],cysteine[c],glutamate[c],glutamine[c],histidine[c],isoleucine[c],leucine[c],lysine[c],methionine[c],phenylalanine[c],proline[c],serine[c],threonine[c],tryptophan[c],tyrosine[c],valine[c]	1
	Heme de novo synthesis (minimal substrates, physiological excretion)	O2[s];glucose[s];NH3[s];Pi[s];Fe2+[s]			H2O[s];CO2[s]
					heme[s]	1
	PC de novo synthesis (physiological substrates, physiological excretion)	O2[s];glucose[s];Pi[s];linoleate[s];linolenate[s];choline[s];isoleucine[c]			H2O[s];CO2[s];urate[s]
					PC-LD pool[c]	1
	PE de novo synthesis (physiological substrates, physiological excretion)	O2[s];glucose[s];Pi[s];linoleate[s];linolenate[s];ethanolamine[c]			H2O[s];CO2[s]
					PE-LD pool[c]	1
	PS de novo synthesis (physiological substrates, physiological excretion)	O2[s];glucose[s];Pi[s];linoleate[s];linolenate[s];choline[s]			H2O[s];CO2[s]
					PS-LD pool[c]	1
	PI de novo synthesis (physiological substrates, physiological excretion)	O2[s];glucose[s];Pi[s];linoleate[s];linolenate[s];choline[s]			H2O[s];CO2[s]
					PI pool[c]	1
	Cardiolipin de novo synthesis (physiological substrates, physiological excretion)	O2[s];glucose[s];Pi[s];linoleate[s];linolenate[s];choline[s]			H2O[s];CO2[s]
					CL pool[c]	1
	SM de novo synthesis (physiological substrates, physiological excretion)	O2[s];glucose[s];Pi[s];linoleate[s];linolenate[s];choline[s]			H2O[s];CO2[s]
					SM pool[c]	1
	Ceramide de novo synthesis (physiological substrates, physiological excretion)	O2[s];glucose[s];Pi[s];linoleate[s];linolenate[s];choline[s]			H2O[s];CO2[s]
					ceramide pool[c]	1
	Lactosylceramide de novo synthesis (physiological substrates, physiological excretion)	O2[s];glucose[s];Pi[s];linoleate[s];linolenate[s];choline[s]			H2O[s];CO2[s]
					LacCer pool[c]	1
	CoA de novo synthesis (minimal substrates, physiological excretion)	O2[s];glucose[s];NH3[s];Pi[s];methionine[s];pantothenate[s]			CoA[c]	1
					CO2[s];urate[s];H2O[s]
	NAD de novo synthesis (minimal substrates, physiological excretion)	O2[s];glucose[s];NH3[s];Pi[s];nicotinamide[s]			NAD+[c]	1
					H2O[s];CO2[s]
	NADP de novo synthesis (minimal substrates, physiological excretion)	O2[s];glucose[s];NH3[s];Pi[s];nicotinamide[s]			NADP+[c]	1
					H2O[s];CO2[s]
	FAD de novo synthesis (minimal substrates, physiological excretion)	O2[s];glucose[s];NH3[s];Pi[s];riboflavin[s]			FAD[c]	1
					H2O[s];CO2[s]
TRUE	Thioredoxin de novo synthesis (physiological substrates, physiological excretion)	O2[s];glucose[s];histidine[s];isoleucine[s];leucine[s];lysine[s];methionine[s];phenylalanine[s];threonine[s];tryptophan[s];valine[s]			H2O[s];CO2[s];urate[s];H2S[s]
					thioredoxin[c]	1
	THF de novo synthesis (minimal substrates, physiological excretion)	O2[s];glucose[s];folate[s]			H2O[s];CO2[s]
					THF[c]	1
	Pyridoxal-P de novo synthesis (minimal substrates, physiological excretion)	O2[s];glucose[s];Pi[s];pyridoxine[s]			H2O[s];CO2[s]
					pyridoxal-phosphate[c]	1
	Acetoacetate de novo synthesis and excretion	O2[s];glucose[s]			H2O[s];CO2[s]
					acetoacetate[s]	1
	(R)-3-Hydroxybutanoate de novo synthesis	O2[s];glucose[s]			H2O[s];CO2[s]
					(R)-3-hydroxybutanoate[c]	1
	Farnesyl-PP de novo synthesis (minimal substrates, physiological excretion)	O2[s];glucose[s];phenylalanine[s];Pi[s]			H2O[s];CO2[s]
					farnesyl-PP[c]	1
	Lauric acid de novo synthesis (minimal substrates, physiological excretion)	O2[s];glucose[s]			CO2[s];H2O[s]
					lauric acid[c]	1
	Tridecylic acid de novo synthesis (minimal substrates, physiological excretion)	O2[s];glucose[s];isoleucine[c]			CO2[s];H2O[s];urate[s]
					tridecylic acid[c]	1
	Myristic acid de novo synthesis (minimal substrates, physiological excretion)	O2[s];glucose[s]			CO2[s];H2O[s]
					myristic acid[c]	1
	9E-tetradecenoic acid de novo synthesis (minimal substrates, physiological excretion)	O2[s];glucose[s]			CO2[s];H2O[s]
					(9E)-tetradecenoic acid[c]	1
	7Z-tetradecenoic acid de novo synthesis (minimal substrates, physiological excretion)	O2[s];glucose[s]			CO2[s];H2O[s]
					(7Z)-tetradecenoic acid[c]	1
	Physeteric acid de novo synthesis (minimal substrates, physiological excretion)	O2[s];glucose[s]			CO2[s];H2O[s]
					physeteric acid[c]	1
	Pentadecylic acid de novo synthesis (minimal substrates, physiological excretion)	O2[s];glucose[s];isoleucine[c]			CO2[s];H2O[s];urate[s]
					pentadecylic acid[c]	1
	Palmitate de novo synthesis (minimal substrates, physiological excretion)	O2[s];glucose[s]			CO2[s];H2O[s]
					palmitate[c]	1
	Palmitolate de novo synthesis (minimal substrates, physiological excretion)	O2[s];glucose[s]			CO2[s];H2O[s]
					palmitolate[c]	1
	7-palmitoleic acid de novo synthesis (minimal substrates, physiological excretion)	O2[s];glucose[s]			CO2[s];H2O[s]
					7-palmitoleic acid[c]	1
	Margaric acid de novo synthesis (minimal substrates, physiological excretion)	O2[s];glucose[s];isoleucine[c]			CO2[s];H2O[s];urate[s]
					margaric acid[c]	1
	10Z-heptadecenoic acid de novo synthesis (minimal substrates, physiological excretion)	O2[s];glucose[s];isoleucine[c]			CO2[s];H2O[s];urate[s]
					(10Z)-heptadecenoic acid[c]	1
	9-heptadecylenic acid de novo synthesis (minimal substrates, physiological excretion)	O2[s];glucose[s];isoleucine[c]			CO2[s];H2O[s];urate[s]
					9-heptadecylenic acid[c]	1
	Stearate de novo synthesis (minimal substrates, physiological excretion)	O2[s];glucose[s]			CO2[s];H2O[s]
					stearate[c]	1
	13Z-octadecenoic acid de novo synthesis (minimal substrates, physiological excretion)	O2[s];glucose[s]			CO2[s];H2O[s]
					(13Z)-octadecenoic acid[c]	1
	cis-vaccenic acid de novo synthesis (minimal substrates, physiological excretion)	O2[s];glucose[s]			CO2[s];H2O[s]
					cis-vaccenic acid[c]	1
	Oleate de novo synthesis (minimal substrates, physiological excretion)	O2[s];glucose[s]			CO2[s];H2O[s]
					oleate[c]	1
	Elaidate de novo synthesis (minimal substrates, physiological excretion)	O2[s];glucose[s]			CO2[s];H2O[s]
					elaidate[c]	1
	7Z-octadecenoic acid de novo synthesis (minimal substrates, physiological excretion)	O2[s];glucose[s]			CO2[s];H2O[s]
					(7Z)-octadecenoic acid[c]	1
	6Z,9Z-octadecadienoic acid de novo synthesis (minimal substrates, physiological excretion)	O2[s];glucose[s]			CO2[s];H2O[s]
					(6Z,9Z)-octadecadienoic acid[c]	1
	Nonadecylic acid de novo synthesis (minimal substrates, physiological excretion)	O2[s];glucose[s];isoleucine[c]			CO2[s];H2O[s];urate[s]
					nonadecylic acid[c]	1
	Eicosanoate de novo synthesis (minimal substrates, physiological excretion)	O2[s];glucose[s]			CO2[s];H2O[s]
					eicosanoate[c]	1
	13Z-Eicosenoic acid de novo synthesis (minimal substrates, physiological excretion)	O2[s];glucose[s]			CO2[s];H2O[s]
					(13Z)-eicosenoic acid[c]	1
	cis-gondoic acid de novo synthesis (minimal substrates, physiological excretion)	O2[s];glucose[s]			CO2[s];H2O[s]
					cis-gondoic acid[c]	1
	9-Eicosenoic acid de novo synthesis (minimal substrates, physiological excretion)	O2[s];glucose[s]			CO2[s];H2O[s]
					9-eicosenoic acid[c]	1
	8,11-Eicosadienoic acid de novo synthesis (minimal substrates, physiological excretion)	O2[s];glucose[s]			CO2[s];H2O[s]
					8,11-eicosadienoic acid[c]	1
	Mead acid de novo synthesis (minimal substrates, physiological excretion)	O2[s];glucose[s]			CO2[s];H2O[s]
					mead acid[c]	1
	Henicosanoic acid de novo synthesis (minimal substrates, physiological excretion)	O2[s];glucose[s];isoleucine[c]			CO2[s];H2O[s];urate[s]
					henicosanoic acid[c]	1
	Behenic acid de novo synthesis (minimal substrates, physiological excretion)	O2[s];glucose[s]			CO2[s];H2O[s]
					behenic acid[c]	1
	cis-erucic acid de novo synthesis (minimal substrates, physiological excretion)	O2[s];glucose[s]			CO2[s];H2O[s]
					cis-erucic acid[c]	1
	cis-cetoleic acid de novo synthesis (minimal substrates, physiological excretion)	O2[s];glucose[s]			CO2[s];H2O[s]
					cis-cetoleic acid[c]	1
	Tricosanoic acid de novo synthesis (minimal substrates, physiological excretion)	O2[s];glucose[s];isoleucine[c]			CO2[s];H2O[s];urate[s]
					tricosanoic acid[c]	1
	Lignocerate de novo synthesis (minimal substrates, physiological excretion)	O2[s];glucose[s]			CO2[s];H2O[s]
					lignocerate[c]	1
	Nervonic acid de novo synthesis (minimal substrates, physiological excretion)	O2[s];glucose[s]			CO2[s];H2O[s]
					nervonic acid[c]	1
	Cerotic acid de novo synthesis (minimal substrates, physiological excretion)	O2[s];glucose[s]			CO2[s];H2O[s]
					cerotic acid[c]	1
	Ximenic acid de novo synthesis (minimal substrates, physiological excretion)	O2[s];glucose[s]			CO2[s];H2O[s]
					ximenic acid[c]	1
TRUE	Linolenate de novo synthesis (minimal substrates, physiological excretion)	O2[s];glucose[s]			CO2[s];H2O[s]
					linolenate[c]	1
	Stearidonic acid de novo synthesis (minimal substrates, physiological excretion)	O2[s];glucose[s];linolenate[s]			CO2[s];H2O[s]
					stearidonic acid[c]	1
	omega-3-Arachidonic acid de novo synthesis (minimal substrates, physiological excretion)	O2[s];glucose[s];linolenate[s]			CO2[s];H2O[s]
					omega-3-arachidonic acid[c]	1
	EPA de novo synthesis (minimal substrates, physiological excretion)	O2[s];glucose[s];linolenate[s]			CO2[s];H2O[s]
					EPA[c]	1
	DPA de novo synthesis (minimal substrates, physiological excretion)	O2[s];glucose[s];linolenate[s]			CO2[s];H2O[s]
					DPA[c]	1
	9Z,12Z,15Z,18Z,21Z-TPA de novo synthesis (minimal substrates, physiological excretion)	O2[s];glucose[s];linolenate[s]			CO2[s];H2O[s]
					(9Z,12Z,15Z,18Z,21Z)-TPA[c]	1
	6Z,9Z,12Z,15Z,18Z,21Z-THA de novo synthesis (minimal substrates, physiological excretion)	O2[s];glucose[s];linolenate[s]			CO2[s];H2O[s]
					(6Z,9Z,12Z,15Z,18Z,21Z)-THA[c]	1
	DHA de novo synthesis (minimal substrates, physiological excretion)	O2[s];glucose[s];linolenate[s]			CO2[s];H2O[s]
					DHA[c]	1
	11Z,14Z,17Z-eicosatrienoic acid de novo synthesis (minimal substrates, physiological excretion)	O2[s];glucose[s];linolenate[s]			CO2[s];H2O[s]
					(11Z,14Z,17Z)-eicosatrienoic acid[c]	1
	13,16,19-docosatrienoic acid de novo synthesis (minimal substrates, physiological excretion)	O2[s];glucose[s];linolenate[s]			CO2[s];H2O[s]
					13,16,19-docosatrienoic acid[c]	1
	10,13,16,19-docosatetraenoic acid de novo synthesis (minimal substrates, physiological excretion)	O2[s];glucose[s];linolenate[s]			CO2[s];H2O[s]
					10,13,16,19-docosatetraenoic acid[c]	1
	12,15,18,21-tetracosatetraenoic acid de novo synthesis (minimal substrates, physiological excretion)	O2[s];glucose[s];linolenate[s]			CO2[s];H2O[s]
					12,15,18,21-tetracosatetraenoic acid[c]	1
TRUE	Linoleate de novo synthesis (minimal substrates, physiological excretion)	O2[s];glucose[s]			CO2[s];H2O[s]
					linoleate[c]	1
	gamma-Linolenate de novo synthesis (minimal substrates, physiological excretion)	O2[s];glucose[s];linoleate[s]			CO2[s];H2O[s]
					gamma-linolenate[c]	1
	Dihomo-gamma-linolenate de novo synthesis (minimal substrates, physiological excretion)	O2[s];glucose[s];linoleate[s]			CO2[s];H2O[s]
					dihomo-gamma-linolenate[c]	1
	Arachidonate de novo synthesis (minimal substrates, physiological excretion)	O2[s];glucose[s];linoleate[s]			CO2[s];H2O[s]
					arachidonate[c]	1
	Adrenic acid de novo synthesis (minimal substrates, physiological excretion)	O2[s];glucose[s];linoleate[s]			CO2[s];H2O[s]
					adrenic acid[c]	1
	9Z,12Z,15Z,18Z-TTA de novo synthesis (minimal substrates, physiological excretion)	O2[s];glucose[s];linoleate[s]			CO2[s];H2O[s]
					(9Z,12Z,15Z,18Z)-TTA[c]	1
	6Z,9Z,12Z,15Z,18Z-TPA de novo synthesis (minimal substrates, physiological excretion)	O2[s];glucose[s];linoleate[s]			CO2[s];H2O[s]
					(6Z,9Z,12Z,15Z,18Z)-TPA[c]	1
	4Z,7Z,10Z,13Z,16Z-DPA de novo synthesis (minimal substrates, physiological excretion)	O2[s];glucose[s];linoleate[s]			CO2[s];H2O[s]
					(4Z,7Z,10Z,13Z,16Z)-DPA[c]	1
	11Z,14Z-eicosadienoic acid de novo synthesis (minimal substrates, physiological excretion)	O2[s];glucose[s];linoleate[s]			CO2[s];H2O[s]
					(11Z,14Z)-eicosadienoic acid[c]	1
	13Z,16Z-docosadienoic acid de novo synthesis (minimal substrates, physiological excretion)	O2[s];glucose[s];linoleate[s]			CO2[s];H2O[s]
					(13Z,16Z)-docosadienoic acid[c]	1
	10,13,16-docosatriynoic acid de novo synthesis (minimal substrates, physiological excretion)	O2[s];glucose[s];linoleate[s]			CO2[s];H2O[s]
					10,13,16-docosatriynoic acid[c]	1
	Lauric acid (complete oxidation)	lauric acid[s]	-1	-1	CO2[s];H2O[s]
		O2[s]
	Tridecylic acid (complete oxidation)	tridecylic acid[s]	-1	-1	CO2[s];H2O[s]
		O2[s]
	Myristic acid (complete oxidation)	myristic acid[s]	-1	-1	CO2[s];H2O[s]
		O2[s]
	9E-tetradecenoic acid (complete oxidation)	(9E)-tetradecenoic acid[s]	-1	-1	CO2[s];H2O[s]
		O2[s]
	7Z-tetradecenoic acid (complete oxidation)	(7Z)-tetradecenoic acid[s]	-1	-1	CO2[s];H2O[s]
		O2[s]
	Physeteric acid (complete oxidation)	physeteric acid[s]	-1	-1	CO2[s];H2O[s]
		O2[s]
	Pentadecylic acid (complete oxidation)	pentadecylic acid[s]	-1	-1	CO2[s];H2O[s]
		O2[s]
	Palmitate (complete oxidation)	palmitate[s]	-1	-1	CO2[s];H2O[s]
		O2[s]
	Palmitolate (complete oxidation)	palmitolate[s]	-1	-1	CO2[s];H2O[s]
		O2[s]
	7-palmitoleic acid (complete oxidation)	7-palmitoleic acid[s]	-1	-1	CO2[s];H2O[s]
		O2[s]
	Margaric acid (complete oxidation)	margaric acid[s]	-1	-1	CO2[s];H2O[s]
		O2[s]
	10Z-heptadecenoic acid (complete oxidation)	(10Z)-heptadecenoic acid[s]	-1	-1	CO2[s];H2O[s]
		O2[s]
	9-heptadecylenic acid (complete oxidation)	9-heptadecylenic acid[s]	-1	-1	CO2[s];H2O[s]
		O2[s]
	Stearate (complete oxidation)	stearate[s]	-1	-1	CO2[s];H2O[s]
		O2[s]
	13Z-octadecenoic acid (complete oxidation)	(13Z)-octadecenoic acid[s]	-1	-1	CO2[s];H2O[s]
		O2[s]
	cis-vaccenic acid (complete oxidation)	cis-vaccenic acid[s]	-1	-1	CO2[s];H2O[s]
		O2[s]
	Oleate (complete oxidation)	oleate[s]	-1	-1	CO2[s];H2O[s]
		O2[s]
	Elaidate (complete oxidation)	elaidate[s]	-1	-1	CO2[s];H2O[s]
		O2[s]
	7Z-octadecenoic acid (complete oxidation)	(7Z)-octadecenoic acid[s]	-1	-1	CO2[s];H2O[s]
		O2[s]
	6Z,9Z-octadecadienoic acid (complete oxidation)	(6Z,9Z)-octadecadienoic acid[s]	-1	-1	CO2[s];H2O[s]
		O2[s]
	Nonadecylic acid (complete oxidation)	nonadecylic acid[s]	-1	-1	CO2[s];H2O[s]
		O2[s]
	Eicosanoate (complete oxidation)	eicosanoate[s]	-1	-1	CO2[s];H2O[s]
		O2[s]
	13Z-Eicosenoic acid (complete oxidation)	(13Z)-eicosenoic acid[s]	-1	-1	CO2[s];H2O[s]
		O2[s]
	cis-gondoic acid (complete oxidation)	cis-gondoic acid[s]	-1	-1	CO2[s];H2O[s]
		O2[s]
	9-Eicosenoic acid (complete oxidation)	9-eicosenoic acid[s]	-1	-1	CO2[s];H2O[s]
		O2[s]
	8,11-Eicosadienoic acid (complete oxidation)	8,11-eicosadienoic acid[s]	-1	-1	CO2[s];H2O[s]
		O2[s]
	Mead acid (complete oxidation)	mead acid[s]	-1	-1	CO2[s];H2O[s]
		O2[s]
	Henicosanoic acid (complete oxidation)	henicosanoic acid[s]	-1	-1	CO2[s];H2O[s]
		O2[s]
	Behenic acid (complete oxidation)	behenic acid[s]	-1	-1	CO2[s];H2O[s]
		O2[s]
	cis-erucic acid (complete oxidation)	cis-erucic acid[s]	-1	-1	CO2[s];H2O[s]
		O2[s]
	cis-cetoleic acid (complete oxidation)	cis-cetoleic acid[s]	-1	-1	CO2[s];H2O[s]
		O2[s]
	Tricosanoic acid (complete oxidation)	tricosanoic acid[s]	-1	-1	CO2[s];H2O[s]
		O2[s]
	Lignocerate (complete oxidation)	lignocerate[s]	-1	-1	CO2[s];H2O[s]
		O2[s]
	Nervonic acid (complete oxidation)	nervonic acid[s]	-1	-1	CO2[s];H2O[s]
		O2[s]
	Cerotic acid (complete oxidation)	cerotic acid[s]	-1	-1	CO2[s];H2O[s]
		O2[s]
	Ximenic acid (complete oxidation)	ximenic acid[s]	-1	-1	CO2[s];H2O[s]
		O2[s]
	Linolenate (complete oxidation)	linolenate[s]	-1	-1	CO2[s];H2O[s]
		O2[s]
	Stearidonic acid (complete oxidation)	stearidonic acid[s]	-1	-1	CO2[s];H2O[s]
		O2[s]
	omega-3-Arachidonic acid (complete oxidation)	omega-3-arachidonic acid[s]	-1	-1	CO2[s];H2O[s]
		O2[s]
	EPA (complete oxidation)	EPA[s]	-1	-1	CO2[s];H2O[s]
		O2[s]
	DPA (complete oxidation)	DPA[s]	-1	-1	CO2[s];H2O[s]
		O2[s]
	9Z,12Z,15Z,18Z,21Z-TPA (complete oxidation)	(9Z,12Z,15Z,18Z,21Z)-TPA[s]	-1	-1	CO2[s];H2O[s]
		O2[s]
	6Z,9Z,12Z,15Z,18Z,21Z-THA (complete oxidation)	(6Z,9Z,12Z,15Z,18Z,21Z)-THA[s]	-1	-1	CO2[s];H2O[s]
		O2[s]
	DHA (complete oxidation)	DHA[s]	-1	-1	CO2[s];H2O[s]
		O2[s]
	11Z,14Z,17Z-eicosatrienoic acid (complete oxidation)	(11Z,14Z,17Z)-eicosatrienoic acid[s]	-1	-1	CO2[s];H2O[s]
		O2[s]
	13,16,19-docosatrienoic acid (complete oxidation)	13,16,19-docosatrienoic acid[s]	-1	-1	CO2[s];H2O[s]
		O2[s]
	10,13,16,19-docosatetraenoic acid (complete oxidation)	10,13,16,19-docosatetraenoic acid[s]	-1	-1	CO2[s];H2O[s]
		O2[s]
	12,15,18,21-tetracosatetraenoic acid (complete oxidation)	12,15,18,21-tetracosatetraenoic acid[s]	-1	-1	CO2[s];H2O[s]
		O2[s]
	Linoleate (complete oxidation)	linoleate[s]	-1	-1	CO2[s];H2O[s]
		O2[s]
	gamma-Linolenate (complete oxidation)	gamma-linolenate[s]	-1	-1	CO2[s];H2O[s]
		O2[s]
	Dihomo-gamma-linolenate (complete oxidation)	dihomo-gamma-linolenate[s]	-1	-1	CO2[s];H2O[s]
		O2[s]
	Arachidonate (complete oxidation)	arachidonate[s]	-1	-1	CO2[s];H2O[s]
		O2[s]
	Adrenic acid (complete oxidation)	adrenic acid[s]	-1	-1	CO2[s];H2O[s]
		O2[s]
	9Z,12Z,15Z,18Z-TTA (complete oxidation)	(9Z,12Z,15Z,18Z)-TTA[s]	-1	-1	CO2[s];H2O[s]
		O2[s]
	6Z,9Z,12Z,15Z,18Z-TPA (complete oxidation)	(6Z,9Z,12Z,15Z,18Z)-TPA[s]	-1	-1	CO2[s];H2O[s]
		O2[s]
	4Z,7Z,10Z,13Z,16Z-DPA (complete oxidation)	(4Z,7Z,10Z,13Z,16Z)-DPA[s]	-1	-1	CO2[s];H2O[s]
		O2[s]
	11Z,14Z-eicosadienoic acid (complete oxidation)	(11Z,14Z)-eicosadienoic acid[s]	-1	-1	CO2[s];H2O[s]
		O2[s]
	13Z,16Z-docosadienoic acid (complete oxidation)	(13Z,16Z)-docosadienoic acid[s]	-1	-1	CO2[s];H2O[s]
		O2[s]
	10,13,16-docosatriynoic acid (complete oxidation)	10,13,16-docosatriynoic acid[s]	-1	-1	CO2[s];H2O[s]
		O2[s]
	Triacylglycerol de novo synthesis (physiological substrates, physiological excretion)	O2[s];glucose[s];linoleate[s];linolenate[s]			H2O[s];CO2[s]
					TAG-LD pool[c]	1
	PAPS de novo synthesis (minimal substrates, physiological excretion)	O2[s];glucose[s];Pi[s];NH3[s];sulfate[s];histidine[s];valine[s]			H2O[s];CO2[s];urate[s]
					PAPS[c]	1
	PAP degradation	PAPS[c]			CO2[s];H2O[s];urate[s];Pi[s];H2S[s]
		O2[s]
	SAM de novo synthesis (minimal substrates, physiological excretion)	O2[s];NH3[s];glucose[s];methionine[s]			H2O[s];CO2[s];urate[s]
					SAM[c]	1
	GSH de novo synthesis (minimal substrates, physiological excretion)	O2[s];NH3[s];glucose[s];methionine[s]			H2O[s];CO2[s];urate[s]
					GSH[c]	1
	Bilirubin conjugation (minimal substrates, physiological excretion)	O2[s];glucose[s];Pi[s];bilirubin[s]			H2O[s];CO2[s]
					bilirubin-bisglucuronoside[s]	1
	NH3 import and degradation	NH3[s];O2[s];glucose[s]			CO2[s];H2O[s]
					urate[s]	1
	Ethanol import and degradation (minimal substrates, minimalexcretion)	ethanol[s]	-1	-1	CO2[s];H2O[s]
		O2[s]
	Oxidative phosphorylation	succinate[m]	-1	-1	fumarate[m]	1	1	ATP[m] + H2O[m] => ADP[m] + Pi[m]	1
		NADH[m];H+[m]	-1	-1	NAD+[m]	1	1
		O2[s]			H2O[s]
	Oxidative decarboxylation	pyruvate[m];NAD+[m];CoA[m]	-1	-1	acetyl-CoA[m];NADH[m];H+[m];CO2[s]	1	1
	Krebs cycle NADH	acetyl-CoA[m];GDP[m];ubiquinone[m]	-1	-1	CoA[m];ubiquinol[m];GTP[m]	1	1
		NAD+[m]	-3	-3	NADH[m]	3	3
		Pi[m];H2O[s]			CO2[s];H+[c];H+[m]
	Ubiquinol-to-proton	ubiquinol[m]	-1	-1	ubiquinone[m]	1	1
		O2[s];H+[m]			H2O[s]
					H+[c]	6
	Ubiquinol-to-ATP	ubiquinol[m]	-1	-1	ubiquinone[m]	1	1	ATP[m] + H2O[m] => ADP[m] + Pi[m]	1
		O2[s];H+[m]			H2O[s];H+[m];H+[c]
