# Supplementary material for: Remodeling adipose tissue through in silico modulation of fat storage for the prevention of type 2 diabetes
Source: BMC Syst Biol. 2017 Jun 12;11:60. doi: 10.1186/s12918-017-0438-9 (PMC5468946; doi:10.1186/s12918-017-0438-9)
Supplement: Supplementary file 3 — Graph of the effect of each gene’s deletion on both biomass and lipid droplet production compared to the wild type network when glucose and TAG uptake are restricted. Table_S1.docx. Biomass and lipid droplet constituent with stoichiometry as well as growth media definition. Table_S2.xlsx. List of metabolic tasks used to insure proper network behavior under various circumstances. Table_S3.xlsx. List of fluxes for imports and exports in the network at each time point when optimising for lipid droplet production with restrictions to the values of TAG extraction, glucose uptake and NEFA release to the experimental values from obese and lean subjects. Table_S4.xlsx. List of fluxes for imports and exports in the network at each time point when optimising for acetyl-CoA production with restrictions to the values of TAG extraction, glucose uptake and NEFA release to the experimental values from obese and lean subjects. Table_S5.xlsx. Effect of gene deletion in mouse models for the genes predicted to have an effect on adipocyte hypertrophy. Table_S6.docx. Number of genes having an increased effect on lipid droplet and biomass production in either of the adipose tissues compared to the other. Table_S7.xlsx. List of genes identified as potential targets when restricting the flux of reactions using gene fold differences between subcutaneous and visceral adipose tissues. iTC1390adip.xml and iTC1390adipRaven.xml files containing the iTC1390adip network in SDML and raven formats as described above. (ZIP 911 kb) [file 12918_2017_438_MOESM3_ESM.zip › Table_S3.xlsx]

## Sheet: Sheet1
Table S3: List of fluxes for imports and exports in the network at each time point when optimising for lipid droplet production with restrictions to the values of TAG extraction, glucose uptake and NEFA release to the experimental values from obese and lean subjects.
Obese
		-0.5	0	0.33	0.67	1	1.5	2.5	3	4	5	5.33	5.67	6	6.5	7.5	8	9	10	10.33	10.67	11	11.5	12.5	13	14	15	18	21	24
	O2 import	0	0	0	0	7.15447	9.10404	7.61332	7.90626	6.56361	10.0127	10.0391	17.3855	7.20581	6.35627	10.2176	9.21397	8.74653	6.64596	14.0714	17.2645	9.05196	4.79069	6.74491	7.71488	6.95099	6.69542	0	0	0
	H2O export	0	0	0	0	5.78939	8.08803	6.77021	6.94014	5.76726	8.83707	8.90324	16.1277	6.52098	5.81426	9.03476	8.04577	7.36432	5.49509	12.8624	16.1179	8.27416	4.29842	5.90953	6.64926	5.88863	5.70541	0	0	0
	CO2 export	0	0	0	0	6.11613	8.19161	6.85736	7.005	5.87944	8.99525	9.09582	16.2387	6.5775	5.8058	9.03757	8.10246	7.47502	5.70855	13.0817	16.2527	8.3238	4.30585	5.96884	6.73002	6.00732	5.81697	0	0	0
	Pi import	0	0	0	0	0.000321354	0.00267379	0.00219775	0.00312884	0.00155522	0.0024255	0.00164991	0.00361156	0.00203404	0.00253736	0.00516652	0.00416242	0.00416415	0.00135218	0.00150707	0.00270695	0.002564	0.00204109	0.00264927	0.00329042	0.00261452	0.00241985	0	0	0
	NH3 import	0	0	0	0	0.000302414	0.00251363	0.00206611	0.00294137	0.00146211	0.00228028	0.00155121	0.00339417	0.00191218	0.00238527	0.00485686	0.00391299	0.00391467	0.00127134	0.00141696	0.00254389	0.00241036	0.00191876	0.00249053	0.00309328	0.00245793	0.00227492	0	0	0
	H+ import	0	0	0	0	1000	1000	1000	1000	1000	1000	1000	1000	1000	1000	1000	1000	1000	1000	1000	1000	1000	1000	1000	1000	1000	1000	0	0	0
	TAG extraction	0	0	0	0	0.156989	0.197211	0.162957	0.206882	0.136732	0.206134	0.176261	0.254059	0.14058	0.141879	0.297385	0.262669	0.285675	0.168045	0.179395	0.212275	0.168043	0.120164	0.177032	0.222884	0.200225	0.186041	0	0	0
	glucose uptake	0	0	0	0	0.5711	0.9841	0.827	0.7936	0.6917	1.0712	1.116	2.2287	0.8348	0.7426	1.0224	0.8909	0.717	0.5524	1.7594	2.2847	1.0854	0.5184	0.6726	0.7124	0.6062	0.6017	0	0	0
	NEFA release	0	0	0	0	0.292783	0.120381	0.100739	0.0909801	0.116008	0.166074	0.188227	0.136998	0.0718553	0.0197118	0.0578748	0.0948192	0.142671	0.203522	0.210341	0.148331	0.0714429	0.0284571	0.0809187	0.106784	0.133134	0.124735	0	0	0
	LD =>	0	0	0	0	0.0160859	0.133704	0.109899	0.156456	0.0777718	0.121291	0.0825111	0.180541	0.101712	0.126876	0.258343	0.208138	0.208227	0.0676245	0.0753701	0.135313	0.128211	0.102062	0.132475	0.164536	0.130741	0.121007	0	0	0
Lean
		-0.5	0	0.33	0.67	1	1.5	2.5	3	4	5	5.33	5.67	6	6.5	7.5	8	9	10	10.33	10.67	11	11.5	12.5	13	14	15	18	21	24
	O2 import	0	0	0	37.9207	33.4152	21.9419	27.4112	18.7959	19.3075	15.5706	42.1816	36.6104	29.5766	27.8637	26.1865	22.8028	23.1867	15.222	26.8658	36.3451	38.462	31.2089	29.9926	28.6892	30.5824	21.0383	0	0	0
	H2O export	0	0	0	35.7784	31.1043	20.1758	24.1989	16.0558	17.0118	12.761	37.0063	32.87	25.1301	23.6921	22.2668	19.681	19.2832	13.1404	24.3906	33.3492	34.2643	26.8742	26.3142	25.5267	27.0935	18.2704	0	0	0
	CO2 export	0	0	0	36.2597	31.2505	20.1059	24.0703	16.1852	17.3082	13.4603	37.6288	33.3471	25.3475	23.8046	22.3901	19.9203	19.3916	13.508	24.7434	33.531	34.2915	26.9266	26.4457	25.6558	27.189	18.4816	0	0	0
	Pi import	0	0	0	0.0010531	0.00764119	0.00900711	0.0164057	0.00982588	0.00495266	0.000195191	0.0119652	0.00817263	0.0158151	0.0164331	0.0151329	0.00959153	0.0153216	0.00276865	0.00476375	0.0100407	0.0180352	0.0182007	0.0139272	0.0116928	0.0137188	0.00852174	0	0	0
	NH3 import	0	0	0	0.000990453	0.00718333	0.00846717	0.0154223	0.00923707	0.0046561	0.00018418	0.0112487	0.00768325	0.0148674	0.0154482	0.0142259	0.00901687	0.0144033	0.00260307	0.00447678	0.00943762	0.0169542	0.0171098	0.0130926	0.010992	0.0128966	0.00801118	0	0	0
	H+ import	0	0	0	1000	1000	1000	1000	1000	1000	1000	1000	1000	1000	1000	1000	1000	1000	1000	1000	1000	1000	1000	1000	1000	1000	1000	0	0	0
	TAG extraction	0	0	0	0.264484	0.500034	0.486698	0.886014	0.618172	0.409661	0.307718	0.949924	0.670875	0.99886	0.989777	0.919847	0.651371	0.924341	0.314605	0.422612	0.652641	1.04546	1.06562	0.854172	0.725099	0.826975	0.578106	0	0	0
	glucose uptake	0	0	0	5.3291	4.311	2.6033	2.6513	1.6185	2.0447	1.3299	4.3622	4.1872	2.4761	2.2959	2.1671	2.122	1.6689	1.5233	3.2295	4.4225	4.004	2.7289	2.9447	3.0237	3.134	2.0177	0	0	0
	NEFA release	0	0	0	0.437491	0.211315	0.0345981	0.0620414	0.219891	0.315627	0.621271	0.679456	0.510125	0.362048	0.275728	0.271415	0.314755	0.260233	0.355174	0.363465	0.268619	0.217379	0.241439	0.265683	0.239695	0.231608	0.278364	0	0	0
	LD =>	0	0	0	0.0526837	0.382092	0.450381	0.820333	0.491333	0.247665	0.00979678	0.598333	0.408684	0.790817	0.821713	0.756699	0.479621	0.766134	0.138461	0.238127	0.502001	0.90182	0.910098	0.696413	0.584683	0.685989	0.426126	0	0	0
