# Supplementary material for: Remodeling adipose tissue through in silico modulation of fat storage for the prevention of type 2 diabetes
Source: BMC Syst Biol. 2017 Jun 12;11:60. doi: 10.1186/s12918-017-0438-9 (PMC5468946; doi:10.1186/s12918-017-0438-9)
Supplement: Supplementary file 3 — Graph of the effect of each gene’s deletion on both biomass and lipid droplet production compared to the wild type network when glucose and TAG uptake are restricted. Table_S1.docx. Biomass and lipid droplet constituent with stoichiometry as well as growth media definition. Table_S2.xlsx. List of metabolic tasks used to insure proper network behavior under various circumstances. Table_S3.xlsx. List of fluxes for imports and exports in the network at each time point when optimising for lipid droplet production with restrictions to the values of TAG extraction, glucose uptake and NEFA release to the experimental values from obese and lean subjects. Table_S4.xlsx. List of fluxes for imports and exports in the network at each time point when optimising for acetyl-CoA production with restrictions to the values of TAG extraction, glucose uptake and NEFA release to the experimental values from obese and lean subjects. Table_S5.xlsx. Effect of gene deletion in mouse models for the genes predicted to have an effect on adipocyte hypertrophy. Table_S6.docx. Number of genes having an increased effect on lipid droplet and biomass production in either of the adipose tissues compared to the other. Table_S7.xlsx. List of genes identified as potential targets when restricting the flux of reactions using gene fold differences between subcutaneous and visceral adipose tissues. iTC1390adip.xml and iTC1390adipRaven.xml files containing the iTC1390adip network in SDML and raven formats as described above. (ZIP 911 kb) [file 12918_2017_438_MOESM3_ESM.zip › Table_S4.xlsx]

## Sheet: Sheet1
Table S4: List of fluxes for imports and exports in the network at each time point when optimising for acetyl-CoA production with restrictions to the values of TAG extraction, glucose uptake and NEFA release to the experimental values from obese and lean subjects
Obese
		-0.5	0	0.33	0.67	1	1.5	2.5	3	4	5	5.33	5.67	6	6.5	7.5	8	9	10	10.33	10.67	11	11.5	12.5	13	14	15	18	21	24
	O2 import	0	0	0	0	1.36879	3.61098	2.97388	4.05969	2.25852	3.47049	2.61316	4.76354	2.67565	3.10016	6.38706	5.313	5.48723	2.31531	2.49763	3.70901	3.30485	2.53999	3.45102	4.31133	3.59401	3.33069	0	0	0
	H2O export	0	0	0	0	3.04556	6.49903	5.40222	6.36813	4.28379	6.61186	5.9053	11.4151	5.14296	5.29514	9.35753	7.892	7.51756	3.90797	7.75945	10.5644	6.52337	4.06014	5.40605	6.36235	5.32706	5.05792	0	0	0
	CO2 export	0	0	0	0	1.77522e-07	0	0	0	2.37559e-08	0	1.55006e-08	0	2.32246e-07	0	0	0	0	6.0042e-08	0	0	0	0	0	0	0	9.6067e-07	0	0	0
	TAG extraction	0	0	0	0	0.156989	0.197211	0.162957	0.206882	0.136732	0.206134	0.176261	0.254059	0.14058	0.141879	0.297385	0.262669	0.285675	0.168045	0.179395	0.212275	0.168043	0.120164	0.177032	0.222884	0.200225	0.186041	0	0	0
	glucose uptake	0	0	0	0	0.5711	0.9841	0.827	0.7936	0.6917	1.0712	1.116	2.2287	0.8348	0.7426	1.0224	0.8909	0.717	0.5524	1.7594	2.2847	1.0854	0.5184	0.6726	0.7124	0.6062	0.6017	0	0	0
	NEFA release	0	0	0	0	0.292783	0.120381	0.100739	0.0909801	0.116008	0.166074	0.188227	0.136998	0.0718553	0.0197118	0.0578748	0.0948192	0.142671	0.203522	0.210341	0.148331	0.0714429	0.0284571	0.0809187	0.106784	0.133134	0.124735	0	0	0
	acetyl-CoA => CoA	0	0	0	0	3.47499	7.57003	6.2838	7.5722	4.97182	7.66098	6.69813	12.7345	5.91691	6.17263	11.2196	9.46578	9.18761	4.63829	8.44791	11.5388	7.46412	4.79431	6.43194	7.65845	6.43326	6.08046	0	0	0
Lean
		-0.5	0	0.33	0.67	1	1.5	2.5	3	4	5	5.33	5.67	6	6.5	7.5	8	9	10	10.33	10.67	11	11.5	12.5	13	14	15	18	21	24
	O2 import	0	0	0	4.54574	9.81619	10.8818	19.8697	12.5404	7.00773	2.30159	16.6535	11.5057	20.2159	20.6607	19.086	12.5785	19.2862	4.52778	6.91606	12.8966	22.3386	22.6542	17.5971	14.8182	17.2223	11.1677	0	0	0
	H2O export	0	0	0	19.5667	22.688	18.5875	27.5363	17.1536	12.9969	6.22146	29.3954	23.8704	27.2449	27.16	25.2252	18.6941	23.9074	8.98351	16.5009	26.029	34.0273	30.4445	26.1362	23.661	26.3565	17.005	0	0	0
	CO2 export	0	0	0	1.81179	0	0	3.72755e-07	0	0	0	2.55484e-07	0	0	0	0	0	0	3.89977e-07	1.78018e-07	0	0	0	0	0	0	1.05569e-06	0	0	0
	TAG extraction	0	0	0	0.264484	0.500034	0.486698	0.886014	0.618172	0.409661	0.307718	0.949924	0.670875	0.99886	0.989777	0.919847	0.651371	0.924341	0.314605	0.422612	0.652641	1.04546	1.06562	0.854172	0.725099	0.826975	0.578106	0	0	0
	glucose uptake	0	0	0	5.3291	4.311	2.6033	2.6513	1.6185	2.0447	1.3299	4.3622	4.1872	2.4761	2.2959	2.1671	2.122	1.6689	1.5233	3.2295	4.4225	4.004	2.7289	2.9447	3.0237	3.134	2.0177	0	0	0
	NEFA release	0	0	0	0.437491	0.211315	0.0345981	0.0620414	0.219891	0.315627	0.621271	0.679456	0.510125	0.362048	0.275728	0.271415	0.314755	0.260233	0.355174	0.363465	0.268619	0.217379	0.241439	0.265683	0.239695	0.231608	0.278364	0	0	0
	acetyl-CoA => CoA	0	0	0	18.5877	25.388	21.6468	33.3028	20.9075	15.1135	6.96489	34.4254	27.2691	33.3126	33.324	30.9256	22.4737	29.704	10.3891	18.5169	29.6778	40.5119	37.1481	31.3198	27.9889	31.3907	20.3486	0	0	0
