# Supplementary material for: Remodeling adipose tissue through in silico modulation of fat storage for the prevention of type 2 diabetes
Source: BMC Syst Biol. 2017 Jun 12;11:60. doi: 10.1186/s12918-017-0438-9 (PMC5468946; doi:10.1186/s12918-017-0438-9)
Supplement: Supplementary file 3 — Graph of the effect of each gene’s deletion on both biomass and lipid droplet production compared to the wild type network when glucose and TAG uptake are restricted. Table_S1.docx. Biomass and lipid droplet constituent with stoichiometry as well as growth media definition. Table_S2.xlsx. List of metabolic tasks used to insure proper network behavior under various circumstances. Table_S3.xlsx. List of fluxes for imports and exports in the network at each time point when optimising for lipid droplet production with restrictions to the values of TAG extraction, glucose uptake and NEFA release to the experimental values from obese and lean subjects. Table_S4.xlsx. List of fluxes for imports and exports in the network at each time point when optimising for acetyl-CoA production with restrictions to the values of TAG extraction, glucose uptake and NEFA release to the experimental values from obese and lean subjects. Table_S5.xlsx. Effect of gene deletion in mouse models for the genes predicted to have an effect on adipocyte hypertrophy. Table_S6.docx. Number of genes having an increased effect on lipid droplet and biomass production in either of the adipose tissues compared to the other. Table_S7.xlsx. List of genes identified as potential targets when restricting the flux of reactions using gene fold differences between subcutaneous and visceral adipose tissues. iTC1390adip.xml and iTC1390adipRaven.xml files containing the iTC1390adip network in SDML and raven formats as described above. (ZIP 911 kb) [file 12918_2017_438_MOESM3_ESM.zip › Table_S5.xlsx]

## Sheet: Sheet1
Table S5: Effect of gene deletion in mouse models for the genes predicted to have an effect on adipocyte hypertrophy.
Gene Name	Full Gene Name	Effect of deletion on Mouse models
ENO1	Enolase 1	Homozygous mice suffer from early embryonic lethality while heterozygous mice have no obvious effect. (PMID: 9626503)
DLD	Dihydrolipoamide Dehydrogenase	Heterozygous mice have half the level of proteic activity and of all complexes containing DLD but are phenotypically normal. Homozygous mice die by 9.5 days postcoitum with apparent development delay at day 7.5 (PMID: 9405644)
DLAT	Dihydrolipoamide S-Acetyltransferase
PDHB	Pyruvate Dehydrogenase Beta
PDHX	Pyruvate dehydrogenase Component X
GAPDH	Glyceraldehyde-3-Phosphate Dehydrogenase	9 different mutations were identified causing 50-55% redution in enzyme activity in heterogygotes, 2 of the nine are viable in homozygous null mice with ~10% residual activity while the other 7 are lethal at the early postimplantation stage. (PMID: 17874335)
HADHA	Mitochondrial Trifunctional Protein Alpha Subunit	Homozygous null mice have low birth weight, accumulate long-chain fatty acids, neonatal hypoglycemia and die within 36h of birth (PMID: 11390422)
HADHB	Mitochondrial Trifunctional Protein Beta Subunit	Homozygous null mice suffer from reduced weight gain and cardiac arrhythmia of varying levels. They also have multifocal cardiac fibrosis, hepatic steatosis and die suddenly between 9 and 16 month of age (PMID: 17116638)
GPIHBP1	Glycosylphosphatidylinositol Anchored High Density Lipoprotein Binding Protein 1	Homozygous null mice have an accumulation of chylomicron in plasma resulting in milky plasma even in a low fat diet. (PMID: 17403372)
LPL	Lipoprotein Lipase	Homozygous knockout mice die within 18h of birth due to capillaries being blocked by high levels of chylomicrons. Heterozygous mice suffer from mild hypertriglycemia with 2 fold increase in triglyceride levels. (PMID: 8675619)
SUCLG1	Succinate-CoA Ligase, Subunit A
LIPA	Lipase A	Homozygous null mice accumulate massive quantities of triglycerides and cholesteryl esters in several organs leading to various other problems. Heterozygous mice have 50% of normal protein activity but no lipid accumulation. (PMID: 9700186)
AGK	Acylglycerol Kinase
PTDSS1	Phosphatidylserine Synthase 1	Homozygous null mice exhibit decreased levels of both phosphatidylserine and phosphatidylethanolamine while still having a standard life span. (PMID: 18343815)
ELOVL4	Elongation of Very Long Chain Fatty Acids Protein 4	Homozygous null mice die at or around birth with normal retina development. Heterozygous mice show show reduced retinal function. (PMID: 17254625)
LCAT	Lecithin-Cholesterol Acyltransferase	Homozygous null mice are hypersensitive to insulin and resistant to diet induced obesity (PMID: 22326749)
ELOVL1	Elongation of Very Long Chain Fatty Acids Protein 1	Knockout mice die shortly after birth due to epidermal barrier defects. (PMID: 23689133)
HSD17B12	Hydroxysteroid 17-Beta Dehydrogenase 12	Homozygous null mice die around embryonic day 8.5 with abnormal tissue development. Heterozygous mice have reduced levels of arachidonic acids (PMID: 20130115)
TECR	Trans-2,3-Enoyl-CoA reductase
ADH5	Alcohol Dehydrogenase 5	Knock Out mice for ADH5 show loss of muscle mass, reduced muscle fiber size and decreased nerve axon numbers. (PMID: 24684653)
FADS1	Fatty Acid Desaturase 1	Homozygous null mice died within 12 weeks of birth but can be kept alive by amino acid complementation. (PMID: 22534642)
HMGCS1	3-Hydroxy-3-Methylglutaryl-CoA Synthase 1
CEPT1	Choline/Ethanolamine Phosphhotransferase
PCYT2	Phosphate Cytidylyltransferase	Homozygous null mice die before embryonic day 8.5. Heterozygous mice show a 20 to 35% decrease in Pcyt2 with a maintained total lipid content in tissues. (PMID: 17325045)
AGPS	Alkylglycerone Phosphate Synthase	Homozygous null mice exhibit male infertility , azoospermia, microphthalmia and cataract (PMID: 16332269)
FAR2	Fatty Acyl CoA Reductase 2
DGAT1	Diacylglycerol O-Acyltransferase 1	Homozygous null mices have decreased body fat and resistance to diet induced obesity associated with an altered energy, glucose and triglyceride metabolism. These mice also suffer from alopecia, hair and skin defects and impaired mammary gland growth during pregnancy (PMID: 10802663)
Red: Genes interesting while restricting TAG and glucose absorption
Green: Genes interesting while no restrictions are applied
Yellow: Genes interesting in both simulations
