# Supplementary material for: Remodeling adipose tissue through in silico modulation of fat storage for the prevention of type 2 diabetes
Source: BMC Syst Biol. 2017 Jun 12;11:60. doi: 10.1186/s12918-017-0438-9 (PMC5468946; doi:10.1186/s12918-017-0438-9)
Supplement: Supplementary file 3 — Graph of the effect of each gene’s deletion on both biomass and lipid droplet production compared to the wild type network when glucose and TAG uptake are restricted. Table_S1.docx. Biomass and lipid droplet constituent with stoichiometry as well as growth media definition. Table_S2.xlsx. List of metabolic tasks used to insure proper network behavior under various circumstances. Table_S3.xlsx. List of fluxes for imports and exports in the network at each time point when optimising for lipid droplet production with restrictions to the values of TAG extraction, glucose uptake and NEFA release to the experimental values from obese and lean subjects. Table_S4.xlsx. List of fluxes for imports and exports in the network at each time point when optimising for acetyl-CoA production with restrictions to the values of TAG extraction, glucose uptake and NEFA release to the experimental values from obese and lean subjects. Table_S5.xlsx. Effect of gene deletion in mouse models for the genes predicted to have an effect on adipocyte hypertrophy. Table_S6.docx. Number of genes having an increased effect on lipid droplet and biomass production in either of the adipose tissues compared to the other. Table_S7.xlsx. List of genes identified as potential targets when restricting the flux of reactions using gene fold differences between subcutaneous and visceral adipose tissues. iTC1390adip.xml and iTC1390adipRaven.xml files containing the iTC1390adip network in SDML and raven formats as described above. (ZIP 911 kb) [file 12918_2017_438_MOESM3_ESM.zip › Table_S7.xlsx]

## Sheet: Sheet1
Table S7: List of genes identified as potential targets when restricting the flux of reactions using gene fold differences between subcutaneous and visceral adipose tissues.
		Visceral		Subcutaneous
Gene Name	Full Gene Name	Lipid Droplet	Biomass	Lipid Droplet	Biomass	Was identified in full Network
AKR1A1	Aldo-Keto Reductase Family 1, Member A1	0.0001	1	0.0001	0.3183	FALSE
GAPDH	Glyceraldehyde-3-Phosphate Dehydrogenase	0.167	1	0.9933	0.9629	TRUE
AGK	Acylglycerol Kinase	1	0.9888	0.9254	0.996	TRUE
LPIN1	Lipin 1	1	1	0.7001	0.9725	FALSE
CHPT1	Choline Phosphotransferase 1	1	1	0.7581	0.9863	FALSE
PTDSS1	Phosphatidylserine Synthase 1	1	1	0.9094	0.999	TRUE
CPT2	Carnitine Palmitoyltransferase 2	1	1	0.9474	0.9015	FALSE
LIPA	Lipase A	1	1	0.9478	1	TRUE
CEPT1	Choline/Ethanolamine Phosphonotransferase	0	0	0	0.9977	TRUE
PCYT2	Phosphate Cytidylyltransferase	0	0	0	0.9977	TRUE
HMGCS1	3-Hydroxy-3-methylglutaryl-CoA Synthase 1	0	0	0.6584	0.9903	TRUE
FADS1	Fatty Acid Desaturase 1	0.0001	0.0001	0.686	0.9014	TRUE
TECR	Trans-2,3-Enoyl-CoA reductase	0.0001	0.0001	0.7233	0.8946	TRUE
HSD17B12	Hydroxysteroid 17-Beta Dehydrogenase 12	0.0001	0.0001	0.7267	0.8781	TRUE
ADH5	Alcohol Dehydrogenase 5	0.0001	0.0001	0.7233	0.8733	TRUE
ELOVL4	Elongation of Very Long Chain Fatty Acids Protein 4	0.0001	0.0001	0.7328	0.9077	TRUE
AGPS	Alkylglycerone Phosphate Synthase	0	1	0	1	TRUE
FAR2	Fatty Acyl CoA Reductase 2	0	1	0	1	TRUE
DGAT1	Diacylglycerol O-Acyltransferase 1	0	1	0	1	TRUE
LCAT	Lecithin-Cholesterol Acyltransferase	0	1	0.7319	1	TRUE
Green: potential targets identified in visceral adipose tissues.
Red: potential targets identified in subcutaneous adipose tissues.
Yellow: potential targets identified in both.
